# Supplementary material for: Identification and verification of autophagy-related gene signatures and their association with immune infiltration and drug responsiveness in epilepsy
Source: Front Neurol. 2025 Jan 22;15:1503632. doi: 10.3389/fneur.2024.1503632 (PMC11794110; doi:10.3389/fneur.2024.1503632)
Supplement: Supplementary file 2 [file Data_Sheet_1.ZIP]

Archive with 2 entries (2 files):
- Source data/GSE143272.txt
- Source data/GSE256068_norm_counts_FPKM_GRCh38.p13_NCBI.tsv
