# Supplementary material for: Identification and verification of autophagy-related gene signatures and their association with immune infiltration and drug responsiveness in epilepsy
Source: Front Neurol. 2025 Jan 22;15:1503632. doi: 10.3389/fneur.2024.1503632 (PMC11794110; doi:10.3389/fneur.2024.1503632)
Supplement: Supplementary file 2 [file Data_Sheet_1.ZIP › Source data/GSE143272.txt]

Tag	GSM4255766	GSM4255767	GSM4255768	GSM4255769	GSM4255770	GSM4255771	GSM4255772	GSM4255773	GSM4255774	GSM4255775	GSM4255776	GSM4255777	GSM4255778	GSM4255779	GSM4255780	GSM4255781	GSM4255782	GSM4255783	GSM4255784	GSM4255785	GSM4255786	GSM4255787	GSM4255788	GSM4255789	GSM4255790	GSM4255791	GSM4255792	GSM4255793	GSM4255794	GSM4255795	GSM4255796	GSM4255797	GSM4255798	GSM4255799	GSM4255800	GSM4255801	GSM4255802	GSM4255803	GSM4255804	GSM4255805	GSM4255806	GSM4255807	GSM4255808	GSM4255809	GSM4255810	GSM4255811	GSM4255812	GSM4255813	GSM4255814
A2LD1	5.529967678	6.362003628	5.822064226	5.61860339	5.832988495	6.008319145	6.011000445	6.043930327	6.95994578	5.94934322	5.80997848	5.895888779	5.86017636	6.517230099	5.767246285	6.020313613	5.972539992	5.358610712	5.730689863	5.546919911	5.98028017	6.074117169	5.753986753	6.404535565	6.342615213	5.27822484	5.257487956	5.811882822	5.999860069	5.814508162	7.168889841	5.83499923	5.749064224	5.921203464	5.921048732	5.938388894	5.379213574	5.952159169	6.025093309	6.113944903	7.219931595	6.154864406	6.125998611	5.591197024	5.73603628	5.430052748	6.065474718	6.105253386	5.991074759
AADACL1	5.325371078	5.348209039	5.241936272	5.162917145	5.22278984	5.429963281	5.894658102	5.345472446	5.277532946	5.171151515	5.168543978	5.040623057	4.966819258	5.179268197	5.215247431	5.304284273	5.307588911	5.569333454	5.277247103	5.17343211	5.26650518	5.228393733	5.538426287	5.460485887	5.314289442	5.138011685	5.262745127	5.120246804	5.300982279	5.312213651	5.593172696	5.336003763	5.475430868	5.250410591	5.296717567	5.317857369	5.647484232	4.993796528	5.398083071	5.055679361	5.414337422	5.124578775	5.351006252	5.269469184	5.327460713	5.502482331	5.216943809	5.36858888	5.281717538
AAGAB	6.166417155	5.915126938	5.843317585	6.035074638	5.65404151	5.810097969	6.139529915	5.771477944	6.260978091	5.342017018	6.334592494	6.330678484	6.307774255	5.86540523	6.009881732	5.844392374	5.882122657	5.819744594	5.892284082	6.018903413	5.989989931	6.125644544	5.83698711	6.021076723	6.042619894	5.268996919	5.998506793	6.004186733	5.762530392	5.940473493	6.356548104	6.203326552	5.84794029	6.090290809	5.881329208	5.352537459	5.590856032	6.112606019	6.197926899	6.092372708	5.57539479	5.911825478	6.1844334	6.037748642	5.67324422	6.068976497	5.998149331	6.037165298	5.44426558
AAK1	5.549870519	5.434976125	5.401857126	5.708400433	5.795575906	5.036978405	5.643480078	5.218800227	5.475890082	5.834203829	5.815162595	5.847721416	5.825325503	5.74632503	5.55445823	5.78207817	5.177428484	4.93105673	4.903485814	5.349122696	5.825571371	5.802424859	6.270469482	5.772684071	5.637334738	5.307778393	5.641045257	5.990606505	5.680457361	5.495221928	5.293168402	5.808059877	5.215351951	5.020758109	5.661528963	4.989218284	5.505518446	5.862230229	6.084727539	5.656912806	5.398039402	5.161629806	5.519000325	5.306230528	5.143882463	5.964014546	5.57995771	5.506851026	5.82912585
AAMP	4.533789239	4.524544742	3.971928827	4.432100687	4.759429162	4.56771994	4.879024425	4.941686101	4.716298164	4.786128418	4.743206157	4.480038444	4.768353892	4.349931546	4.52235927	4.93231631	4.792899047	4.600561466	4.321989486	4.403228967	4.280876446	4.528644171	4.338639055	4.9224184	4.556874564	4.536680809	4.582895139	4.515596919	4.841274115	4.687778474	4.55263199	4.597025504	4.893535769	4.636446519	4.410715737	4.674462191	4.711670915	4.69895753	4.629718025	4.550887696	4.670208899	4.484704962	4.564152916	4.678194785	4.841592678	4.428308676	4.664547269	4.692628506	4.643127478
AARS	7.699735203	8.321899842	7.761858446	7.558453243	7.939178749	7.748492216	8.11497928	7.857187894	7.803831971	7.732282915	8.011380099	7.849229326	8.193458172	7.71985439	7.621656414	7.776487509	7.742682459	7.760862225	7.545597575	7.876078717	7.889612827	7.904784916	7.822578164	8.177553789	8.251541322	7.794521421	8.239238566	7.751712966	7.998454909	8.093221962	7.64656026	7.991394118	7.565654355	7.050147038	8.043235527	7.527002789	7.827518823	7.938719292	8.207092032	8.024692503	7.919525705	7.980017458	7.914409486	7.747612781	7.423256209	7.687019761	7.821418944	7.828699517	7.677739497
AARS2	4.941871104	5.171462997	4.917701647	4.950747313	5.329443813	4.825112396	4.940923976	5.03594547	4.923754058	5.276237025	5.557479769	5.216348603	5.372700579	5.093480524	5.05288633	5.246371181	4.771270384	5.122066331	4.820428824	4.984679747	5.120544814	5.273647705	4.912911694	5.312684236	5.308612565	4.928449921	5.189171503	4.927721787	5.464431974	5.484712782	4.87732067	5.165019509	4.889660456	4.647613844	5.136170506	4.963790033	5.105724618	5.34443118	5.579101266	5.20093639	5.211839085	4.952609231	4.842656455	4.834918082	4.642416979	5.351395293	4.936263396	5.009354962	5.210698855
AARSD1	6.03731979	5.575080139	5.860269628	5.758041147	5.504389223	5.971314764	5.700109739	6.031204271	5.607206698	5.459436974	5.80914346	5.851335094	5.637687502	5.806139631	5.866986916	5.761090114	5.751732172	5.685771996	5.674634804	5.993174686	5.969256244	5.589981105	5.702642411	5.789273175	5.783747827	5.876431931	5.948153332	5.999834786	5.869891931	5.790267189	5.770866376	5.914317508	5.510854576	5.249389244	5.897077665	5.618460493	5.636196871	5.791901935	5.95092947	6.117767989	5.945614416	5.559527302	5.86628438	5.390736433	5.606139908	5.691187793	5.649845343	5.596443782	5.422547193
AASDH	5.244706502	5.865040937	5.435469912	5.24920651	5.5728683	5.475787402	5.574684784	5.221072607	5.943684461	5.191690202	5.893312542	5.604402728	5.81180641	5.471874293	5.31682693	5.4171953	5.687368311	5.714946302	5.805263839	5.488148338	5.755769398	5.431265119	5.337276457	5.567846764	5.795301876	5.245280467	5.811565151	5.399556577	5.769730668	5.642341765	5.862146073	5.339282731	5.229194176	5.191176011	5.516239046	5.471239227	5.264187221	5.529393147	5.987028246	5.425404359	5.375423024	5.201763289	5.681147547	5.346676866	5.187803835	5.915772206	5.707249149	5.929907875	5.439840988
AASDHPPT	5.720327455	6.641662032	6.300164895	5.923683927	6.42420301	6.364157323	6.692074101	6.580976937	6.338037528	5.882607409	6.321597727	6.240956178	6.330347596	6.465057045	6.079858983	6.117022878	6.087157212	6.411739185	6.279512883	6.278482443	6.544659531	6.37259133	6.110199292	6.29759834	6.509938413	6.379107483	6.337090253	6.174199824	6.169392681	6.356289039	6.484659813	6.288117289	6.118773778	6.25667789	6.339624751	6.26149451	6.616763045	6.188427447	6.26043234	6.427123934	6.365511178	6.563742487	6.094368197	6.206716523	6.165345612	6.035849397	6.188074949	6.458543402	6.304647833
AATF	6.469066353	6.151527897	6.18739433	6.666277995	6.353451106	6.451675403	6.510534876	6.563380792	6.151125869	6.63895133	6.18231989	6.159223433	6.064751212	6.550357971	6.365696144	6.493057606	6.320842505	6.21388653	6.488395273	6.504391878	6.519328821	6.202861673	6.287969048	6.341137859	5.947762253	6.445279101	6.348718103	6.352712404	6.430548038	6.300962826	6.256865823	6.408009465	6.375163434	6.710580979	6.270116247	6.386142532	6.283300515	6.258910697	6.282351551	6.329645114	6.488412327	6.638626686	6.182535927	6.298058609	6.250821526	6.820221529	6.321300017	6.417429038	6.422381405
AATK	5.547903796	4.860705928	5.334545565	5.566605146	4.827206602	4.751682151	5.298067031	5.257987122	4.954025624	5.490305816	5.076818337	5.271862035	5.119641718	5.384860918	5.106543336	5.422001976	5.478352305	4.989356138	5.322805961	5.287227073	5.127942728	5.233409822	5.197062627	5.375211001	5.429654764	5.245795854	4.856845509	5.431400892	5.26150767	5.189929011	5.138072149	5.072108728	5.688743187	5.549272136	5.25376433	5.289111697	5.122150027	5.240543684	5.040742542	4.952876947	4.89251082	5.083074032	5.596045305	5.358415228	5.455052376	5.150481671	5.035029858	5.460537173	4.947591983
ABAT	5.067079794	4.644069799	4.749627674	5.304912234	4.658471412	4.965006711	5.182483779	5.078938328	4.541789824	5.283795974	4.974515238	5.010336274	5.135422727	5.293551688	4.869138971	4.704128704	5.155637777	4.985533929	5.216134047	4.498062122	4.99718217	5.208965598	4.832087029	4.960734656	4.946067491	5.096622849	4.66453221	4.659394285	4.864521609	5.055407206	5.268485642	4.733527985	5.260490511	5.486230129	5.029019845	5.300215345	4.991757644	4.817964529	4.950600586	4.814934455	4.92123935	4.79628253	5.054220815	5.05685561	4.893913021	5.201194387	5.046925626	5.059196998	5.235481206
ABCA1	9.959174492	9.115042561	9.443540399	10.05307334	9.642606138	8.475763033	8.887105212	9.613481223	9.673609152	10.16150383	8.91555913	9.223305517	8.873265112	8.568105329	9.898500745	10.14213953	9.480954608	10.4108159	9.416143935	9.519870711	9.739296852	10.0931952	9.689027009	9.598994995	9.06585887	9.820968324	8.937984011	8.786830937	10.24737177	9.505459625	10.02431949	9.002724463	10.36245249	9.825793355	9.318109315	10.48432414	9.845841114	9.847124205	8.280812269	8.923770685	9.349563464	8.99964645	9.303001924	9.633204518	10.26230576	9.862663138	9.755625105	9.3146983	9.796195309
ABCA7	5.716140588	3.887846823	4.561049917	5.507806339	4.991830544	4.410194828	4.816120831	4.023696263	4.552112039	4.748788937	5.229498015	4.943534863	5.237725758	4.643716514	5.059303462	4.971365629	5.508255955	4.986365018	4.568387567	4.498623987	4.855735368	4.803095172	3.973955696	4.785240089	4.845434381	4.985248929	4.211719213	4.839076577	5.322900607	5.115719999	4.355384394	5.315232171	5.379871213	4.752518677	4.582393762	5.046274469	4.824631362	5.255585047	4.737017866	4.291803307	4.659038613	4.551506228	4.402839119	4.530348309	4.787083164	5.541653528	5.078218867	4.769844366	4.636290849
ABCB1	3.792058967	4.243041612	3.783206748	4.246657805	4.098797229	4.015285008	4.139665756	4.203783866	3.988271385	4.135914272	4.276390354	4.526354361	4.284145426	4.233667501	4.129557184	3.917409045	4.015838612	3.840981774	4.234572363	3.813016985	4.175887469	4.17984063	4.03688562	3.750021322	4.400480516	3.932368994	4.273526698	4.053630808	4.034777311	4.210140492	3.784641022	4.174034075	3.970995455	4.102211587	4.043710327	3.736840804	4.305757879	4.229845151	4.31052933	4.363229837	4.09739395	4.307620351	3.786067128	3.891666648	3.870436417	4.366935021	3.675959243	4.095600419	4.198741866
ABCB10	5.861940872	6.519936503	5.856550454	5.801410594	5.892669989	6.025185992	6.33047376	5.549740008	5.883185696	5.203871759	5.875767568	6.217755822	6.078491858	5.903085095	5.800739971	5.963701428	5.624138034	5.781087109	6.120822924	6.088283209	5.853078186	5.549856586	5.60656086	6.110642008	6.102692332	5.629202555	5.92502106	5.777631679	5.624536788	5.821014404	6.148776018	5.730718951	5.976924716	5.899460541	6.050229342	5.693771223	6.238354611	6.130165437	6.264431456	5.750370129	6.162092161	6.047136867	5.626423805	5.787815257	5.641682582	5.845712944	5.679073566	5.737336216	5.769013397
ABCB7	6.731990678	6.985072821	6.559018489	6.560643872	6.735487162	7.04407024	6.812897895	6.417294459	6.718622765	6.355275229	6.606646691	6.67066908	6.779254087	6.551297811	6.727564857	6.682076108	6.432714579	6.659375147	6.508654957	6.641841175	6.884383974	6.410972802	6.457777062	7.083120051	6.772691442	6.418038444	7.028532953	6.3603164	6.533946616	6.580933076	6.801704317	6.532844064	6.348402219	6.531810678	6.778670223	6.232413024	6.778078211	6.473024864	7.084098497	6.757809344	6.674047663	6.970664429	6.615333366	6.352519688	6.607655746	6.888724084	6.068421607	6.630470885	6.73933903
ABCB9	4.588581094	4.965912766	5.202266388	4.570878069	4.52402977	4.18386158	4.956295056	4.767385055	4.548986234	5.020914391	4.866901115	4.101201114	4.957853761	4.327304975	4.99843493	4.700646245	4.571747711	4.353405877	5.007506001	4.73569933	4.74768128	5.149036662	4.351984668	5.182865372	5.12156674	5.016455526	5.280306221	4.629788101	4.799741322	4.847048078	4.867523778	4.668729385	4.482646431	4.378518378	4.883345698	5.371656777	4.460487561	4.306846898	5.323440741	4.091519471	4.644085898	4.634032175	4.85357774	4.749518075	4.996132321	4.720264084	4.484213057	4.397169322	4.698913221
ABCC10	4.486053481	4.615588337	4.375327037	4.782735106	4.367765438	4.448508046	4.695050128	4.325344783	4.558370447	4.736913529	4.737998534	4.526452143	4.38164872	4.51142176	4.223119948	4.460979227	4.447028663	4.611911338	4.525584711	4.681888644	4.725865279	4.581963163	4.791100632	4.604352746	4.61840289	4.621764854	4.512197628	4.702226269	4.455196715	4.623539584	4.420390055	4.635880248	4.512255362	4.605141861	4.828686787	4.661415154	4.75167822	4.524838782	4.485790127	4.525690311	4.896460949	4.583458413	4.577316482	4.46587993	4.457055938	4.169838342	4.516415859	4.61154745	3.999241131
ABCC3	5.58649515	4.933162143	5.277639143	6.246061003	4.622856507	6.061727749	5.868934313	5.383833287	5.417773123	5.987524078	5.534952929	5.655732106	5.163291105	6.165952547	5.093814877	5.657885109	5.81969311	5.232005099	6.042732971	5.918722822	4.894566172	5.171857122	5.92308479	5.607971916	5.353800318	6.055719605	4.91739382	6.347781753	5.455539587	5.477347331	4.749275363	5.802179858	6.495186058	5.716960155	5.624679363	5.146561006	5.444781593	5.725079051	5.633930164	5.361740884	5.1293631	5.005931106	4.718272056	5.641141315	6.386771688	6.287528608	5.643556086	6.03710676	5.688352499
ABCC4	4.671929742	4.81920223	4.536833848	5.090157258	4.961504708	4.720230815	5.038170858	4.357615109	4.668677034	4.573167052	4.907674055	4.516211871	4.506117725	5.325076638	4.674584619	4.395021751	3.897891184	4.194095897	4.97518445	4.798615889	4.760673319	4.502064039	4.890950082	4.9229289	4.433543873	4.907307297	4.709790035	4.694469302	4.697452597	4.97106666	4.224411365	4.793524197	4.798826376	4.531676474	4.839938729	4.640819456	4.966418171	5.010236905	4.369877713	4.629154936	4.620406591	4.606145878	4.567848568	4.661917662	4.9544772	5.111705567	4.456858506	4.660762805	4.28336698
ABCC5	5.888434944	5.470859034	5.958326353	6.627287985	6.100940122	5.60253461	5.727650193	6.023649264	6.049377017	6.059362114	6.147522932	5.717527258	6.097644165	6.109269314	6.052871632	5.608039524	6.36311517	5.407548808	6.041528368	5.601270808	6.156316109	6.388575008	5.509027856	5.727767797	5.877175263	5.861549987	5.611095673	5.917610412	5.627876083	6.40693535	6.287852566	5.664464284	6.094556884	6.044705607	5.859685658	6.217122006	6.334944549	6.334015752	5.814929654	5.980879322	5.48457793	5.284656358	6.08631849	5.61222201	6.182819804	6.349259239	5.844574349	5.976829653	6.295432427
ABCD3	4.767130703	4.501599016	4.888362241	4.267126935	4.807389928	4.792882426	4.884119575	4.633074891	5.223848835	4.825778574	4.738772269	5.154838808	4.52008779	4.589641909	4.690236556	4.96162676	4.879044512	4.74114532	4.698920976	5.106384244	4.838266174	4.423339078	4.96756526	4.89762892	4.753767036	5.023007301	4.699385179	4.723245215	4.53394842	4.809191484	4.842468625	5.060008509	4.952835241	4.675469302	4.613059901	4.741202381	4.539538	5.076244664	4.957591596	4.585095226	4.745834668	5.039785438	4.583956961	4.894191833	4.777801891	4.805241915	4.667000787	5.009983207	5.182574984
ABCE1	5.734465633	6.247644145	5.729503872	5.742226975	5.67514453	5.86361992	6.146727981	5.786811812	5.434926279	5.542699997	6.200221697	6.085257792	5.832926531	5.970839914	5.56260932	5.765492919	5.619308486	6.015127022	5.637599726	6.10654938	5.902859967	5.774287345	5.920482345	5.996820877	5.894898068	5.871923163	6.004464156	5.627759436	5.901974104	5.971751258	5.934090358	5.865972344	5.592711376	5.50030694	6.173358597	5.506605815	5.974310515	5.656032405	6.067472343	5.800278347	6.087707708	5.840613222	5.833451606	5.561938559	5.641615385	6.051492212	5.725484523	5.798362573	5.368196918
ABCF1	5.999641358	6.444278637	6.091552703	6.125683155	6.427927513	6.15934325	6.39425752	6.139703811	6.284920186	6.224218407	6.643886442	6.356422792	6.645567499	6.178678758	6.032634751	6.393404619	6.064659253	6.159170423	5.862261753	6.286342075	6.207913963	6.274599687	6.303101326	6.454986327	6.414937999	6.0907422	6.441736523	6.202402742	6.407203512	6.466188781	6.067044282	6.395703598	6.173624131	5.86635793	6.335389374	5.787383376	6.262881038	6.223102553	6.452405509	6.445876337	6.310876308	6.421262038	6.167857647	6.062022444	6.064940203	6.393192482	6.232745093	6.319902735	5.862571508
ABCF2	4.362968333	4.484722758	3.87383624	4.159826344	3.927004078	4.149576144	4.636136203	4.360512499	4.248950619	4.047180866	4.440820782	4.51150988	4.613904428	3.96845848	4.023969088	4.337127868	4.291147434	4.513903909	4.040858236	4.433558779	4.14671511	3.977060543	3.894351282	4.334003691	4.323959812	4.413519487	4.463558348	4.136909598	3.830831948	4.559955682	4.139056475	4.455919141	4.601348199	4.053783664	4.071966479	4.457393886	4.637695647	4.366899387	4.496977986	4.224494334	3.929588101	4.208127104	4.311585854	4.201388232	4.248198171	4.244501964	4.037923138	4.488198621	3.808206478
ABCG1	6.109519976	5.755546485	6.374327811	6.848966738	6.903005992	5.473396703	6.025334415	6.811720496	6.498771776	6.564547644	5.867003352	6.198807272	6.62046261	5.746126208	6.632359572	7.000370808	6.682623243	6.984036769	6.45126022	6.370499829	6.43602275	6.53239653	6.292131099	6.067666796	6.027713516	6.73373735	6.002865835	5.857288457	6.966547755	6.53570999	6.688454674	5.960836668	7.40847625	6.674422398	6.277957439	7.317610236	6.268237435	6.548005456	5.682304437	6.099530005	6.140473928	6.105639077	6.262119318	6.692456985	6.887912317	6.54130818	6.570242974	6.121042592	7.090051628
ABHD10	5.539564741	6.109659481	6.147726519	5.598597822	6.235898493	6.060622897	5.937594657	5.942527134	5.927846936	5.701353568	5.995665331	5.985118492	5.80804391	5.598068809	5.657631346	6.276120433	5.749337902	6.326546263	5.765410553	6.090884926	5.964124695	5.552331871	6.039268171	6.243562787	6.132087629	5.929132817	6.18109299	5.603014973	6.018981272	6.296662369	5.289087397	6.062216259	5.483379155	5.685738513	6.122480521	6.079324802	6.087251812	6.177080009	6.207433336	6.195516311	6.337807009	5.942668217	5.437868934	5.936422542	5.525263021	5.785810532	5.82425315	5.901522133	5.86779676
ABHD12	4.589916922	4.035304333	4.15423463	4.387683224	3.993743317	4.52528669	4.5647588	4.379418242	4.253968158	4.249178709	4.219716098	4.371407532	4.617596898	3.9685715	4.220017276	4.596565218	4.298168542	4.367971717	4.22489291	4.378325236	4.419492964	3.977046783	4.375785605	4.244232899	4.208046867	4.169338961	4.076795707	4.378732195	4.28059827	4.515729045	4.618960931	4.366549377	4.625258016	4.241183872	4.192138293	4.171883678	4.280068278	4.234372079	4.215810204	4.424263203	4.041688985	4.364954645	4.336174978	4.460338009	4.347343912	4.580268677	4.265360213	4.485636411	4.563020786
ABHD14A	4.870901786	5.407307082	5.088582881	4.890166692	5.450592152	5.051784012	5.079782079	5.410917635	4.465739445	4.839406389	5.036553811	4.852226914	5.268992376	4.956211036	5.004132143	5.259857723	5.050363068	4.814360148	4.724512466	5.017165997	5.115410317	5.45816325	5.031280224	4.783133854	5.497095424	4.734363663	5.201393638	5.062643871	5.084060981	5.289651334	5.313039184	5.228030779	4.799382476	4.488988193	5.191380741	5.012103398	5.1060251	5.062175056	5.17267259	5.353865247	5.289544643	5.071472836	4.842527685	4.438534572	4.754975937	5.115941811	5.116436063	4.935960503	4.692129096
ABHD14B	4.594229723	5.160877974	4.292754729	4.478005559	4.591704061	4.960848113	5.038056418	4.600844705	4.813522435	4.412496152	4.775421548	4.413349124	4.744370101	4.734973807	4.587197766	4.542694815	4.534978578	4.456812977	4.508262859	4.667297025	4.82919363	4.764471044	4.821719661	4.476542488	4.807133348	4.398523183	4.761331153	4.593847765	5.035940785	5.012571989	4.621905248	4.739434974	4.168380214	4.365776025	4.853220707	4.364686844	4.577118542	4.434419157	4.638080848	4.843691204	4.546151926	4.735713609	5.027409783	4.556228316	4.59076874	4.756631905	4.897167879	4.406895433	4.454515665
ABHD15	4.71206335	4.992882172	4.674591455	4.446285838	5.207912668	4.812595295	5.073862405	4.721257283	4.719518069	4.631703948	4.954580339	4.344535481	4.985818509	4.745020187	4.621603755	4.656552002	4.223413304	4.770277643	5.021578899	4.295606957	4.933647889	4.740150103	4.920808538	4.672033047	4.768756914	4.438125859	4.775650237	4.479681122	4.734678191	5.015133241	4.952662941	4.612319511	4.83855714	4.758094463	5.04591499	4.769746856	4.976682512	5.025235828	4.885760445	4.914715686	4.616587969	4.708281966	4.845455836	4.465937443	4.623095291	4.909734371	4.504164167	4.493434902	4.639025815
ABHD2	6.367991692	5.554853576	5.919873903	5.95908209	6.018051028	5.814616785	5.734341599	6.108849944	6.11073406	6.272540434	6.014867978	6.063626036	6.024880217	5.844398181	6.167544042	6.009854555	6.256944672	5.930604239	6.186658709	5.883523579	6.000547292	6.108448748	6.031384928	5.580359792	5.891662591	6.18203532	5.78600605	5.919716269	5.977638502	5.899388564	5.952550822	5.779758759	6.314993757	6.412384428	5.690821676	6.14913776	6.026382563	6.153617984	5.434555209	5.840140622	5.917243279	5.991818054	6.21685834	6.257309098	6.075980525	5.848555476	6.340361187	6.103038969	6.251461756
ABHD3	8.311455756	7.800458993	8.26860991	8.431715849	8.530223107	8.303985666	7.808512784	8.601337003	8.034023667	8.222736157	7.669521873	7.971982302	8.18011199	8.28089434	8.633134013	8.157933101	8.265337562	7.947041824	9.001354699	7.83418627	8.280473871	8.366148021	7.952373024	7.634349546	7.910817828	8.282367515	7.979336538	8.559290934	8.120863616	8.023431956	8.450361587	8.184636026	8.26242036	8.565960269	8.105930444	8.344915209	8.346546153	7.780225407	7.596813576	8.037579678	8.012110888	8.434280503	8.137598645	8.629235235	8.471399195	8.202935798	8.046826284	8.070496309	8.400387061
ABHD5	7.479540506	6.478407322	7.371189858	7.553868429	7.562728693	7.208354792	6.832949879	7.568347114	7.12532273	7.696630924	7.393141472	7.006276948	7.537175695	7.449979312	7.962339328	6.891635271	7.974042522	7.19906175	8.167811099	6.958858115	7.675455942	7.942179844	7.155358567	6.291624438	7.213903524	7.558693789	7.009998166	7.644290207	7.24317346	6.772651764	8.225768716	6.872379121	7.769494729	7.768456153	7.090112816	7.808794991	7.626390882	6.503140798	6.351796212	6.679318752	6.607522856	6.790400249	8.009762173	7.475985993	8.07852502	8.046362263	7.628333939	7.359620375	7.87523505
ABHD6	4.219009963	4.668277877	4.980599055	4.56237073	4.733427125	5.068369608	5.498816685	4.675865392	4.858548888	4.797459108	5.216008825	4.91413956	4.581512991	4.613370791	4.683090897	5.182850248	4.716157958	5.154924792	4.795385777	4.780990806	4.623895141	4.68351805	5.201826704	4.974419824	4.937567108	4.753236046	4.832096141	4.821694289	5.020434404	4.677951933	4.359355869	5.289185665	4.808028516	4.904769572	4.876988858	4.912465191	4.873012214	5.052644706	4.788870306	5.312202346	4.428902863	4.784727252	4.903308028	4.676258102	4.863210995	4.881115084	4.984884349	4.889944294	5.071575468
ABHD7	4.758088136	4.996797506	4.626984788	4.720135679	4.830150762	4.704679631	5.005542905	4.979188546	4.735935829	4.655617067	4.882125628	4.581148087	4.603396625	4.919392485	4.939299892	4.698922031	4.657772824	4.699330312	4.859766929	4.565348207	4.750638952	5.092297585	4.584276465	4.603668667	4.910778057	4.611832242	4.491205266	4.774926535	4.641366869	4.575508212	5.077844072	4.654844624	4.732236429	4.929480138	4.780509	4.755079994	5.268527883	4.50728292	4.371246	4.926625904	4.37807519	4.843715238	4.817077467	4.593025508	5.16433754	4.956357714	4.448455779	4.728635122	4.306471763
ABHD8	5.779329524	5.71958138	5.355873025	5.216125252	5.489451624	5.782478615	5.622247697	5.9094274	5.786178822	5.513195533	5.606820787	5.900876613	5.802412581	5.557153732	5.416786788	5.967544752	5.762806065	5.732889043	4.968025473	5.320314079	5.391908303	5.500879482	5.265479226	5.806730231	5.566904469	4.941413511	5.594442154	5.673469825	5.633707658	5.577171258	5.819385106	5.819626691	5.968717873	5.405655024	5.195160665	5.7396284	5.775660836	5.452334442	5.856816031	6.08400734	5.858117296	5.341327931	5.548186286	5.76128795	5.519232611	5.336452998	5.758990039	5.901162594	5.749806944
ABI1	8.242421245	8.307990633	8.04145939	8.473434019	8.233274739	8.02970389	7.971452981	8.2427985	8.284378818	8.163351059	7.834560853	7.955788098	8.211449977	8.356996468	8.112642527	7.785036659	8.145358315	8.220489022	8.389637414	8.189988697	8.211470433	8.213678309	8.176777836	7.967697374	8.102639399	7.810521134	8.324230512	8.148078731	8.06193249	8.056595614	8.418083544	7.862189162	8.214749936	8.439899234	8.101757882	7.876702745	8.181862032	8.102503579	7.924389302	8.181546227	8.246360028	8.32634486	8.128438315	8.235687086	8.211035613	8.150298621	7.935881872	8.344570104	8.129858753
ABI2	5.958413289	6.065686752	6.24618276	6.045708092	6.00822258	5.217467283	5.579340115	6.110519864	6.191027233	5.73151955	5.811616663	6.11048717	5.537099818	6.142267938	5.980197844	5.862703159	5.877546168	6.358776471	6.141395061	5.614316744	5.94523462	6.147992768	6.064455663	5.742689541	5.754105419	6.160481467	5.791431186	5.917102261	6.099876839	5.732081939	6.1419116	5.782682575	6.078591843	6.23790378	5.866769359	6.161820002	6.148314634	5.8316162	5.599068492	5.667123845	6.001646727	6.322056151	5.908383593	6.078956363	6.100844514	5.928398091	5.630896067	6.002190087	5.952147936
ABI3	5.67610619	6.301353446	6.137864068	5.828269236	6.456099352	6.358121132	7.092895513	6.454921385	6.488231487	6.029896988	6.421012046	6.317109221	6.066102996	6.250329796	5.980508645	6.48989931	6.057333346	6.497999622	5.897844423	6.497545772	6.043769448	6.434667819	6.394699891	6.599550041	6.537039101	5.939316721	5.945456041	6.417974202	6.461121873	6.152127398	6.499209376	6.336346067	6.535584921	6.144930916	6.487679903	6.055871703	6.094542246	6.221547428	6.761073046	6.315090561	6.690952999	6.739178407	6.053013166	6.234163278	5.793519551	6.231908537	6.194885943	6.238726664	6.349243092
ABL1	5.138328937	5.465811596	5.185793377	5.169882221	5.402651903	5.259015235	5.570690692	5.394143848	5.472035865	5.56870791	5.790499267	5.316351258	5.370274315	5.205151016	5.05029379	5.561596096	5.209594991	5.437991225	4.961357026	5.398511841	5.360731309	5.359200242	5.475501924	5.514833711	5.533668516	5.179070817	5.443231825	5.333582628	5.336020478	5.486361715	5.358308206	5.402114297	5.121994494	5.100155168	5.384521581	5.244556378	5.485365955	5.728624104	5.551156983	5.546974838	5.491925163	5.47755152	5.246560654	5.095388768	4.888045606	5.498161374	5.415183264	5.476572429	5.218296951
ABLIM1	4.903216679	4.509754675	4.348462104	4.278296276	4.96431416	4.48699344	4.51120605	4.306255662	4.165496806	4.47749904	5.145170259	4.819908252	4.985214369	4.766926664	4.765610104	4.397205345	4.479224788	4.114331303	4.093346259	4.726684826	4.834114575	4.603765303	4.274423188	4.683149176	5.152887445	4.702826917	4.956586013	4.514640048	4.558905807	4.811047031	4.289685994	4.579267065	4.506542483	3.683809562	4.827475461	4.338137198	4.350319827	4.899346309	4.673838329	4.707091409	4.653210396	4.76359044	4.45849631	4.040407743	4.363889957	4.677292607	4.534900597	4.134907103	4.228341842
ABP1	5.968405471	4.916774318	5.999907264	5.098648451	5.047056123	5.029436748	5.192121309	5.803794293	5.653576854	5.638177699	4.901705807	4.902594412	6.012941191	5.015001459	5.220713208	5.544161262	5.009093546	4.766075027	6.083086705	5.484130609	6.004593015	5.023208838	5.499339114	5.439505394	4.761253198	4.209446922	5.743254048	4.830614651	5.181761908	5.370012136	5.056516936	5.148359447	5.070982833	6.114372152	6.122252851	6.461986838	4.792691773	6.701326019	4.923290505	4.76897891	5.109870125	4.932932991	5.010154459	5.973473053	5.80202892	5.389790726	5.797814473	4.611765058	5.878511467
ABR	8.981180761	8.565698462	8.487896531	9.340420622	8.843959116	8.609522362	8.839026408	8.651404826	8.770621753	9.226069251	8.765955115	8.811148871	8.707268612	8.653628144	8.71442646	8.852609583	9.064505224	8.746819535	8.967759122	8.913643535	8.850820271	9.007086137	8.726448761	8.806289946	8.871181137	8.691068411	8.539380155	8.889557377	8.938961363	8.936734022	8.855580196	8.913860082	8.782735317	8.756313486	8.736451584	8.502923755	8.87341784	8.887391478	8.743541646	8.764751802	8.818093534	8.663152936	8.73067909	8.82667333	9.001322686	9.030568502	8.758945225	9.026166736	8.973771214
ABTB1	8.533310644	7.765737839	8.098177019	8.680347196	8.187797024	7.636129797	7.788463448	8.287156221	8.30186599	8.643335903	8.157468704	8.201705014	8.338606574	8.405324378	8.3556636	8.353747392	8.87488977	8.040903051	8.429652509	7.955169436	8.293744166	8.530046249	7.962273984	7.517608978	8.118787447	8.400208078	7.795665067	8.412370751	8.489649083	8.002718852	8.389477544	7.809866904	8.69328524	8.754539737	7.912023491	8.673857178	8.191332293	8.10273482	7.553373716	8.336109594	7.896801347	7.570655052	8.498035192	8.244772693	8.974730995	8.299593203	8.616599545	8.356297477	8.618197472
ACAA1	7.072565588	7.114973064	7.131966347	7.204410742	7.018971668	7.007300535	7.038683674	6.998432064	7.050866502	7.260907384	6.797065301	7.113166663	7.121647168	7.011583908	7.047892207	7.449123345	7.21603563	7.030324192	7.035164967	7.138690625	6.868118475	7.108163886	7.223772411	6.929269438	7.050532036	7.099932856	6.881881567	7.231255664	6.845360961	7.108914968	7.001056892	7.120264898	7.109311648	7.488097137	6.974059458	7.584888392	7.174211788	7.318130926	7.056305257	7.181578458	7.024871015	6.950373295	6.8858692	6.583620415	7.384232176	7.156926068	7.119931519	7.224854818	6.946274694
ACAA2	5.966117287	6.445271711	5.790852271	5.495577399	5.775162808	6.585787819	6.204173964	6.018649493	5.943809172	5.929455728	6.02435204	6.018997411	6.257613761	6.051714595	5.600659615	6.19925952	5.782209569	5.809732936	5.529403346	6.007190284	5.818009163	5.863417533	6.052165238	6.114722087	6.033584626	5.534491544	6.308900418	5.943310863	5.680493923	6.319020246	5.878964039	6.011376405	5.759747543	5.880105791	6.140445094	5.613184529	5.909341997	6.243502627	6.169777975	6.260938131	6.283071946	6.398511784	6.095606202	5.712299715	5.76473018	5.6038237	5.737351726	6.014093197	6.02741986
ACACA	4.692222543	5.206839316	4.57660627	5.080032863	4.94325406	4.824380698	5.531183111	4.893749999	5.015445935	4.656725451	4.924132239	4.636769902	5.100983149	4.841886651	4.881221263	4.69944765	4.760326599	4.781102527	4.664216822	5.0253159	5.015773781	5.023572372	5.07652355	5.08159946	4.940106311	4.814397468	5.082566068	4.735971575	4.775980557	4.948994225	5.05196053	4.833471709	4.761759463	4.844218392	4.964552298	4.653545538	4.890225053	4.957931092	4.97697357	4.979711597	5.099160541	4.925756649	4.81798864	4.862985698	4.556527547	5.013509394	4.896629729	4.916081679	4.724725958
ACACB	4.746874656	4.246464381	4.885972096	4.584439987	4.904098924	5.19289122	4.523493406	3.940421282	4.735701271	4.233695009	4.898116726	4.610621581	4.938104675	4.23804402	4.699355922	4.74155559	4.022276405	4.169285179	4.855846033	4.713396786	5.261801561	4.704428863	4.192789631	4.500020052	4.586391178	4.013409326	5.205022882	4.314458636	4.460412923	5.283687729	4.416827447	4.452295319	3.79112214	4.43907916	5.036757387	4.643781657	4.686343952	5.816796625	4.814610003	4.012674375	4.918156428	4.339949625	4.183740278	4.557224011	4.21984746	4.528194722	4.784679967	4.062076229	4.125607278
ACAD10	5.012289018	5.110214469	4.949731506	5.018438609	5.337775197	4.924907239	5.1555554	5.369937166	5.332707128	5.063593071	4.930622247	5.136303009	5.135310022	5.116733675	5.009587955	5.389602052	5.014608562	5.26494395	5.667414811	4.997305787	5.066639233	4.903571286	5.049512715	4.850229155	5.333275769	4.961348835	5.276656409	4.758330402	5.274050666	5.247290432	5.241803696	4.910656213	5.01008054	4.992442092	5.091513781	5.110509811	5.245352049	5.305978541	5.110468852	5.015561007	5.023109937	5.371190446	5.141976984	4.805249005	4.839472563	5.450836926	5.002947204	5.248207876	5.199615414
ACAD11	6.827738121	7.217634159	6.519352276	6.708385859	7.291745534	7.360770726	6.658355152	6.637556985	6.52209799	6.7219341	6.390090769	6.861537347	6.537839228	6.740249384	6.911860858	6.541268656	6.540979504	6.948197863	6.936529795	6.784464879	7.195462054	7.016827397	6.52394134	6.465805634	6.8196647	6.68983501	7.227211192	6.527469634	6.672731009	7.117392345	7.27249465	6.840888236	6.288883584	6.250048861	6.932198425	6.321434158	6.723399022	6.978958561	7.04366239	7.158000955	6.972766948	6.766269818	6.829511006	6.126607706	6.381882797	7.084579552	6.592477007	6.575745201	6.482664375
ACAD8	5.625029703	6.256134792	6.056557149	5.735121626	6.004844509	6.116070826	6.133022454	5.75591021	5.855517674	5.964367397	6.279632105	6.388406385	5.933979335	5.947937249	5.929891507	6.046121621	5.856175357	6.035649728	5.978414193	5.938865144	5.942967658	6.165952444	6.025087744	5.704580564	6.109424838	5.818713432	5.934749749	6.117513929	5.887013084	6.097793611	5.89700277	6.060979656	6.067787347	5.745655642	6.119677886	5.838701901	6.207491913	5.939606181	6.184029589	6.286845513	5.926040108	5.985798278	5.972161853	5.952190394	5.722305448	6.290873144	5.748274438	5.86081951	5.752051582
ACAD9	5.744966607	6.259464935	5.843964799	5.711080334	6.208192609	6.186440157	7.200199844	6.137367911	6.705944291	6.108639583	5.892795683	6.269859849	6.789281144	5.735575402	6.063666794	6.047307791	5.632078137	6.255309552	5.857846718	6.066686996	6.177884946	5.744289714	6.064035305	7.194579733	6.263308663	5.950403181	6.245364723	5.92307388	6.243006415	6.09793664	6.238241654	5.957923597	6.07686602	6.375780484	6.207524073	5.698560411	5.885698125	6.887039227	6.384253614	6.947093017	6.085577066	6.159974579	5.874303395	6.743519133	5.678959094	5.785584685	5.857588415	6.119573346	6.559579703
ACADM	6.828519608	7.67594753	6.989155829	6.747074338	7.28928239	7.172782726	7.130609565	7.14166331	7.113623142	6.663497094	7.248005551	7.02112831	7.012136888	6.851479653	7.040970277	6.968413558	6.772763951	7.233222903	7.158443135	7.232319196	7.155332259	7.042422195	6.896342162	7.202835158	7.36169896	6.995935526	7.407317417	6.956492457	6.917659652	7.210015352	7.166097315	7.010677365	6.788419071	6.767795506	7.042302788	6.927880766	7.252920632	7.000602584	7.174897198	7.154908231	7.291038128	7.193831314	6.925932139	7.150815764	6.60357466	7.126183404	7.027118326	7.11553286	6.954115545
ACADVL	6.794968705	6.839140315	7.288663702	7.343924418	7.332374652	7.602169391	7.261423044	6.99490916	7.336141462	7.142997931	7.27725516	7.316083531	7.230032473	6.955390944	6.976907458	7.649942884	7.330032428	6.840838933	7.146554612	7.261208712	7.248616578	6.89633223	6.968413106	7.220669682	7.144181711	7.204109209	7.182432335	7.029963985	7.126509849	7.429256938	7.009396847	7.339794054	6.847083196	7.065068303	7.204710239	7.11808806	7.128717302	7.407733856	7.229276609	7.626990594	7.240550381	7.149462199	7.211908489	7.058026543	7.259857376	7.159157627	6.879221579	7.223905537	6.960424542
ACAP1	6.08352004	5.77362338	6.086957216	6.102845945	5.881312343	5.192962626	5.915280609	5.88517922	6.228213934	6.012572569	6.140159634	6.276101265	6.264918143	5.998869533	6.150887626	6.015282089	6.044207236	5.784842671	5.560360502	5.815756844	6.11378222	6.10323769	6.1609227	5.513761225	6.074737189	5.982766818	5.913320193	5.861476316	6.120258382	6.348178194	5.650249293	5.939540775	6.093264675	6.129953225	5.787726749	6.333102364	5.940801214	6.384793266	6.208879963	6.022054642	5.968183277	5.393084882	5.709567617	5.876584581	6.003097358	6.373515443	5.846547004	5.761042873	5.306063984
ACAP2	7.037082207	6.30443497	6.20268204	7.135891004	6.435692883	6.512944712	6.246294308	6.605127066	6.081493481	6.918213923	6.642538404	6.39834441	6.666540926	6.705962525	6.390442637	6.286102544	7.095044598	7.026451985	6.69933741	6.570771066	6.087717814	6.935877237	6.591448947	6.305748956	6.563749586	6.393900089	6.3161619	6.476089732	6.616014342	6.48811552	6.706058356	6.491808911	6.839992552	6.78090969	6.538326514	6.591764906	6.744061725	6.59819914	6.24520225	6.467905495	6.059984759	6.492827621	6.596499971	6.612770994	6.997768371	6.603418828	6.45175874	6.976824305	6.818086038
ACAT1	6.868993902	7.747064577	7.074852164	6.978005557	7.110790049	7.357953886	7.46543989	7.494345082	6.904895503	7.177635063	7.281271088	7.041621914	7.313912695	7.237366958	7.222003744	7.116244788	6.913035995	7.168071608	6.925524468	7.20353887	7.149443281	7.176727711	7.075053516	7.443177079	7.502842863	7.122682443	7.1472159	7.08867745	7.386171805	7.427790044	7.062709536	7.102501258	6.746651045	7.080044625	7.357618495	6.949279981	7.105662825	6.953433507	7.371374325	7.470144747	7.110225648	7.378758471	7.149573683	7.10094003	7.191235253	7.315721677	6.984441014	7.048330645	6.977637247
ACAT2	6.113230796	6.993008898	6.265165083	5.852501668	6.450049281	6.11178044	6.113323566	6.093753501	5.961361617	5.986911269	6.172245543	5.823962886	6.207917074	6.326450263	6.142435705	5.857887894	6.127639289	5.764809214	5.814583067	6.183012429	6.216939231	6.085281648	6.210399863	6.273554672	6.413853826	6.037376051	6.306660848	5.986402703	6.161926969	6.183902649	5.868266204	6.033519604	6.06346855	5.889950794	6.32796833	6.254303431	6.112565617	6.025595115	6.317993582	6.349031077	6.31221126	6.0048446	5.969154752	6.224250426	6.002794624	6.118118492	6.190987726	5.983157849	5.618432971
ACBD3	7.248636256	7.490831359	7.230362628	7.637791231	6.98336847	7.528591709	7.392950888	7.198815662	7.226134884	7.164813933	7.379523723	7.16047434	7.368539923	7.16915453	7.031927761	6.969390732	7.252724227	7.615546106	7.362909038	7.427964705	7.274986543	7.245483426	7.423800729	7.647554968	7.510322429	7.352377401	7.45506044	7.135588624	7.255162436	7.21266498	7.558651782	6.855296193	7.282710813	7.394510096	7.361189692	7.027711329	7.285574925	7.268470583	7.471154411	7.418442346	7.370934636	7.184560193	7.039479804	7.319374751	7.277613048	7.595670967	7.145701512	7.568773253	7.407189513
ACBD6	4.792091699	4.514337467	4.338667271	4.198518276	4.478169164	4.445907509	4.847188937	4.297912122	4.422395679	4.391411846	4.520473227	4.603672193	4.272581226	4.458703154	4.427527437	4.470381026	4.498395613	4.432939147	4.524766622	4.796897089	4.419104836	4.362514083	4.265136077	4.422381968	4.564332038	4.161735816	4.453660294	4.645016427	4.441877288	4.442718265	4.453549213	4.548706164	4.607753504	4.321385156	4.54870212	4.336499259	4.594429564	4.384312245	4.170686123	4.710361921	4.803258451	4.627739462	4.314468024	4.132793537	4.487471987	4.485535651	4.653285096	4.406517489	4.747933492
ACCS	6.857002263	6.726770851	5.474633613	5.416221104	6.847901506	5.474299221	6.584083001	4.926994299	5.942701692	5.272863059	5.55583357	5.746888245	6.17160326	6.629715849	5.64884224	5.53659723	5.586375654	5.484571616	5.319185185	6.883083144	5.770250465	6.837645449	6.553967774	5.374305076	5.951491329	5.23568264	6.806604429	5.58722279	5.536751061	7.021428678	5.522165842	5.971568892	5.633148561	6.487803953	5.600335886	5.811682163	7.035644573	6.341067997	6.016693799	5.655237435	5.414384299	7.18169018	5.758385263	5.588226546	5.283617794	4.862404288	5.368308758	6.753044854	6.333942238
ACD	5.924930467	6.025941341	5.606386032	5.780340904	6.178561507	6.315529795	5.727988497	5.948741114	5.614202977	6.143055736	5.748673425	5.829893932	5.969955703	5.960020831	5.735273215	5.979586715	5.846727849	5.600763288	5.872888983	5.93588471	5.944877485	5.770916273	5.970410929	5.712235428	5.906347937	5.895922188	5.745385501	5.865783624	6.026993035	5.868195787	5.995984104	5.862351783	5.699436682	5.849059118	5.955829563	5.60853372	5.975769081	5.749541479	5.854559054	6.250740576	5.486484964	6.119217748	6.019547477	5.66205533	5.7671631	6.172909565	5.892688177	5.927892005	5.954686524
ACIN1	5.14500912	4.718613045	5.33124765	5.131822606	4.935617753	4.789624739	4.85204511	4.923757813	5.062984069	5.233205547	5.531514589	5.519264463	5.29310271	4.851364497	5.235313309	5.220176355	5.105771138	5.231351364	4.853660385	5.039871826	5.231646272	4.974224818	5.244602997	5.101916234	5.143157827	5.277769338	5.132415907	5.092957084	5.180278096	5.264627032	4.970786838	5.340108519	5.297243833	5.13447007	4.985424546	5.267153431	4.928885738	5.33302657	4.920376072	4.972491065	5.404478366	5.094800708	5.081632068	4.85082325	5.235368387	5.061298413	5.345065292	4.96896293	4.784288286
ACLY	7.125238441	6.808344838	7.25016192	7.17645242	7.061734969	7.107652945	7.377102062	6.878473689	7.369675001	7.054646651	7.307631351	7.092272992	7.169539767	7.136088322	7.209498806	7.241794017	6.979843425	6.937167702	6.933227915	7.008694534	6.986346618	7.103526976	7.093644318	7.370225416	7.087030952	7.091868835	7.204393824	6.935658129	7.11337928	7.102367068	7.317458303	7.202502574	6.964005214	7.047887353	7.040893741	7.199316294	7.189793675	7.470494618	7.176316963	7.258757816	7.025566996	7.333358833	6.970970807	7.00167394	6.901702017	7.266829027	6.931506009	7.009323259	7.130752028
ACN9	6.397713245	6.912451588	6.735693269	6.306015816	6.685672137	6.807744723	6.8554153	6.924665077	6.499747769	6.468766024	6.355635436	6.460101621	6.591339485	6.757234778	6.520697756	6.350971586	6.477136474	6.915968684	6.914289769	6.709650027	6.646207839	6.891488684	6.603153992	6.607984986	6.860837714	6.925813499	6.633403056	6.82640295	6.608779134	6.545021032	6.981431224	6.302704953	6.82873146	6.554031736	6.701139885	6.623163887	6.823829983	7.016997931	6.668577036	6.379311989	6.6009017	6.531032197	6.821382639	6.349523833	6.491657971	6.374186357	6.784230612	6.76360628	6.740072718
ACO1	5.577589181	6.115827376	5.636431576	5.279907791	5.9702067	5.803213357	5.960298042	5.950819498	5.707087046	5.791419464	5.836075645	6.071346587	5.763754394	5.651920525	5.610951244	5.880489313	5.548578635	5.852188855	5.863809002	5.745540121	5.743677242	5.665267989	5.792681342	5.776237132	5.995817445	5.605146396	5.956365473	5.667320668	5.528368649	6.054868338	5.867710976	5.885898872	5.803291991	5.597145236	5.500068251	5.542561784	5.857728592	5.917254163	5.782503431	5.959647736	6.125066952	5.72553124	5.529892006	5.882722238	5.748179088	5.716117775	5.745066611	6.116260469	5.614458028
ACO2	5.097460705	5.087268825	5.401057956	5.342924313	5.426511974	5.127375096	5.581373356	5.34894781	5.110021345	5.620973264	5.383081988	5.11880226	5.443359265	5.163534926	4.921318654	5.610101276	5.158961442	5.585782422	5.466421571	5.246647087	5.314827427	4.949788318	5.223343821	5.630474324	5.43393305	5.460987553	5.439444288	5.630438481	5.285307018	5.222477221	5.248968877	5.130472167	5.742148058	5.099483171	5.40975245	5.272561882	5.011103095	5.414820518	5.124885017	5.469410181	5.425070694	5.414416393	5.113671844	5.352951096	5.283043959	5.496070898	5.276913842	5.5479982	5.008032024
ACOT7	5.453575983	5.723555143	5.390075897	5.202077671	5.740428428	5.525604075	5.219120172	5.373718917	5.088161319	5.43881392	5.68382211	5.481234773	5.371957986	5.56982352	5.77200501	5.366143513	5.464369911	5.129905694	5.506819576	5.540912133	5.360636985	5.605230736	5.600072679	5.404521548	5.636139102	5.364617355	5.441105725	5.496083332	5.586171871	5.693861667	5.352525928	5.712724054	5.795615887	5.034565859	5.632226483	5.398307684	5.225145322	5.500411616	5.705398175	5.231318469	5.629219494	5.295464155	5.555040744	5.260844917	5.504839746	5.269929914	5.697918504	4.996849108	5.314797929
ACOT9	7.169391308	7.055961254	7.192017328	7.162911264	7.389586882	7.250981798	7.335464585	7.163504266	7.244386443	6.853835852	6.777963665	7.091445084	7.187580163	7.052231553	7.275948979	6.998129772	7.278623212	7.444533661	7.5471964	6.963672959	7.331034031	6.813823004	7.152349448	7.03433957	7.017116686	7.200718954	7.256122571	7.066983797	6.971325472	7.002431186	7.076051967	6.977364962	7.407114112	7.513690067	7.135514469	7.256332941	6.785181985	6.737194717	7.138876196	6.82393322	7.061890978	7.621962606	7.376300496	7.467618578	6.962255777	7.192564967	7.367056261	7.18490727	7.142901163
ACOX1	8.273128975	7.426769472	8.14874104	8.492009826	8.231767056	7.937123859	7.915531569	8.517102354	7.680926388	8.167165398	8.028570537	8.197214205	7.857333208	8.432679875	8.232811738	8.073648869	8.753277358	8.479949077	8.746321134	8.263145379	7.989925072	8.411960147	7.653218231	7.292535206	8.099282266	8.443703375	7.648451527	8.156122191	8.074925848	8.069020879	8.406929511	7.844052149	8.5436206	8.427399922	7.83991	8.696568925	7.76700387	7.705379243	7.237643525	7.996161922	7.88757419	7.202818924	8.602874394	8.265136391	8.986063342	9.007159061	8.334823818	8.448585079	8.666055349
ACOX3	4.51881825	4.81881905	4.467699694	4.990920218	4.670471522	4.8673976	4.774871966	4.379848313	4.888525433	4.385154435	4.047690721	4.841761195	4.737350991	4.952693771	4.525240374	4.23710505	4.641323284	4.725079963	4.892670874	4.459119148	4.630070722	4.521749032	4.492559381	4.52992223	4.418401429	4.599131867	4.777087079	4.500827202	4.773193491	4.498544212	4.641211028	4.618109908	4.516567623	4.608731225	4.996875502	4.428519228	4.380533405	4.688843093	4.547572457	4.792546978	4.445008438	4.967162584	4.803754556	4.552992494	4.461516351	4.664015768	4.665547409	4.300153263	4.498032969
ACP1	6.41381722	6.808849117	6.813487061	6.007645394	6.597841263	6.698918464	6.585751282	6.520904032	6.760807086	6.4797219	6.940059272	6.32891187	6.989138597	6.381182971	6.390285215	6.802782656	6.461709453	6.521950392	6.27928466	6.636761451	6.387741554	6.630637243	6.395051303	6.745882629	6.761829749	6.463144606	6.700323406	6.902718366	6.49207543	6.515840727	6.585502779	6.595424721	6.571061224	5.951323662	6.85926413	6.578536458	6.722001481	6.557659311	6.707118508	6.597456801	6.590728374	6.65735035	6.534768571	6.514150636	6.395454435	6.321637684	6.782732998	6.447070053	6.457723669
ACP2	5.739618364	5.963615848	5.836334133	5.482404367	5.709175569	5.860110606	6.074003899	5.882465921	5.55988999	6.04169309	5.841782039	5.786287794	5.75608442	5.843338606	5.303157363	5.814222221	5.878135691	5.4993105	6.057197005	5.995288866	5.867676517	5.678233714	5.691671123	6.07499071	5.968027639	5.914953239	5.89379459	5.656398564	5.839166464	5.964734119	5.624340865	5.723354203	5.769653955	5.950681344	5.734215553	5.873038578	5.585731579	5.403488349	5.656964571	6.039032097	5.725638055	6.744684084	5.597566728	5.709222305	5.958318463	5.892489783	5.687279781	6.401334932	5.86198684
ACP5	5.119959364	5.809923299	5.336278901	5.637242253	6.130250368	4.312912249	5.381613916	5.856203356	5.237220851	5.254550458	5.003082481	5.462313585	5.740024112	5.000864892	5.260275776	5.942512021	5.451185061	5.675891178	5.139714095	5.875721146	5.262066447	4.234010648	5.849108403	5.724190575	5.324063668	5.559635759	5.758825368	5.180909873	5.342851377	5.64926429	5.469071088	5.502986793	4.984975535	5.373447664	5.433126319	5.393496629	5.025569628	5.495320641	5.358889455	5.538176332	5.392436223	6.314790129	4.872336956	5.393383715	5.264791856	5.06927858	5.539911713	5.560163917	5.074803189
ACP6	5.060513201	5.0528044	4.628160842	4.428601657	4.55500625	4.647039471	4.354510536	5.302271761	4.763963305	4.875940753	5.051901777	4.432613183	5.028208323	5.02505397	4.901503966	4.661634774	4.956874122	4.384488999	4.590649157	4.38913591	5.113038132	4.92298197	4.680652746	4.377364906	4.665750644	4.290209306	5.140729688	4.474034511	4.870852965	4.825055749	5.105574475	4.575468705	4.551146668	4.733678115	4.54361671	4.682341181	4.834136921	4.524253453	4.499996767	5.232219035	4.682703954	4.606590717	4.761198481	4.604013759	5.05928293	4.767796046	5.029824012	4.764906821	5.051581765
ACPL2	4.894639367	5.375592297	5.041694486	4.916385513	5.167523963	4.950677741	5.292865286	5.061267657	4.806692874	5.010592659	4.851186186	5.164591456	4.822529973	5.481702299	5.215705188	4.957689607	4.907704503	4.709219093	4.886142031	5.057317303	4.857454199	5.166809973	4.973294293	4.752489852	5.313892412	4.84034895	5.008281491	5.009962142	4.694517729	5.118915698	4.97416398	4.999334051	5.112551489	5.18782617	4.973944629	5.020649299	5.169825648	5.094589494	4.89107631	5.005118592	5.107614865	4.99528337	5.035852429	5.023205588	5.146120131	5.022860678	5.174764727	4.693418262	5.187321343
ACPP	6.170536732	6.360622377	5.726998802	6.458117161	5.608325072	5.686170615	5.544077633	5.813519491	5.833943155	5.637508392	5.579746595	5.943158636	6.286120615	6.288769534	5.966185568	6.048007691	6.465643813	4.86835983	5.870505713	6.093035311	5.953759192	4.842661451	5.349867799	6.038976429	5.465299194	5.673372555	5.598403756	5.84452979	5.301911793	5.517208669	6.559329982	5.150390094	5.615950767	7.085897166	5.472450164	5.995841645	6.224674769	6.420834333	5.598364873	5.829179049	5.862357374	5.290198992	5.648266449	6.236549593	5.734987953	5.843001515	5.798114487	6.000109702	6.27665224
ACRBP	4.533433024	4.125554686	5.271023062	5.470467745	4.80055423	5.35085113	4.855323001	5.225104941	5.234461128	5.231860256	4.984068441	4.799239461	4.448734249	5.682524767	4.350020112	5.74181566	4.460094302	4.874009242	5.383510821	5.274145305	4.326695247	5.514578152	5.012139231	5.024304902	4.817649635	5.635625866	4.370194704	5.737975558	5.169862318	5.095711999	4.14807372	4.922631313	6.071296403	4.344443643	5.602245538	5.047010796	5.354244691	5.518255365	4.592330546	5.060967408	5.006579672	4.04993254	3.883150484	5.394855717	5.899359172	5.160259791	5.140075823	5.071131771	5.179668648
ACRC	5.073644141	4.899253264	4.640164412	4.850041834	5.148147671	4.433561035	4.795126727	4.973139947	4.507103336	4.876925526	5.078725888	4.552351735	4.85811511	4.584301647	5.261007474	4.635393277	5.123539845	4.928978767	5.171496888	4.861636758	4.983120944	5.326407138	4.95952429	4.419064336	5.009725965	4.692761209	5.223031043	4.843369794	4.288589044	5.023015626	5.080370742	4.859782845	4.787342616	5.043375492	5.236882307	4.885488271	4.766698773	4.395915219	4.805877226	4.730355287	4.908135018	4.57178696	4.752253527	4.571968731	5.035671371	5.144444936	4.968505482	4.457236785	4.90054448
ACSBG1	4.096571564	3.83571048	3.938222247	4.272410203	3.989923116	4.240699379	3.926662215	4.12109718	3.775141622	4.297321299	4.139816009	4.244026714	3.607088168	5.113792207	4.024953672	3.886388524	3.912226241	3.642589773	4.37679663	4.147932209	3.832624493	4.318907971	4.482332661	3.404879341	3.50123627	4.116609864	3.930932163	4.340793274	4.466578337	3.799610193	3.780280812	4.255441403	4.39871688	4.254653657	4.559487822	3.903864206	3.995213927	4.234596269	3.866107205	3.965533233	4.355638645	3.746657147	3.946717124	4.28608108	4.33596652	4.200365124	3.862406327	3.645261106	3.964866127
ACSF2	4.430195408	4.703096523	4.738081915	4.53256512	5.15570426	5.067462418	4.741733685	4.827880208	4.9012708	4.503518189	4.36406654	5.187325119	5.113233906	4.075584438	4.538628041	4.400569379	4.460158923	4.961803176	4.732392231	4.651820318	4.367200401	4.594443519	4.547316446	4.870796754	4.548904375	4.872994696	4.704665093	4.428624565	4.347471943	4.962430972	4.405280681	4.661564189	4.694211341	4.581064048	4.570634199	4.820230413	4.88608971	5.444694456	4.929845331	4.504530183	4.506454949	5.009505218	4.523818895	4.936437978	4.683352823	4.70484691	4.477425835	4.696994952	4.153663679
ACSL1	11.19172483	10.42148663	10.7261986	11.07124827	10.3460457	10.14307505	10.24698929	11.2363379	10.58173506	11.25924217	10.3323546	10.14996393	10.68550511	10.84714047	10.88232727	10.18717933	11.22378232	10.86477225	11.05695168	10.67186599	10.94090484	11.51934024	10.61298758	9.441518768	10.7588235	11.05225538	10.14750071	10.68738358	10.46194407	9.908232062	11.05698312	10.13670256	11.48540615	11.79598437	10.56753984	11.34841912	10.82351134	10.15834057	10.00018282	10.06503972	10.29148352	10.6122774	10.71796234	10.65241105	11.46001831	11.15333482	10.97144448	10.773308	11.12440729
ACSL3	7.438616588	7.125962534	7.297368487	7.715459324	7.269890516	7.036080674	7.266622234	7.258960524	7.382924091	7.832511306	7.08917526	7.102121269	7.144729753	7.384289184	7.47921421	7.171599194	7.455451668	7.476345647	7.398525031	7.624215574	7.271791956	7.721692932	7.400548174	7.286744831	7.303171994	7.584737774	7.570596213	7.346091953	7.23907854	7.249968828	7.212907591	7.303238492	7.505312226	7.461964921	7.403753757	7.389502396	7.437905288	7.140444721	7.201442956	7.244571964	7.40914071	7.426947049	7.028943921	7.443409935	7.440088371	7.238280467	7.483988397	7.29894688	7.566695824
ACSL4	6.535188577	6.179708696	6.393446002	6.599035119	6.300690045	6.13728845	6.348763946	6.529352717	6.619726931	6.366292603	6.344019873	6.434661647	6.027208485	6.509665454	6.604365225	6.210725695	6.787835753	6.445545266	6.3053828	6.437680666	6.235842503	6.499130606	6.516594256	6.305371848	6.206485498	6.260926114	6.334082792	6.291319345	6.317839253	6.32440445	6.595097498	6.203693977	6.639891608	6.778605242	6.174366852	6.566285092	6.453583073	6.595149787	5.984239206	6.1326274	6.383691375	6.47668457	6.505708305	6.790672194	6.558294908	6.427089915	6.230934286	6.362191867	6.516635738
ACSL5	6.190218561	6.54113707	6.306275536	6.49931628	6.224578581	6.158700046	6.845131248	6.399615909	6.374826178	6.250380594	6.626463326	6.567951742	6.358911522	6.324437678	6.322827603	6.3582646	6.237877515	6.451679704	6.27461201	6.380513969	6.505288346	6.33857976	6.509701626	6.594795031	6.537336318	6.278161973	6.570406348	6.557161601	6.419085711	6.400703723	6.358936416	6.547918429	5.991789771	6.085036548	6.549909406	6.108521217	6.362963447	6.487087947	6.609678578	6.441949775	6.2250997	6.760699182	6.44104777	6.465798388	5.970694249	6.54086223	6.166323251	6.291280341	6.127410991
ACSM3	4.676265219	4.829876991	4.872315587	4.591974831	4.416605022	4.849915002	4.415240067	4.459643054	4.701254093	4.548360979	4.533031695	4.445696556	4.628185625	4.398215696	4.731082198	4.642100544	4.372151569	4.419411041	4.870947957	4.574544275	4.759846929	4.380813331	4.597069436	4.615171403	4.380823811	4.113520735	4.996424503	4.469708078	4.094283469	4.90825456	4.291498269	4.538023296	4.543963782	4.770162545	4.902026331	4.591995932	4.488211958	5.059275096	4.328509899	4.599786454	4.798505805	4.608017516	4.369994175	4.948250049	4.481806002	4.349739392	4.719710954	4.080815131	4.450113655
ACSS1	5.812135557	5.968627542	5.966753764	5.916700658	5.804931635	5.840761516	6.253229033	5.545441713	5.850342552	6.175703061	6.408340878	6.094548729	6.342742434	5.633306996	5.810619066	6.280004844	5.441461864	5.796809146	5.534513756	6.057673788	5.82639809	5.665112091	6.171900643	6.118658637	6.126446289	6.330647371	5.813167478	5.852360804	5.984014483	5.919999647	5.204633073	6.319955838	5.334004925	5.723220608	6.287200393	6.065573905	6.043795912	6.675184592	6.012600243	5.867428447	6.136059934	6.0994296	5.687057627	5.896091107	5.712091332	6.002194598	5.425838397	5.584795249	5.296374548
ACSS2	8.394375197	7.92023822	8.024217469	8.38783458	7.783364082	8.051608477	7.862261169	7.901751947	8.058483787	8.252413372	7.578674367	7.900612317	7.896947971	7.957368684	7.86366311	8.034238279	8.148479667	8.20104451	8.151432347	7.812371346	8.055600762	7.808979917	8.192383159	8.168697871	7.782657116	8.165113017	8.118836607	7.968298331	7.991203854	7.781825325	8.132480855	7.900408598	8.102814626	8.387189546	7.854004014	8.079736987	7.857525713	7.988426847	8.064870271	8.18818367	7.761129072	8.101240017	8.168894178	8.030597787	8.094985877	8.101443998	7.865275965	8.306953728	8.217536569
ACTA2	8.784001036	9.098312862	7.876793403	8.616784293	7.565165824	8.117877821	8.809261855	8.665918402	8.022245356	8.615201889	7.953809826	7.463298555	7.9503391	8.451127729	8.267708267	7.579574627	7.455465586	8.796363329	8.827913008	8.354100634	8.635464609	8.249375679	7.805440915	8.471213218	8.034373844	8.22093238	8.210412476	7.563678321	8.349003821	8.895397047	8.457632483	7.992933813	7.818193478	8.185585448	8.13589429	8.642508813	7.705934937	8.330901456	8.214266549	8.757242693	8.821122596	8.652077052	7.673532147	8.000338316	8.286951727	8.500736691	8.235950905	8.381389198	8.597029555
ACTB	12.4186925	12.36495887	12.30561143	12.59070206	12.384838	12.43240904	12.48715786	12.41588194	12.55707832	12.5899571	12.17077292	12.52795976	12.15051532	12.53708153	12.40714916	12.4433093	12.58157447	12.45405479	12.44351686	12.43889755	12.37064478	12.35843652	12.60286408	12.49668719	12.29735452	12.60783818	12.20080666	12.51717407	12.40327987	12.30018084	12.3650036	12.32786294	12.69311616	12.66262753	12.44641187	12.68615863	12.35942774	12.57999799	12.25865578	12.33551253	12.42474315	12.53467898	12.18431067	12.60196927	12.71875023	12.60023637	12.21869793	12.45266297	12.43089002
ACTG1	10.34509399	10.62350007	10.66485811	9.991575726	10.63479591	10.58156023	10.39798263	10.58968551	10.50685092	10.59945734	10.47544896	10.36398164	10.72733727	10.38864083	10.24542908	10.54133262	10.6434462	10.3122053	10.45196966	10.64696367	10.05707894	10.56629905	10.42437015	10.50688863	10.51315278	10.2596961	10.55880702	10.61232761	10.4737116	10.67575883	10.24387535	10.27287471	10.69278074	10.4502007	10.4257262	10.69348991	10.67660249	10.41514689	10.38755462	10.66873766	10.61447385	10.68679201	10.5099412	10.60279217	10.49132048	10.06827619	10.36679336	10.60578038	10.53010318
ACTL6A	6.310586356	7.042093381	6.338070171	6.158362692	6.628163895	6.660251434	6.707912369	6.624802758	6.238613224	6.393587875	6.537162369	6.359285149	6.440327202	6.466355097	6.335515589	6.409093005	6.361331368	6.369242465	6.709905736	6.653285539	6.649018717	6.419093812	6.406004812	6.465009936	6.655147395	6.550456973	6.82042637	6.36719847	6.455367775	6.800926482	6.586625194	6.204094393	6.101121366	6.264241217	6.610670111	6.418173074	6.600832577	6.34043542	6.550077098	6.625676025	6.608821451	6.539793032	6.421190866	6.477775571	6.262772783	6.584743815	6.430310578	6.539183325	6.319439322
ACTN1	10.75397833	10.08089993	10.18766621	11.14604674	10.04838918	10.24947831	10.15381593	10.40786108	10.26558312	10.80694061	10.09239267	10.57636311	10.09402797	10.82551509	10.49557534	10.13804059	10.81204281	10.31033568	10.77080825	10.31072391	10.51254329	10.95481449	10.34752076	9.858718909	10.27046123	10.46033084	9.885174757	10.67697165	10.3291414	9.958632832	10.62998167	10.53279511	10.79506868	10.84836491	10.09856726	10.51730096	10.27215545	10.51498374	10.00085653	10.48383944	10.16083773	10.22406446	10.49287635	10.50391238	10.77652683	10.50340591	10.5489482	10.64937473	10.73003507
ACTN4	6.877847834	6.320477874	6.696736417	7.186800908	6.290976977	6.872972437	6.477771603	6.911850498	6.54837689	7.460323175	6.597976001	6.711001556	6.704250669	6.702532146	6.793453573	6.941970997	6.841595281	6.485564973	6.71146216	6.855284594	6.706210164	6.704473969	6.777206954	6.313551941	6.640862973	6.748685801	6.530063513	6.815690945	6.944646875	6.71160835	6.620577481	6.759492971	6.76520652	7.041636284	6.574126219	6.928781078	6.683749648	7.133063737	6.637839359	6.790087393	6.484679867	6.803427737	6.68786304	6.612838668	7.064457258	6.850149247	6.514372596	6.752165109	6.709028349
ACTR10	7.945364821	8.363349421	7.945349902	8.057641154	7.877591335	8.43359245	8.011543518	8.117189079	7.845648576	7.870479852	8.010337236	8.336078407	8.073354959	8.119019887	8.110461726	7.582918101	8.227488641	7.915014575	8.12489806	8.033051547	8.220469268	8.066541764	8.036267414	7.694701261	8.027344002	8.177472125	8.202444489	8.008616013	8.028918771	8.240156848	8.042717569	7.818593156	7.93956728	8.155912079	7.955490712	7.950491574	8.184309442	8.139505466	8.075684762	8.062348225	8.09896673	7.897374357	8.189220605	8.096597416	8.134318815	8.088621417	7.795953343	8.03285555	8.064104616
ACTR1A	7.8109318	7.813073924	7.54139958	7.670911743	7.886006395	7.67437552	7.977045956	7.903449964	7.750221118	7.932106396	7.283580286	7.756493144	7.534046163	7.68658034	7.752207794	7.445828552	7.987181022	7.457292937	8.226890049	7.585483302	8.11169891	7.880907976	7.58254143	7.450823769	7.719111979	7.740263258	7.674494313	7.502003498	7.590872824	7.875911709	7.994838098	7.846504036	7.80457959	7.952976633	7.436460777	7.517819172	7.713705156	7.869119763	7.919149452	7.747701795	7.667164702	7.722385612	7.654052471	7.73462783	7.692668107	7.834546179	7.703853222	7.99450064	7.705800385
ACTR1B	5.616545848	6.03327438	5.603898125	5.466681127	5.897537063	5.867734977	5.760567247	5.919022512	5.861135988	5.569646318	5.77447496	5.928482973	5.831398531	5.912818476	5.530732031	5.790941197	5.341328358	5.637393837	5.670991763	5.804223528	5.947322497	5.536189602	5.839064465	5.555586647	5.818823531	5.778689278	5.822684168	5.62969828	5.719783884	5.881432444	5.758471314	5.809592948	5.382307456	5.5913673	5.906874495	5.769378318	5.41048168	5.909489521	5.885943678	6.342314666	5.514041702	5.786162742	5.760448974	5.953843529	5.67285046	5.873521058	5.465786403	5.661227246	5.361660992
ACTR2	10.79342983	10.67965991	10.9305284	11.05652001	10.96782899	10.93372893	11.01106539	11.00995925	10.86173088	11.08433732	10.69991666	11.03435519	10.52601582	11.21808421	10.85525812	11.1003304	11.06942162	10.95995868	10.94497364	10.79644771	10.91757391	10.97577014	11.03090801	10.92300243	10.65825878	10.84826735	10.76098008	10.86216407	11.00711354	10.90269725	10.83942432	11.21004906	11.24420003	11.12180346	10.84704025	10.89484947	10.98933581	11.01934471	10.88942473	11.13415931	10.64362916	10.80250838	10.78128178	11.08251153	11.01349125	11.02096301	10.87432208	11.13746711	11.00227599
ACTR3	8.69110206	8.674563812	8.515684829	8.395632545	8.690470939	8.332302445	8.960802108	8.898739647	8.626195527	8.491899477	8.413546678	8.34745682	8.797273815	8.571990858	8.562125033	8.202673752	8.647958983	8.19236776	8.743044526	8.528363023	8.807283758	8.815531554	8.629227429	8.634900385	8.728034185	8.620119388	8.791915011	8.227735758	8.278894963	8.640531307	8.767686939	8.199647534	8.805581531	8.849353047	8.598813673	8.642219816	8.622941771	8.524038562	8.124774827	8.261456792	8.444912966	8.485081957	8.649395262	8.967612436	8.745185069	9.102157488	8.491384446	8.6500683	8.54884088
ACTR5	4.537177659	5.039561551	4.625298922	4.68992138	4.620903602	4.707723684	4.804674298	4.985357025	4.846450231	4.8342918	4.722859444	4.866927118	5.025113153	4.58893107	4.581724854	5.260120912	4.494293954	4.703973074	4.326024344	4.76726294	4.898302628	4.800167765	4.784417955	4.564188943	5.164229136	4.719900497	4.964882573	4.48944063	4.542740616	4.786150711	4.990664006	4.587273948	4.575170366	4.411654318	4.962298409	4.615815304	4.654716333	5.036625842	5.103053674	5.062519501	4.955376964	4.813665883	4.711334082	4.437993972	4.497752231	4.460685606	4.728376879	4.719725893	4.547933305
ACTR6	7.929567153	8.535354838	8.028003203	7.856069608	8.307801707	8.145141004	8.143855937	8.098579456	7.762182475	7.4207088	7.93893391	7.991706207	7.944285275	8.291141604	8.014841275	7.855978591	7.729784997	7.57932474	8.116595264	8.193186892	8.043373312	8.444797038	7.935145395	8.273640279	8.301077923	7.840672515	8.225448917	7.767901205	7.951167059	8.262363922	8.44696885	7.645168833	7.962894296	7.604389326	8.113466242	7.630630369	8.195437027	7.760438574	8.043020426	7.732043864	8.221622967	8.128872762	8.349516346	7.76710995	7.689008837	8.037487772	8.163150867	8.020339669	8.149180921
ACTR8	4.505472942	4.254439125	4.948316402	4.578148962	4.619934267	4.579398226	4.472165659	4.770402869	4.729175827	4.707331936	4.480451109	4.578889508	5.091929909	4.529334254	4.348445736	4.492220751	4.481906747	4.298725211	4.240025837	4.693953808	4.538814398	4.808409193	4.942042078	4.39605535	4.32083116	4.484429877	4.537137601	4.530000348	4.748123599	5.193368462	4.181506716	4.603524219	4.327127448	4.594481133	4.630039672	4.418890074	4.697254559	4.61761441	4.773751275	4.347947007	4.710088617	4.630293031	4.687657854	4.621020367	4.583708719	4.631401573	4.481448013	4.706291146	4.426512587
ACTRT1	4.930611192	4.82233763	4.759986216	4.747582219	4.780548678	4.633335398	4.585513249	4.716755326	4.946476831	4.80630217	4.818935831	4.923651493	4.862446922	4.421876292	4.816910889	5.027171384	4.927523803	4.482747226	4.982000417	4.981916069	4.98379067	4.795940765	4.899405936	4.721825455	4.73907593	4.845531049	4.59570497	4.929457362	5.151529099	5.022417132	4.511315704	4.661757577	4.734312722	5.048030034	4.75107863	5.047788321	4.856353261	4.538491073	4.902225513	5.117630628	4.479018227	4.664069708	4.86909393	5.000258706	4.808254582	4.842551253	4.830328876	4.837722821	4.759070261
ACVR1	7.153249468	7.02847214	6.511582072	6.752457661	6.801672233	7.007963568	7.16552345	6.962393222	6.499826193	6.484540053	6.981514511	6.487032768	6.617226393	7.12989374	6.768803611	6.480580038	6.655458403	6.628248026	7.109580449	6.842387909	6.793790932	7.294100339	6.654386705	7.216412871	6.749156611	6.66603694	7.052534737	6.970933233	6.928360096	6.981571922	6.872647135	6.542895097	7.073960416	6.778333756	6.757323283	6.358325986	7.114271661	6.583198758	7.043284662	6.500003499	7.047040224	6.476136042	6.627521706	6.52136416	6.861586298	7.085309173	6.976800946	7.169001527	6.727428854
ACVR1B	6.853442249	6.894828676	7.160923763	6.908851453	7.322380951	7.269115452	7.07664235	7.087141601	7.109484357	6.999129703	6.691407872	6.815457775	7.068174219	6.907958416	6.948219402	7.209522761	6.723022513	7.008336793	7.392793459	6.867794625	6.689344235	6.770893982	7.169108723	7.228205746	6.47928142	6.765282232	7.268439915	7.060581102	6.478649901	6.996880899	6.626018379	7.03202846	6.951240339	7.655859127	7.101814618	7.144435237	7.055374376	7.731907115	7.14197904	6.797996873	7.051966177	6.967601082	6.586415272	7.405322076	7.246423099	6.622939894	6.787971211	6.922606908	7.275468012
ACVR2A	4.851921485	4.413866821	4.652336598	5.012521283	4.515656907	4.289617811	4.806544389	4.713026669	4.815252456	4.729328702	5.02370383	4.539571724	4.579178661	4.664766935	4.341720724	4.800043496	4.86053693	4.677533074	4.440901159	4.796998835	4.404680441	4.990896325	4.961186579	5.157616034	4.660039807	4.549203427	4.390254237	4.926428212	4.660042975	4.712947567	4.957640603	4.580267039	4.911474312	4.716274072	4.915547546	4.622625177	4.61220427	4.656368897	5.039127135	4.73441931	4.704663237	4.597204941	4.721670585	4.790836654	4.52262568	4.249756862	5.014121807	4.86724719	4.905696902
ACYP1	5.812054536	6.248831562	5.9782108	5.6877018	5.946176966	6.068117342	5.639536972	5.862947583	5.793514045	5.764174222	5.855502716	5.805757116	5.90878749	5.779613618	5.85408295	5.862306242	5.80776029	5.806568658	5.694349362	5.79842005	6.05014597	5.967734478	5.800935453	5.865328681	6.121772353	5.733961292	6.123956689	5.855074752	5.93492567	5.923066707	5.83676402	6.056776816	5.221039238	5.448827722	6.124908105	5.86678195	6.006210206	6.003822455	6.019402579	5.871658607	6.133541322	5.658648789	5.937741792	5.637126999	5.450926107	5.740442625	5.880641746	5.661421835	5.557828448
ACYP2	5.614299852	5.285720519	5.396816316	5.161723703	5.688339401	5.902136369	5.647492557	5.639029822	5.240093186	5.301236854	5.180142887	5.514382465	5.592098273	5.456978449	5.492298449	5.216845345	5.530852197	5.443016842	6.009168668	5.49075334	5.931044873	5.532250331	4.806141909	5.528319625	5.505688503	5.977939963	5.768590979	5.427367897	5.317928142	5.7600683	5.696833236	5.340323363	5.1655903	5.425000959	5.605936577	5.513327987	5.353993733	5.1110802	5.377393795	5.368338558	5.548835737	5.685143296	5.871848992	5.250891037	5.528413683	5.578716904	5.12423158	5.569366948	5.197934396
ADA	5.982540844	6.947632965	6.142989411	6.384699272	6.871619759	6.607234537	6.80931985	6.413076835	6.38643317	6.442483187	6.683067655	6.501174958	6.26959393	6.402825664	6.245539956	6.945252052	6.32323379	6.566333298	6.119477046	6.515185963	6.69034626	6.552556282	6.526878635	6.688061586	6.510441138	6.31083976	6.651067811	6.589318957	6.448397343	6.96909782	6.230750828	6.55506834	6.531758538	6.216413257	6.800094477	6.560925721	6.447181249	6.554730928	6.532473186	6.700413197	6.691181389	6.950447542	6.3829759	6.309552341	6.091411371	6.421821267	6.582928569	6.335093709	6.205746018
ADAL	4.182049657	4.687893874	4.584813442	4.527641484	4.847020948	4.214250768	4.208753622	4.314125093	4.560858271	4.467393395	4.068190269	4.197256791	4.429835395	4.484061872	4.498884386	4.347879885	4.449612704	4.496388549	4.474715487	4.330175432	4.688120062	4.164280933	4.350270043	4.305853078	4.134785528	4.492976871	4.762510649	4.49943853	4.436782047	4.421781403	4.543993734	4.604671123	4.468260915	4.468816747	4.132925781	4.256573275	4.287985592	4.244902201	4.295350336	4.261028978	4.475219372	4.536987907	4.613331856	4.429683637	4.361229032	4.230254521	4.67606	4.636983045	4.628084632
ADAM10	6.166144799	6.107813702	5.853427564	6.296485229	6.165766327	5.903392611	6.068889986	6.098379113	6.113210934	6.15837826	6.021673695	6.162293469	6.163458206	5.951716865	6.081185122	5.537125396	6.494735862	6.144090875	6.42674213	6.304555885	6.117961153	6.368454597	5.913404067	5.989963045	6.369332471	5.69561184	6.137500527	6.035291587	5.757284192	5.746080797	6.49601785	6.026039924	6.391397561	6.700420365	5.894175774	6.002960282	5.857312895	5.953430587	5.445471708	6.124293983	6.163553684	5.989799796	6.019761556	6.345553338	6.732820162	6.353518126	6.042891091	6.437998806	6.638530113
ADAM15	4.640790649	4.844800066	5.175381124	4.927203558	4.335535534	4.671264132	5.061189919	4.629142884	4.628279369	4.937913508	4.821613351	4.558297627	4.444448489	3.985232034	4.234482412	4.790521579	4.968235402	5.40838546	4.582391431	5.048576336	4.600284096	4.905635152	5.031390857	4.789489785	5.085095405	4.585761506	4.478763521	4.706413368	4.923536131	4.735543371	4.536090482	5.012367607	4.590769444	5.044765241	4.784227812	4.646365204	4.770291743	4.966235127	4.698053745	4.921429381	4.93863325	4.75442231	4.730240399	4.724825908	4.707737184	4.486936568	4.711416459	5.110518736	4.242441953
ADAM17	7.971497463	7.279121651	7.656231122	7.874559551	7.373079591	7.030922375	7.521305528	7.716519378	7.854065756	7.840256812	7.702086155	7.553285814	7.460401473	7.489222273	7.813229449	7.89534325	7.753714013	7.579057427	7.140651647	7.366820294	7.637501556	7.77585138	7.605181612	7.990024479	7.873256433	7.440002548	7.437111717	7.903257808	7.803422356	7.240473396	7.268819333	7.986573072	7.658656062	7.562115119	7.4299199	7.526515191	7.658346104	7.701907242	7.680956938	7.538516085	7.274453913	7.346941176	7.775119245	7.569524635	7.765956549	7.668196192	7.66973676	7.669606117	8.011033722
ADAM19	8.884150713	8.918868451	9.569830472	9.163898733	8.613006607	8.996075353	8.695078258	9.288944314	9.719815725	9.631989597	8.777941012	9.346059091	8.781923248	9.135773216	9.083560065	9.397662241	9.387387516	8.81568699	9.232243287	8.90326744	9.22902518	9.099541976	9.013809246	8.995312879	9.147170104	9.266657431	9.538213935	8.934909791	9.115749477	9.339844549	8.177250491	9.229993508	9.042395055	9.319270085	9.21220608	9.444184713	9.335506566	10.02201683	8.746415431	9.335763473	8.913811515	8.264670845	8.873602464	9.410223639	9.78227177	8.863664038	9.228957621	8.902287732	9.101279187
ADAM28	4.903500071	4.885336922	5.086473775	5.008240514	5.09526943	4.557745791	4.749682375	5.306281733	4.551599079	5.275206572	5.011141077	4.83521371	4.484608385	5.034337763	5.1751142	5.149008854	4.624098813	5.133094663	4.912086727	4.934400848	4.847499199	4.836533507	4.808924218	5.025932597	5.01652942	4.74024028	4.959502004	4.994454659	4.699608533	4.738820083	4.772621785	5.203566963	4.43515714	5.003996085	5.133043699	4.505342357	4.867707628	5.336400814	5.394913395	4.904262441	4.830618312	4.58279401	4.73881076	4.775701461	4.700572236	5.209621638	4.877290851	4.555455694	4.723024286
ADAM8	8.149020564	7.229800725	8.285803523	8.132197309	7.616229464	7.569522697	7.699061484	7.85235134	7.530633331	8.099224699	7.748456242	7.825373965	7.765056204	7.773989002	8.021295196	7.924706921	8.167831272	7.557957154	7.935542415	7.745932312	7.848413982	7.95847571	8.047532359	7.550238439	7.745900817	7.831539265	7.700281985	8.059601045	7.82161105	7.851864704	7.74502623	7.703449	7.80293781	8.1849299	7.872916116	8.284350546	7.65171583	8.551797752	7.309576371	7.670833097	7.557685681	7.533811254	7.847744923	7.819504306	8.270101575	7.983656053	7.761920479	7.610962277	7.393136028
ADAMTSL4	4.866624116	4.301406027	4.410709776	5.022329023	4.575151652	4.846097205	4.773460643	4.333551882	5.017470147	4.798995592	4.747521095	4.975886809	4.599152402	4.963317074	4.620546621	4.624819501	4.973170854	5.287697984	4.504050263	4.852887183	4.764758495	4.426571023	4.845575471	4.707628143	4.644567943	4.686417969	4.369515985	4.601467434	4.927203896	4.491623924	5.376789993	4.449438533	5.001317756	4.821843271	4.359552125	4.706184178	4.70294823	4.75278627	4.416604829	4.797580318	4.891218422	5.179820623	4.585202964	4.553877217	4.699200396	4.78543888	4.560498564	5.209578755	4.544997259
ADAP1	3.548069473	3.808274068	3.398146716	3.290607269	3.495319604	3.327679253	3.086933065	3.919749458	3.56244609	3.646530852	3.616764816	3.957321239	3.961030386	3.04750621	3.187804644	3.899171574	3.765922703	3.79449644	2.812519541	3.755691042	3.818220464	3.830285167	3.153148387	3.535583715	3.705386156	3.334849988	3.480506372	4.187275432	3.825419361	3.7051982	3.524370723	3.205799749	4.160097168	3.668320977	3.11477965	3.484899273	3.484357902	3.718888782	3.521296548	3.574125814	3.878178282	3.343821877	3.831755751	3.197194213	3.974035856	3.72459231	3.228386983	4.109591065	3.526995689
ADAP2	8.796339214	8.473364767	8.753160559	9.025442708	8.661421532	8.876838765	9.424686897	8.58714459	9.169478852	9.016935221	8.337929187	8.950591966	8.47260481	8.796191196	8.52991159	8.895091582	9.021952884	9.374124788	8.571992776	9.053739289	8.774037111	8.415649264	8.990029274	9.546581062	8.745036316	9.023029506	8.977867994	8.574325749	8.555017186	8.542787522	8.835481481	9.140784649	9.016034852	9.048549409	8.7740819	8.800830012	8.400108734	8.332231288	9.515737178	8.716970231	8.88614813	9.554128292	9.035166411	9.179623692	8.18759564	8.636344797	8.601968845	9.333796525	9.15152684
ADAR	9.530471714	9.021576041	9.5307166	9.64816316	9.268081205	9.057676424	9.109211141	9.678839864	9.77707744	9.590651472	9.506380534	9.899133005	9.283743381	9.232475004	9.638195888	9.568869979	9.582966046	10.03337404	9.295899974	9.497068036	9.352483677	9.24252136	9.746824302	9.336818119	9.299658851	9.476074886	9.205478802	9.461369388	9.904818182	9.180428006	9.216990119	9.425482907	9.873804984	9.846197372	9.207415592	9.513706601	9.218262001	9.49360715	9.00029065	9.312052273	9.537832731	9.725085988	9.620989408	9.962863861	9.732214713	9.326545437	9.541131428	9.374448007	9.40412144
ADARB1	5.491506018	5.580822392	5.755892944	5.384288007	5.859543441	5.735515472	5.555627485	5.244278631	5.566238537	5.4608921	5.899829635	5.737112263	5.836423226	5.377530394	5.62538962	5.60848866	5.39666822	5.786949356	5.409177275	5.655503745	5.68378898	5.406982836	5.692799062	6.093419716	5.557412421	5.507103589	5.982352014	5.346607682	5.842699485	5.804755959	5.435957931	5.843883051	5.168432637	5.099760797	6.045861256	5.530974898	5.541173067	5.936405986	5.823212914	5.574002118	5.496347188	5.395267544	5.366396289	5.459329509	5.641659639	5.671328943	5.659911055	5.221998109	5.099277121
ADAT1	5.224836738	4.923086753	5.021437572	5.132289105	5.334189522	5.032277605	5.324539376	5.033393162	5.127084445	5.288655456	4.828135595	5.48324146	5.257797218	4.955375993	5.145726814	5.029086905	5.228679158	4.929166272	5.218526701	4.897079517	5.354172048	5.216877922	5.23690585	5.125526396	4.918039437	5.23766337	4.94093395	5.279819224	5.037749195	5.219811416	5.318403421	5.238109926	4.815961945	4.940922008	5.063464083	5.316198068	5.165583657	5.505794251	5.223477011	5.287678785	4.643358019	5.008057096	5.105068494	5.21460126	5.230342106	5.424021727	4.773402549	5.265291719	5.139596491
ADCK1	4.221610314	4.069926159	4.396139704	4.416679772	4.374274476	4.588255088	4.459328368	4.235215028	4.812013623	4.407490223	4.448154389	4.406030606	4.162696334	4.452475583	4.350505697	4.362775096	4.350761378	4.47452055	4.775780141	4.337096769	4.676510455	4.308373617	4.256427233	4.348109721	4.148643408	4.446062642	4.353331744	4.351362631	4.646406516	4.432435235	4.682100315	4.202392196	4.211675943	4.650761667	4.321165745	4.349155603	4.342809043	4.502845334	4.518180519	4.726814214	4.445688066	4.248938827	4.32810786	4.788468998	4.39496817	4.105466612	4.0722849	4.512998243	4.129262753
ADCK2	5.939527262	6.374223092	5.72323704	5.883870908	6.140660124	6.285640746	6.226004307	6.483194276	5.982972415	6.222639519	6.177459689	6.242016151	6.122276851	5.628320967	5.668537762	6.194558978	6.147109788	6.055782327	5.838703841	6.333158215	6.293146173	6.178154878	6.399218975	6.201893014	6.229105219	5.98748642	6.208325178	6.080143133	6.104939844	6.087735316	5.993224649	6.327329064	5.671061394	5.767502224	6.457358516	5.758930688	6.300271146	6.103580761	6.626212167	6.23252515	6.148512049	6.320416672	6.170272606	6.033083855	5.906804749	5.59568305	6.088396925	6.113725421	6.009138371
ADCK4	5.385420535	5.13652314	5.202096815	5.354468701	5.202919728	4.925713654	5.106064425	5.056962509	5.192203796	5.487984035	5.091011611	5.421743912	5.31790282	5.229283909	5.071773591	5.089349754	5.268424219	4.866361426	5.338214235	5.220087486	5.56008796	5.222418198	5.11257977	5.070270584	5.01234192	5.378890173	4.839162251	5.387074618	4.910430419	5.021062285	5.278023526	5.288349257	5.104177788	5.435501857	5.305699154	5.231801653	5.219323095	5.194742006	5.215251647	5.112819558	4.984982325	4.859406898	4.863514363	5.575374756	5.291196658	5.602609625	5.336154397	5.314262279	5.110237426
ADCK5	4.234400136	4.337557572	4.340720941	4.01873009	4.09105788	4.448575971	4.360986233	4.177002335	4.223091955	4.197133563	4.024218593	4.313699063	4.256556868	4.386257981	4.087057117	4.441755177	4.169652095	4.327673029	3.974699439	3.91643243	4.17195786	4.305812627	4.391659845	3.985666776	3.994058616	4.692654885	4.158787389	4.404990781	4.368780025	4.452147071	4.422437522	4.09211101	4.232724999	4.138620529	3.950653254	4.145637337	4.149222328	3.951505904	4.475790507	4.522204978	4.229525472	4.377348508	4.168242509	4.166578686	4.415321612	3.974491469	4.264280473	4.476469048	4.290151343
ADCY3	7.15358258	7.652060527	6.896114029	6.989735417	6.921717416	7.144227771	7.310709978	7.336780886	6.836491749	7.062624657	7.404172936	6.914095184	7.143631662	7.31648734	6.798061113	6.948762137	6.809185151	6.687339422	6.990131228	7.403575504	7.396189071	7.425116615	7.389610803	7.026026084	6.910837708	7.18901779	7.283990996	6.889680973	7.464530741	7.477696066	7.1666879	7.316381304	7.544367187	6.362603837	7.056971474	6.867847087	7.297202756	7.310709036	7.229274506	7.281143634	7.358130361	7.142695304	6.912442577	6.926524786	6.945108396	6.986193245	7.254584575	7.306264993	6.556142384
ADCY4	5.826676243	5.417699745	5.696922567	6.06551208	5.673244874	5.543712939	5.495080498	5.722041307	5.760967009	5.717279212	5.167249723	5.57796734	5.49380148	5.734553229	5.65175439	5.330898415	5.374354497	5.974534881	6.238376558	5.525354422	5.768995139	5.526059388	5.93467979	5.031196271	5.446315123	5.56641787	5.346714159	5.290787328	5.681565625	5.753086831	5.670475175	5.361760527	5.828399257	5.92030308	5.457237933	5.96029454	5.627529712	5.994815305	5.25304525	5.705973616	5.45411212	5.65953972	5.397417782	5.703861792	6.409334142	5.772265124	5.174249864	5.741963273	5.779228984
ADCY7	6.272934177	6.208753507	6.569569138	6.735281751	6.435623481	6.194919788	6.935884751	6.329979379	6.524536579	6.962494649	6.716718128	6.193277087	6.487135912	6.752435183	6.598400214	6.716043941	6.112920283	6.261063962	6.169378354	6.417615877	6.5226059	6.554377011	6.742062291	6.888646343	6.582750896	6.320473482	6.418497907	6.620654329	6.748039004	6.360541332	6.271355117	6.921850069	6.533257666	6.514835147	6.620899066	6.338573359	6.569036433	6.631139778	6.702436485	6.443396944	6.297416123	6.872319084	6.547575113	6.175536771	6.213789277	6.54714203	6.329129008	6.363282131	6.421966073
ADD1	7.409825524	7.542835563	7.325717124	7.426800742	7.436633959	7.481438135	7.654378619	7.457052139	7.432536437	7.496293018	7.718885391	7.618629538	7.594872283	7.321433196	7.242594559	7.434918151	7.580083092	7.476670277	7.398164032	7.518246958	7.373624217	7.407116118	7.272030921	7.515870381	7.480503611	7.327063676	7.384300341	7.297767243	7.450761719	7.60273693	7.482583656	7.611844195	7.474434043	7.275856054	7.458920776	7.388757207	7.389659254	7.925799777	7.526706753	7.68523261	7.456928259	7.381104727	7.431241024	7.265566652	7.477459768	7.654176059	7.343305388	7.581692322	7.253417841
ADD3	7.258619546	7.425427203	7.075507486	7.153402066	7.505800709	7.495498807	7.401292598	7.204753866	6.985657701	7.078822263	6.981678282	7.273482127	7.434870057	7.604792324	7.085502984	7.048518666	7.10956671	7.036629357	7.318862213	7.209239542	7.23841395	7.470806613	6.947435013	6.922214049	7.372043212	7.174470481	7.390642177	7.40955961	7.103957631	7.499507791	7.219101738	6.776851815	6.789436972	6.960882602	7.316054383	6.863507349	7.219386178	7.268489401	7.534628601	7.068739995	7.334574347	7.336948094	6.973354755	7.259741554	6.985364883	7.635977184	6.911617144	7.412374302	7.2226269
ADH5	4.500066987	4.496497981	4.888773248	4.665321203	5.045038578	4.852251963	5.146380377	4.881378371	5.218655109	4.881123699	4.808083754	4.726092826	4.852696766	5.044128074	4.918825231	5.055200268	4.766695466	5.079325507	4.849761951	4.999317339	5.028815781	4.617468535	4.731035269	4.746065901	4.840900764	4.693595189	4.912166017	5.05420223	4.820235561	4.65505648	4.715751933	4.929810998	4.649658413	5.053126945	4.945115689	4.994379662	4.910253967	4.614894896	4.733239388	4.943948955	5.092860343	4.777858587	4.960734252	4.77391898	5.085721988	4.57735025	4.963871538	4.744845611	5.202502937
ADHFE1	4.867189172	4.877630761	4.783825368	4.997885627	5.406521651	5.225415765	5.1354725	4.797757674	5.092863817	5.440675234	5.116843499	5.314649965	5.225189405	5.186507353	5.12839298	5.10447401	5.040092721	4.968259145	4.668156357	5.12948997	5.277143484	5.016780125	5.216020102	4.663071698	5.124837944	4.685913041	5.300443683	5.200205061	5.002413766	5.292346532	5.364675852	5.064888609	4.700338928	4.671421274	5.075902879	4.873551843	4.921286773	5.575772863	5.215706104	5.558419009	5.223626423	4.788699644	4.897018437	4.769235473	4.949239206	5.065715324	4.966063379	4.919169276	4.365908801
ADIPOR1	7.66257833	7.213887423	7.346285588	7.896593274	7.289490784	7.195610252	7.118932449	7.776089566	7.509959535	8.183505816	7.363932159	7.524315767	7.471525578	7.576223265	7.541818658	7.847868993	7.549856343	7.315146771	7.7063439	7.61176416	7.399118923	7.718693169	7.692495459	6.945289555	7.427738831	7.799843616	7.147452265	7.877731175	7.538980979	7.394535778	7.139828341	7.344920948	7.876577747	8.088117603	7.310710757	8.068199091	7.760420487	7.625102709	6.978141654	7.516874963	7.267808307	7.491955237	7.473336588	7.45180909	8.011896583	7.63755695	7.579287426	7.627443254	7.567293952
ADIPOR2	6.309128392	6.558034093	6.60228893	6.742612281	6.601858821	6.59010739	6.486518878	6.603043459	6.508026407	6.849088648	6.607810803	6.516941546	6.767735186	6.501289509	6.413118647	6.809401727	6.217925396	6.703639881	6.426744493	6.500975249	6.542563517	6.476965283	6.640709171	6.430049954	6.501349224	6.515536692	6.491782519	6.687822911	6.394472928	6.479477728	6.43798604	6.68275318	6.724060131	6.663279577	6.449888565	6.554694691	6.435628836	6.72132724	6.671543388	6.704218702	6.919439239	6.522289179	6.533331646	6.567994476	6.531101956	6.535511259	6.315733814	6.765280727	6.286360478
ADK	7.705951481	7.955415868	7.460157981	8.092406071	7.252029204	7.353270834	8.083235219	6.947761268	7.447556288	7.197594308	7.635104391	7.268444243	7.15611933	7.868975549	7.182323784	7.832571398	7.381264535	8.5073287	7.618873529	8.00959558	6.999387047	7.086593131	7.023501173	7.922146652	8.14378274	7.45001995	8.003658837	7.248277625	7.600200829	7.54838757	7.291418176	8.506862222	7.23777577	6.458635807	7.349007888	7.4254392	7.613411727	7.260691843	8.536996374	7.245548701	7.962671473	7.21956251	7.640697884	7.208276878	7.09314553	7.29912736	7.465025476	8.35784883	7.254402255
ADM	12.21131949	11.71433033	12.49213391	11.94148438	10.90656223	11.70065597	11.44407083	12.20848064	12.27820811	12.48127678	11.98235919	11.52554786	12.10242379	12.18277542	12.14919739	11.44299073	12.71254648	11.94135972	11.99300674	12.33314433	12.01347669	12.4741809	12.68464994	11.20901854	12.12909713	12.6189014	11.63255409	12.47169914	12.0437325	10.72184833	12.23984155	11.48976569	12.87975364	12.86999216	11.84966558	12.39458442	11.95349718	11.47493957	11.13870491	11.82277628	11.74902433	12.26824292	12.09049989	12.14016659	12.00668061	11.90583693	12.32035568	12.09191106	12.03489046
ADNP	5.029262762	4.848347274	4.868299972	4.886416985	5.00681413	4.672834114	4.903721899	4.767261673	5.125814582	4.925447344	5.164037817	4.88246944	4.872416183	4.963744028	5.066215906	4.859778011	4.920275997	4.82354663	4.770863727	4.934430138	4.708251673	5.048237094	4.920442415	5.066073206	4.854207323	4.711060768	5.025260707	5.008787505	5.059053098	4.920091624	4.893634046	4.734989156	4.80162972	4.932248435	4.778708743	4.758038298	4.697101862	4.854909925	5.01155784	4.896396392	5.115688726	4.7708296	4.84910049	4.906298634	5.059819035	5.139833244	4.826612327	4.917683797	4.951225994
ADNP2	6.064957233	6.23968921	5.938354731	5.99042307	5.842087394	6.143491755	5.826001935	5.881764923	5.801406851	6.194685989	6.211827166	6.010460209	6.170202457	6.174746932	5.947572372	6.044717359	6.014043872	5.927018345	5.979998951	5.820425163	6.066928886	5.846234319	6.362372269	5.813784531	6.110943454	5.85290294	5.973654104	5.946575357	5.866470371	6.169318116	6.119154222	5.880509714	5.711067477	5.958428165	6.056326822	5.898522506	5.983078629	6.124429579	5.895699005	5.973041491	5.965507358	6.417386717	6.08550668	5.791546605	5.77947033	6.178740575	5.891557162	6.104469374	6.22423864
ADO	6.010432372	6.810488105	6.266323632	6.815096097	6.815406048	6.77895789	7.085348562	6.599093396	6.406392288	6.353597975	6.614168645	6.672600111	6.423613921	6.668993107	6.444241642	6.289078921	6.290050415	7.033949773	6.560844375	6.773555797	6.59918706	6.474357177	6.568969535	6.857677667	6.398682767	6.651571984	6.905746201	6.205419104	6.606554925	6.626603636	7.067208204	6.421485594	6.603520787	6.810442754	6.426870115	6.566713188	6.782689869	6.432081559	6.899885042	6.832020796	6.917373895	6.697686992	6.353755218	6.780687989	6.449357005	6.319047334	6.404243074	6.741615004	6.499043778
ADORA1	5.022884733	5.381780784	4.792165712	4.856678662	4.990204048	4.823950384	5.352308472	4.959727511	5.749866324	5.214471838	4.887580979	4.891051613	5.210206801	5.239322944	4.760446408	5.476829574	5.291345203	4.911435822	4.992124912	5.04334719	5.102396739	5.095767443	5.307477335	5.10299223	5.053650549	5.511627516	4.987454252	4.987643181	5.275376006	4.927136146	4.835563275	5.109036173	5.395490628	5.329284074	5.19983115	5.298553618	5.156272511	5.598284942	4.994622311	4.671386429	4.922386894	4.947758799	5.163457368	4.964643558	5.248676652	5.303439867	5.310928072	5.158705901	5.697036938
ADORA2A	5.529847257	5.534963969	6.164666508	5.898948862	5.374162466	4.823832943	5.128117435	5.749186853	5.484647457	5.955672109	6.299701766	5.193124343	6.005640544	5.841682697	5.499015703	5.614687031	5.608578821	5.384786498	5.413448104	5.466126518	5.571788019	5.906010997	5.72121791	5.533016192	5.566359273	5.351334013	5.709735782	5.516108615	5.710351348	5.456244629	5.489119656	5.955459253	5.926054917	5.677206189	5.701877824	5.344641755	5.212489267	5.611202047	5.273181175	5.804962332	5.804313687	5.70640902	6.015169124	5.302714541	5.669014244	5.545648254	5.469005378	5.726581108	4.821869912
ADORA3	3.999721225	3.52056173	4.880675133	4.029819529	4.446869874	4.825810179	4.677877632	4.077456165	4.359835092	4.015042117	3.861916973	4.325709094	4.244795856	3.858328478	4.436017275	4.551265419	4.050323402	3.970348154	5.026237074	4.329440454	4.21054975	3.932818707	4.706906778	4.264637971	4.015773906	3.838454995	5.123398257	4.314914688	3.88585809	4.871657878	3.432661007	4.010692279	3.841969794	4.82587814	4.675692476	4.779148898	4.175872142	5.807928137	3.946430526	3.772860985	4.433111869	4.029701591	3.826250126	5.031016696	4.052563707	3.946838576	3.970646518	3.71497048	3.680179605
ADPGK	7.543466968	7.422721487	7.919368336	8.185149347	7.627022398	7.621316759	7.760828514	7.83575982	7.493982023	8.025569314	7.645278036	7.957589662	7.634225557	7.713268301	7.851224314	8.014678536	7.798099245	7.936488525	7.763104975	7.833419697	7.756760534	7.378311336	7.716460174	7.853970324	7.580508123	7.811069934	7.722767694	7.833715302	7.595700572	7.516742497	7.8656935	7.955465917	7.564047893	7.978086762	7.737057404	7.695622531	7.788165094	7.850875301	7.633600881	7.668699852	7.636156322	7.974758769	7.769939596	7.971295143	7.85953063	7.856689921	7.249607743	7.689040703	7.899220556
ADPRH	4.370881626	3.944015867	4.223573568	4.272908423	4.219861702	4.136426411	4.497339325	4.02580359	4.27322145	4.435589379	4.052679848	4.353885329	4.017974416	3.936970134	4.282727944	4.327140621	4.211582551	4.361733559	4.030956501	4.305200328	4.405561329	3.732221665	4.314504823	4.628256762	4.179914023	4.602993215	4.307121535	4.027312676	4.26678502	4.199931305	4.121588128	4.345562749	4.12216543	4.31086788	4.051379631	4.163707578	3.926437647	4.40105881	4.452380146	3.958277698	4.301072389	4.340789989	4.127235057	4.686917151	4.332609057	4.103478582	4.019567416	4.274436939	3.92149054
ADPRHL2	7.026172235	7.222089308	7.205246959	6.919886338	7.441055747	7.38108122	7.02451584	7.545927598	7.418658106	7.095038603	7.026459734	7.371306005	7.311575551	7.241116453	7.11492357	7.283807479	7.170609718	7.704792823	7.168195502	7.195693592	7.353947334	7.112829316	7.040759462	7.087388981	7.250799599	7.041707204	7.151629035	7.240412833	7.367254487	7.244750744	7.050062485	6.925305339	7.421642268	7.335509957	7.337307609	7.387416933	7.421528722	7.298696933	6.91539351	7.375695363	7.285975879	7.386596799	7.19623084	7.693653663	7.186919506	6.84658897	7.07946318	7.096494666	7.29308043
ADRB2	6.362374954	8.031655989	7.859610394	7.065640386	7.326369194	7.599144231	8.076531868	7.95568648	7.340292772	7.312743583	8.091942941	7.847197683	7.655051913	7.87513237	7.46208645	7.912661359	7.434757846	7.274317791	7.132347119	7.489639431	7.420475577	7.976919949	7.56197911	6.942714747	7.73646388	7.228090199	7.734022403	7.741492984	7.8257171	7.574640297	6.78889768	7.991736613	7.256205665	7.355228368	7.598016612	7.809844687	8.035050312	7.88536448	7.484872564	8.039397854	7.826900334	7.467829749	7.1439705	7.543575448	7.421806797	7.331764318	7.220319472	7.487332103	7.397329837
ADRBK1	10.05743306	9.95995434	9.877500643	9.835798426	9.948897281	9.671027294	9.815566653	10.22146027	10.27898244	10.02374263	10.24545753	10.19423257	10.09817148	9.931823041	9.765959435	10.23913855	10.26453589	9.910057873	9.98622228	9.907802647	9.802127836	10.11364261	9.869520169	10.12491153	9.967655001	9.733828289	9.923907966	10.05642215	10.16294863	9.963058414	10.10270454	9.997537528	10.19968689	10.04998636	9.898425788	10.12718916	10.08660285	10.3116738	9.904430592	10.36878579	10.08135432	9.809890787	9.871965433	10.05469241	10.22972366	9.722397037	9.917699706	10.20733261	9.885969472
ADRM1	6.426430757	6.6400643	6.545992831	6.652175423	6.789633173	6.720711477	6.733755409	6.961626402	6.767318128	6.530029059	6.520358972	6.729430087	6.780438994	6.633170965	6.514803781	6.691300643	6.694925589	6.63586615	6.584064996	6.692780998	6.571591158	6.490168378	6.674947057	6.789777241	6.568999743	6.704958911	6.823735573	6.647875293	6.72593992	6.722553123	6.643542955	6.509101989	6.754663199	6.77865873	6.647737479	6.803509421	6.62706634	6.605417221	6.490836901	6.698810755	6.675110613	6.823938245	6.738084598	6.735578329	6.885113069	6.631046384	6.593900865	6.703799331	6.654467249
ADSL	9.285637005	9.348214129	9.204645861	8.819493692	9.04851001	9.016505756	8.948989148	8.584212232	8.976743775	8.981281403	9.229376036	8.768174854	9.037745173	9.121199716	8.862044732	9.040444013	9.024935149	8.840967493	8.965458762	8.949718596	8.945810153	8.935885406	9.023885227	9.398881401	9.431487187	9.001893047	9.223180937	8.968773203	9.177884395	9.12978054	8.750817657	9.112096569	8.657449166	8.363695084	9.144120252	8.872669272	8.964953971	9.047941507	9.265522185	9.179122824	9.146752812	9.191360058	9.153424612	8.709837431	8.505544935	8.607293218	9.277158164	9.109189554	8.993131485
ADSS	6.453481746	6.439170584	6.594083266	6.521322234	6.608734747	6.58589011	6.420517441	6.399975381	6.894161992	6.344197313	6.76697382	6.046349161	6.586231731	6.4230007	6.417438488	6.29260995	6.617284103	6.42266593	6.585672098	6.607429391	6.557201653	6.625174432	6.209350615	6.571782639	6.748407474	6.530576653	6.582117221	6.603057334	6.292000271	6.274729012	6.59220658	6.276301957	6.048784769	6.59544968	6.720543822	6.178861325	6.474670088	6.151634892	6.335579785	6.561600738	6.676567407	6.601849091	6.705158958	6.490794009	6.49537225	6.753320468	6.235037117	6.471889346	6.739532777
AEBP2	5.300558457	5.624994707	5.166217788	5.084601429	5.497753146	5.457248216	5.513834213	5.370514104	5.036396237	5.202588642	5.336335865	5.271549277	5.503941543	5.250409123	5.16416538	5.477783434	4.902322094	5.402640611	5.297008766	5.380906386	5.427641669	5.66850037	5.424700245	5.004614524	5.378666278	5.082182191	5.097865546	5.321632725	5.386915151	5.713915213	5.390705495	5.41957574	5.186642479	5.02077169	5.264987048	5.196346325	5.356919329	5.296954964	5.087835291	5.299076468	5.389042109	5.684862703	5.515719135	5.070144727	5.347929949	5.306413519	5.246165581	5.496078887	5.412746833
AEN	5.040736017	5.029080355	4.719838174	5.274156585	5.435948902	5.146480277	5.219672229	5.160327428	5.085999956	4.828526696	5.235726151	4.849387683	5.523060739	5.040344689	4.935571291	4.611672376	4.962029698	5.250951313	5.091498326	5.431964794	5.12435289	5.135768003	5.436393396	5.085483726	5.16171332	5.218772275	4.803639774	4.928298979	5.146555934	4.992636581	5.362362386	4.985671307	5.052385578	5.247693766	5.196798624	4.724862017	5.064170151	5.034377405	5.335470043	5.052940893	5.32378632	5.192870283	4.757817599	5.047313953	4.895901655	5.279069661	4.959141389	5.19626074	4.761179519
AES	5.63208249	6.257116433	6.199270838	5.700263302	6.048600157	5.943024386	6.042484794	6.12539795	5.928706083	5.820375665	6.585605584	6.101558232	6.39758315	5.836838924	5.820486598	6.407217451	5.881560553	5.786552684	5.398660254	5.902781393	6.111450294	6.067227508	5.848158189	6.112300738	6.159560386	5.785857463	6.394318285	6.16429916	6.156419113	6.247164462	5.937381971	6.121847489	6.021065299	5.299009642	6.307228405	5.891739459	6.06031266	6.348039528	5.9657692	6.41878923	6.223336852	6.027807032	5.971447078	5.724794518	5.776935411	5.894082281	6.067119137	5.60941243	5.331825684
AFAP1	3.480249475	3.510218875	4.164253653	4.227998874	3.171574835	3.426108548	3.960669237	3.681768535	3.815905503	3.899438384	3.659524237	3.858983416	3.23142053	4.732431203	2.829871791	3.676496244	3.838982161	3.381472461	3.97352659	3.688708713	3.618461389	4.047316321	3.583395099	3.504307029	3.773986589	3.995530022	3.335412607	3.788287839	3.678070525	4.647951791	3.360045642	3.764788317	4.118319978	3.180590811	4.26774108	3.283048081	4.325380439	3.930759011	3.741880739	3.304375497	3.893207909	3.284010267	3.743907005	3.455483978	3.692069824	3.87385314	3.726502255	4.046689554	3.260649748
AFAP1L2	4.140853995	4.587997679	4.505154731	4.274156201	4.410161887	4.246504188	4.151514181	4.129710124	4.259870606	4.247224053	4.424286638	4.282960799	4.428002057	4.358674938	4.180756195	5.025363672	3.953876216	3.96352217	3.939796956	4.473579336	4.252571428	4.366269419	3.998717318	4.461531403	4.288488833	4.533807503	4.204387493	4.356551138	4.51992604	4.469100878	4.028028167	4.574284146	4.551290283	3.844593175	4.132093768	4.50295749	4.346754225	4.12060518	4.187716182	4.731005263	4.439060686	4.021588181	4.078250358	4.512322619	4.23012855	4.477083269	4.37194149	4.547715657	4.310671641
AFF1	6.340094417	5.938253301	6.031605257	6.601030032	6.185939211	6.573425124	5.725623868	6.255616281	5.983339895	6.387420802	6.071897863	6.355205856	6.216749885	6.231750422	6.228859623	6.262827185	6.292444341	6.337361442	6.386842587	5.925045732	6.148208866	5.985307966	6.196260607	6.307593172	6.280674174	6.014645985	6.057419559	6.11324972	6.204562619	5.620858275	6.035511694	5.981064349	6.556862754	6.445370698	6.201926482	6.067469169	6.073763975	6.535678921	5.736193255	5.916973599	5.598351292	6.795441238	6.28918434	6.517940911	6.326454187	6.357127302	6.152477789	6.248452342	6.37639382
AFF3	5.584618292	6.716782015	6.024028675	4.96935762	5.975080241	6.423922869	5.829786174	6.041215166	6.346683557	4.666793257	5.638049416	6.130369604	5.447198606	5.707403714	5.645435763	5.337949347	5.397646761	6.534882211	5.699827998	6.804112209	5.569938253	5.612164648	5.587651743	6.037348996	5.90530821	6.022668453	6.026486395	5.254533849	5.940181306	5.533726331	5.919500273	5.679048452	5.264478852	5.289068242	6.042607837	5.526229391	5.714094076	5.574582258	6.42966131	6.130957878	6.423348703	5.163413935	5.882760849	5.879801746	5.391474696	6.142642004	5.767096401	5.726982227	6.075611604
AFF4	5.518806816	6.241147554	6.056479256	5.575924698	5.762925353	5.771197209	5.653858219	6.246234817	5.914625924	5.655880988	5.778097717	5.963164507	6.399704865	5.903557524	5.917707238	6.045080474	6.035469982	5.928505938	5.985635854	5.667918817	5.826020295	5.70549574	5.620201716	5.822928554	5.978338778	5.591869268	5.678629777	6.067837722	5.836337932	5.642115305	6.253908692	6.092325982	6.046640371	6.028437809	5.8036197	5.749784726	6.342765939	5.893899832	5.909400075	5.956527789	6.006390204	5.750744282	6.037961229	5.724310742	5.409134536	5.293840458	6.17913017	5.950940453	5.999863992
AFG3L1	4.874321577	5.055381547	4.667618073	4.862563285	5.180256209	4.974154225	4.858784267	5.04655741	4.908859019	4.805018845	5.024339009	5.047432312	4.997824745	4.936762068	4.665295341	4.965479153	4.815526652	5.161220441	4.884422321	5.092786097	5.28241789	4.85352475	5.005758694	4.776902391	5.060972192	5.006099393	4.927469749	4.905775737	5.125636826	5.121116592	5.142404017	4.831799688	4.404315512	4.872759278	5.208350608	4.826068776	4.942396647	4.945736316	5.276869379	5.313899841	4.866268134	4.801233634	4.857105131	4.985870093	4.665603193	5.146890295	4.439251932	4.982291449	4.707584522
AFG3L2	5.953557289	6.473210996	5.915504418	5.985432344	6.068373045	5.863217483	6.405309725	5.912309444	5.833944751	6.113213522	5.970808686	5.975898807	6.141246255	5.841051549	5.998292625	6.239761766	5.765809015	6.483777404	5.780700068	6.055495008	6.059865908	5.77168012	6.026896637	5.995171585	6.269899758	6.029593124	6.245253953	6.054669109	6.040612297	6.234271496	5.976253672	5.997476816	5.570092718	5.580651789	5.932975258	5.999516596	6.004682998	6.171329536	6.293417683	6.268799831	6.241559762	6.200832016	5.871366596	5.9038672	5.535582769	6.057639416	5.852595408	6.096568746	5.809506105
AFMID	5.341243878	4.912627562	5.540085109	4.977415706	4.998766917	5.254049798	5.035178386	4.731262775	5.624617548	5.573524092	5.431070276	5.186125865	4.718437807	5.008673052	5.415630398	6.058441268	5.617644738	5.42431928	4.951615883	5.049958741	4.959448911	4.924867765	5.390815436	5.269229363	5.574252303	5.004320706	4.806477061	5.546407007	5.699759213	5.046361943	4.344416947	5.640343388	5.610009701	5.202031402	5.141902406	5.287128437	5.542851668	4.963895325	5.007928636	5.341693692	5.287820541	5.127245431	5.664897595	5.259025382	5.207793409	4.702508522	5.434409962	5.047127068	5.118539418
AFTPH	6.920239124	6.73664789	6.882475526	7.159306137	6.791487804	6.807506828	6.801895708	6.897724797	6.899753347	7.229784648	6.899285088	7.181039324	6.81764429	6.646488843	6.770999367	6.987441173	7.06983208	7.261399444	7.027498046	7.065269651	6.787250315	6.84872687	7.103573292	6.699449035	6.701599725	7.177900169	6.826610563	6.893223426	7.022753251	7.132865127	6.687375616	6.753908715	7.121925145	7.03104331	6.712966871	7.236114652	6.813817463	6.911396803	6.835492811	7.011641055	6.673356447	6.995630127	6.856064745	7.08299933	7.249756231	7.288715337	6.703498653	7.210315217	6.811595133
AGA	6.80168555	7.00782586	6.47376093	6.391753428	6.714633936	6.576455424	6.810343244	6.712068024	6.565563582	5.680999121	6.629733162	6.521224297	6.527075409	6.784955853	6.408090266	6.432962123	6.382594819	6.346908619	6.742541167	6.566340918	7.018479454	6.897919551	6.178669235	6.6725915	6.732454552	6.485516602	6.916375461	6.261010084	6.517617804	6.593137356	6.810206426	6.145437103	6.258599289	6.653522349	6.781222877	6.233873528	6.685459188	6.507585927	7.113636771	6.55184592	6.40281648	6.518817975	6.693493303	6.166644853	6.289374355	6.695451266	6.835704225	6.471252866	6.66577646
AGAP6	5.410266336	4.346058444	4.961001895	5.022790118	5.096814499	4.850285904	4.637214262	4.798638011	4.938720387	4.365942196	4.931499922	5.267295702	4.863124076	4.600614134	5.015418968	5.373331812	5.101341505	4.984279458	4.568546826	4.804283138	4.811644208	5.04319155	4.449194773	5.132223162	4.463804951	4.765498513	4.569559707	5.384069729	5.033627155	4.696688007	5.004541446	5.407435256	4.902631366	4.425974586	4.791386022	5.209778481	4.627885093	4.709745808	4.771672138	5.154084456	4.683429953	5.101481596	4.967558687	4.820364265	4.875813953	4.885175362	5.050967281	4.831331189	4.781996147
AGAP8	7.927488948	6.871163035	7.460354528	7.762099804	7.335607308	7.176528587	7.031219133	6.979769742	7.186641558	7.543096882	6.629618237	7.546843536	7.26100226	7.418976764	7.449282282	7.810848282	7.577868577	7.0879667	7.071487652	6.967578287	7.167444341	7.37387165	7.283376026	7.452728721	7.087318296	7.485422357	7.130286994	7.829290281	7.563604461	7.119160258	7.284921564	7.588818258	7.159351103	6.794257403	7.326763898	7.320717216	7.179660146	7.676769795	7.25617883	7.138257269	7.21536309	6.776952351	7.599965713	7.044493086	7.395643797	7.292437216	7.540573058	7.191166655	7.519856598
AGBL5	3.815852494	3.995146376	4.048092341	4.367015333	3.976967418	3.841557592	4.183792328	3.986427948	4.049262334	3.917844256	3.912946211	4.040773832	3.731643258	4.315852854	3.749144432	4.211800084	3.869015717	3.667432085	4.011315099	4.114060752	4.033012603	3.957625648	4.283026588	3.731747181	3.783510342	4.351733234	4.322957695	4.132994024	4.166401	3.923561756	3.939173777	3.886612589	4.368881804	3.702477005	3.861706749	4.170195281	4.08235535	4.002535557	3.951661782	4.265622467	3.871516184	3.820497332	3.934725342	3.829710907	4.194771808	4.288360236	4.038750232	4.30289259	3.682003616
AGER	4.401304158	4.158891374	4.536577149	4.655405991	4.387258878	4.381143426	4.125848471	4.351563285	4.634011832	4.394501542	4.86827604	4.566644791	4.828691696	4.930290691	4.783877088	4.676036458	4.786241065	4.223047085	4.416748523	4.173559601	4.71187432	4.299297397	4.753044741	4.283377939	4.241791763	4.70567328	4.282109173	4.508384634	4.659294234	4.548873166	4.654614974	4.754112693	4.775534897	4.742032256	4.10181419	5.160298249	4.324333356	4.097153769	4.171493618	4.671147517	4.406181607	4.399341735	4.459039226	4.800214546	4.587963719	4.30115806	4.851097927	4.693324879	4.340182875
AGFG2	4.477807048	4.56025449	4.784682202	4.39481695	4.498899983	4.449751433	4.57312791	4.557981565	4.9921738	4.862770413	4.710575321	4.612614423	4.780967217	4.189817188	4.631953168	4.654066409	4.657690211	4.626103052	4.725510282	4.041481252	4.344905401	5.084181574	4.295713715	4.645618806	4.676948912	4.514679061	4.898282537	4.486542105	4.598326578	4.764172619	4.525324017	4.779556872	4.554359295	4.421849085	4.55082267	4.946511515	4.781716748	4.623349857	4.043122497	4.697305113	4.78076573	4.55803501	4.937539341	4.654479831	5.056393502	4.127967418	4.642205824	4.510479211	4.405085403
AGGF1	6.263949897	6.159484559	6.040310483	6.015618609	5.809446074	6.005440449	5.99038148	6.085282844	5.800511403	6.095518298	6.186734957	6.09252757	6.120246269	6.185727855	6.043554143	6.051085476	5.981761625	5.913513778	6.127295195	6.250929039	6.168732161	5.852726399	5.839672254	6.14316256	5.959565319	6.086709746	6.109293809	5.922380275	5.986999554	6.268797664	6.183778233	6.092781241	5.889739721	5.856289498	5.968030254	6.052571546	6.08989693	6.044236813	6.165264651	5.981950839	6.133431909	6.177589468	5.941361797	5.916632169	6.000537927	6.029841994	5.95167769	6.17583032	6.00735175
AGK	5.720975387	6.285655289	5.720764543	5.90566173	6.097887401	5.852480556	5.86097549	5.976602804	5.561285857	6.276474512	5.648813947	5.667369771	5.975767168	5.767561865	5.954313048	5.8156926	5.699114902	5.642877533	5.746118345	6.062742614	6.026028612	5.698142876	5.78328268	6.049817126	6.231687752	5.759171255	6.094037663	5.77425839	5.968187653	6.031560177	5.974485418	5.786269436	5.254884846	5.489099289	5.858961885	5.652519881	5.730057237	5.913916868	6.006678436	6.005518847	5.794742132	6.176323875	5.909499254	5.641884575	5.573612483	5.959301747	5.860666683	5.829408457	5.621979001
AGL	6.007689036	6.072387453	5.9338239	5.85595153	6.066052377	5.986867478	5.90343054	5.915903602	5.74292526	5.620838282	5.861090491	5.86167468	5.869919974	6.005795905	5.883762291	5.644568741	5.441723783	5.697648421	6.010781008	5.892349244	6.14519376	5.890492543	5.940512552	5.922488962	5.824999264	5.545072792	6.129366344	5.736734029	5.773517625	5.824564578	6.286336986	5.700334561	5.60290309	5.730255565	6.119941719	5.628551245	5.978663415	6.136146479	5.878140134	5.885065039	6.021845339	5.805777424	5.830266821	5.788215331	5.813036484	5.890077299	5.843458562	5.624670058	5.719869653
AGPAT1	4.889597699	4.426736966	4.767229809	4.941699198	4.695302618	4.854605477	4.646081088	4.856967464	4.971977987	4.930871834	4.895874695	4.503129475	4.679736026	5.083005661	4.556435713	5.054969439	4.771408999	4.660541164	4.895195312	4.853519178	4.608744722	4.680608815	5.065754856	4.738986677	4.531962232	5.177130019	4.722218647	5.33452355	5.062658562	4.585020831	4.336058359	4.979718836	5.455168188	5.105555228	4.594094829	4.833241327	4.652205703	4.646864624	4.518441878	4.80449102	4.818376228	4.402595873	4.913243865	4.738763828	5.192200562	5.257418346	4.938412218	5.12904175	4.711496459
AGPAT2	5.33222345	5.128812543	5.226419233	5.396219402	5.14581794	5.276903558	5.29459222	5.48431414	5.346780535	5.675789408	5.361865445	5.228340064	5.433143005	5.133097819	5.242015034	5.330020432	5.472572377	5.307553161	5.516643563	5.347020347	5.333629941	5.276428563	5.260312333	5.22888605	4.945467182	5.292838867	5.422282835	5.219398495	5.368804938	5.167818797	5.392938041	5.329477881	5.978349052	5.830621887	5.001285755	5.567557269	5.337301496	5.24278184	5.141856049	5.518171336	5.324653174	5.526001352	5.259816345	5.252750873	5.317723005	5.635971902	5.190471993	5.604554698	5.180241532
AGPAT4	3.960122595	4.63310601	3.860820051	4.793489715	4.976282694	4.436609578	4.451040625	3.786856975	4.151037752	4.231906984	4.807961133	4.311911933	4.529991479	4.103691201	4.449510233	4.359005004	4.216168798	4.128237296	4.194500914	4.099220914	4.157268474	4.252029457	4.33602741	4.173735099	4.429346622	4.289941986	4.311677471	3.91300268	4.076174092	4.33371591	5.049534857	4.096495215	4.415561683	4.282574213	4.168185905	3.620575931	4.574081421	4.633239089	4.218088475	4.695458523	4.218140419	4.214842009	4.416894021	3.874784301	4.280547402	4.651198181	4.362974536	4.15033544	4.576338254
AGPAT5	4.339610883	4.334057791	4.253824558	4.11197587	4.336140066	4.203753044	4.266239459	4.490120883	4.519754777	4.405065668	4.161683988	4.152149539	4.485778849	4.421288017	4.248961366	4.220976727	4.12713546	4.686261163	4.128519975	4.365828269	4.318166733	4.051936448	3.893992861	4.530541952	4.319583923	4.4301181	4.521275275	4.194930388	4.39008097	3.807522408	3.933778147	4.613806491	4.130062288	4.164778203	4.366786405	4.234108882	4.311670819	4.128690732	4.322488678	4.34071104	4.030049287	4.434906589	4.361752261	4.362531002	4.241603506	4.335871513	4.340884545	4.361633438	4.242382594
AGPAT9	9.583496646	8.672940702	9.203863451	10.06912337	8.147593622	8.560951479	9.053199586	9.404469805	8.954709652	9.928958845	8.90283172	8.690199323	9.412129602	9.41881708	9.046727727	9.020290954	9.410659383	9.163585786	9.213160241	8.381488333	9.370407685	9.929338566	9.367627546	8.335238748	9.250113597	9.482383356	9.057957744	9.187049904	9.155120166	8.894966033	8.915276174	9.119155611	9.488683005	9.661649301	8.750738429	9.502149414	9.399932392	8.804791856	8.605708108	8.708255129	9.152357055	8.936706602	9.470616226	8.664217724	10.09352278	9.129882174	9.192362229	9.803016285	9.410505429
AGPS	6.031736727	6.374177646	6.359104462	5.901515213	5.968261162	6.463836075	6.73116607	6.24442542	5.887229467	6.134554826	6.109875989	6.102541341	6.062460956	6.314383687	6.290314318	5.983427834	6.096001283	6.293758603	6.620613907	6.565299408	5.892767461	5.8956268	5.976617435	6.36112778	6.136049745	6.104939731	6.365937533	5.987350125	6.137286323	6.215652322	6.467732699	6.134275319	6.042562371	6.292443797	6.185276782	5.792467508	6.334391101	6.3912207	6.531739795	6.244445327	6.04376292	6.014947397	6.012225726	6.218732622	5.596305854	6.449217314	6.310428934	6.074595816	6.109958294
AGRN	4.643680519	4.7441379	5.284062187	5.019323704	5.119038162	4.6461666	4.656716311	5.117315636	5.580428613	4.938084271	4.927296654	4.962915602	4.891107617	4.829855751	5.006471465	4.948434639	4.907514456	5.31459075	4.536736414	4.783278804	4.801967346	4.834036821	5.166783877	5.288591974	5.157878839	5.33330113	4.573395476	4.96773304	5.154853033	4.881035964	4.963676112	5.032510985	4.990305191	4.813533242	4.739876199	5.011084827	5.115911091	5.216388316	4.961615837	4.671734505	5.04915792	4.684466583	4.872969098	5.23335037	5.08724955	5.070562804	4.837484456	5.027753088	4.838773391
AGTPBP1	8.383867335	7.448791949	7.976935319	8.467680918	7.344250946	7.625342102	7.719352417	7.520683832	7.776292497	8.230448722	7.98471159	7.559151774	7.855578551	7.960456784	8.099844552	7.981075157	8.317373304	7.612600041	7.796652493	7.851684766	7.756781425	7.931107229	7.775271135	7.634682048	7.873407895	7.94588535	7.667793909	7.784043885	7.782804438	7.481911908	8.107902801	7.534185612	8.010720442	8.350308334	7.644100477	8.113884522	7.740876591	7.749907156	7.580503655	7.79770634	7.443269306	7.564965504	8.055213472	7.686541739	8.384131646	8.360150223	7.777632985	7.923828637	8.190956592
AGTRAP	6.531280667	6.519575741	6.94183578	6.9588515	6.578665594	6.814658945	7.024196156	7.157283098	7.034571032	6.630461197	6.316309598	6.951094527	6.740404954	6.448904404	6.693079331	6.987411321	7.026637852	6.980477599	6.75492345	6.509666995	6.530259767	6.56655473	7.084379482	6.729286833	6.376940528	6.853947106	6.879386716	6.741714663	6.762979869	6.761655452	6.846307721	6.5235155	7.291742424	7.030138939	6.595169504	7.258991234	6.841875041	6.705081744	6.612133424	6.761018727	6.79662254	6.848104309	6.917458181	7.142851403	6.743692418	6.913735496	6.551958352	6.873759924	6.570906982
AGXT2L2	5.404658185	5.319714721	5.948527532	5.853686887	5.662830116	5.555224198	5.45246397	5.946019327	5.757080254	5.516533956	5.841197403	6.001448257	5.927310615	5.678452101	5.61053624	5.976765638	5.537003621	5.851578268	5.442491528	5.321538392	5.822084476	5.654127685	5.851283058	5.707425756	5.740492586	5.868666385	5.793114663	5.661595091	5.798488653	5.652702301	5.456516841	5.741143887	5.26576943	5.90077299	5.666059455	5.781055952	5.8804077	5.864580175	5.639043462	5.646856682	5.595869226	5.736696898	5.548252892	5.624447462	5.776400164	5.645819131	5.647433685	5.823384996	5.470234809
AHCTF1	7.234982926	6.616545802	6.927988554	7.661358922	6.796205366	6.292634741	6.211699294	6.982482768	6.534110592	7.106073775	6.748307863	6.78659641	7.003404713	7.191569832	7.18108253	6.766672001	7.451144192	6.733110938	6.948203832	6.741522543	7.000880985	7.284511768	6.565963814	6.286825958	6.906277742	7.094017139	6.645108834	6.863539857	6.855440104	6.665785586	7.186353872	6.562814676	6.936198454	7.313827317	6.63716425	7.147154235	7.019429002	6.590019525	6.648748838	6.670524059	6.584555382	6.434080326	7.01450013	6.386827447	7.486306655	7.223554866	6.862223045	7.040872813	7.359004394
AHCY	6.009297999	6.023194143	5.588661585	6.105505968	6.277358511	5.060581864	6.243923496	5.216781806	6.196634151	5.865658132	6.249733573	5.995833353	5.738385919	5.438370497	5.50851943	6.158896416	5.902247008	6.256974433	5.661284032	6.144896996	5.819407187	5.517313857	6.084311181	6.353559911	5.920212825	6.216023849	6.023220016	5.791005252	6.069876627	6.197255675	5.904412988	5.972401581	5.894112888	5.445018365	5.890807334	5.906296484	5.811274483	5.796623968	6.079709828	6.184667004	5.879327841	6.171143267	6.072728209	5.783052927	5.196988934	5.862562327	6.042847406	6.21527516	5.852847135
AHCYL1	7.516526167	7.462230117	7.177536836	8.100013488	7.521932989	7.42426816	7.534631324	7.292040795	7.376563429	7.763720481	7.434918178	7.754510558	7.427062168	7.401226994	7.41288776	7.571945722	7.461885856	7.495478593	7.341582962	7.66478959	7.429079007	7.371551267	7.578754152	7.692267981	7.637431315	7.697244425	7.200010517	7.439158182	7.440371545	7.445162671	7.426335456	7.556361292	7.453920002	7.757624019	7.403047022	7.487213681	7.230682915	7.785206618	7.692482945	7.721569087	7.541841835	7.384084935	7.284569007	7.581749084	7.711510764	7.624352378	7.336541577	7.616429138	7.552522759
AHCYL2	4.608860072	4.458686712	4.605604175	4.730322307	4.799101391	4.575057549	4.759160161	4.332494278	4.59941194	4.742742269	4.499445372	4.816729129	4.530929403	4.469913304	4.490985538	4.691733513	4.566229539	4.656517487	4.68324676	4.414706949	4.892680412	4.418894909	5.134238477	4.692585468	4.521417394	4.789113873	4.727445309	4.269132117	4.751141253	4.750065491	4.629560975	4.768188461	4.528343194	4.773998952	4.575994021	4.55293514	4.39608724	4.491404545	4.962202379	4.397928427	4.583957009	4.670457826	4.919107853	4.664310519	4.677847755	4.768395987	4.434005471	4.792011101	4.30337523
AHNAK	3.86855775	4.170837129	3.9420035	4.015316597	3.708836243	4.187543981	4.04989744	3.671233716	4.310690677	4.239533028	4.286418626	4.337717293	3.878043548	3.973522404	4.111776038	4.13147916	4.083186134	4.358279772	3.883720941	4.060728939	3.786256543	3.731066074	4.106875295	4.364576368	4.222746487	3.678845956	4.010759785	4.073124509	4.04322537	3.967125236	4.37835746	4.146277328	4.501539036	4.214587111	3.683087133	4.062706072	4.037907415	3.706336881	4.132592068	4.12596862	3.95291108	4.228904107	4.235012327	3.958463027	4.118469907	4.046833619	4.209680559	4.294728406	3.702645483
AHR	11.39970904	10.94828217	11.24910672	11.51817792	11.25776154	10.97341799	11.1504887	10.98634241	11.31616636	11.39663821	11.33505349	11.39571766	11.32175616	11.29609092	11.3663713	11.34603824	11.00840273	10.93731342	11.00145841	10.80434016	11.21622317	11.36396513	11.38163509	11.47078306	11.47802474	11.05812559	11.00877377	11.28259519	11.22367861	11.05072556	10.94535827	11.25334745	11.18834877	11.17423634	11.4009862	11.13613884	11.22615844	11.67874599	11.32103409	11.26697975	11.23659971	11.03596725	10.97558642	11.38256347	11.14253431	11.08460846	11.2036311	10.96274754	11.30527331
AHSA1	7.07052827	7.43531327	7.157178231	7.217204211	7.71863673	7.334637366	7.201946318	7.396355599	6.992713557	7.188388701	7.462194362	7.021438188	7.093708121	7.36148036	7.154794622	7.158100494	7.237549246	7.349411922	7.332322374	7.228007418	7.349621951	7.118357092	7.290115821	7.117118434	7.320234682	7.414217738	7.473888174	7.018873505	7.176675821	7.673159636	7.201175692	7.347163617	7.207589367	6.961357663	7.455783058	7.252320701	7.374644516	7.102866605	7.365404225	7.3834739	7.061786859	7.411230198	7.152566862	7.344710427	6.995701611	7.401809007	7.229980545	7.164133724	7.174655774
AHSA2	7.840404734	7.787500911	8.136963519	7.892706059	8.198826772	7.798441676	7.434671595	7.666089899	7.489035485	7.530614262	7.756232534	7.738651672	8.135691394	8.139887459	7.751844069	7.453539602	7.369552399	8.028014982	7.119619198	8.045763599	8.273607996	8.12481183	7.520917851	7.84765336	8.001354506	7.792759616	8.179017674	7.858476328	7.792080628	7.424163307	7.90980784	7.905170448	7.213248657	7.595786348	7.877397235	7.687926045	7.90611056	7.600689734	7.553422093	7.870827614	7.888906871	8.048995502	7.858873718	7.610913936	7.557491469	7.55536094	7.680255901	7.958930258	7.532192104
AIDA	8.270984992	8.799117387	8.133919911	8.344386233	8.402453103	8.407304841	8.335823208	8.4373775	8.123115077	8.163695302	8.544332079	8.163911177	7.867303009	8.562082712	8.209049938	8.263407531	8.168380998	8.484160648	8.051566397	8.500824068	8.172400961	8.324935578	8.639964492	8.623828137	8.617785866	8.352135856	8.411146846	8.187301607	8.708216362	8.368754437	8.187400369	8.267023763	8.069334208	7.758826552	8.461413734	7.938145444	8.271700558	8.255940486	8.594684615	8.447929487	8.431180376	8.492696188	8.353005703	8.205121979	8.173218619	8.238667301	8.314136711	8.311858114	8.290775908
AIF1	10.48013894	10.33687309	10.82977974	10.32429656	10.24245667	10.45668827	10.20670557	10.65144042	10.82842104	10.35300189	10.29368588	10.40689935	10.75620758	10.21967825	10.14084724	10.98315737	10.82928657	10.6522383	10.51257718	9.843744179	10.14663302	10.25905819	10.48167646	10.66052853	10.17432504	10.34302098	10.40384686	10.58056759	10.16187289	10.11860241	10.76681037	10.45171728	10.5963867	10.83469055	10.5582789	10.84261081	10.56574776	10.53133211	10.43451307	10.37408773	10.69926175	10.76243814	10.46721428	10.48964454	10.42316532	9.858822501	10.62453703	10.62480917	10.73657543
AIFM1	5.019269789	4.972156321	5.372592637	4.852962192	5.346499695	5.092277687	5.639932119	5.332573426	5.254621881	5.076601563	5.271446268	5.155948312	5.485549252	5.07221373	5.224085566	5.282967068	5.19643751	5.23430423	5.038915331	5.281189678	5.232626624	4.943812236	5.507488169	5.338801016	5.410328993	5.12188607	5.383081601	5.283350692	5.229588803	5.292841652	5.125937738	5.221569391	5.100335017	5.078318711	5.3629799	5.309766899	5.014427351	5.384003559	5.105788076	5.217525693	4.879332913	5.247020124	5.294605815	5.254826726	5.095899126	5.282858123	5.401773304	5.096757862	4.959552003
AIG1	4.769958992	5.452903252	5.120951704	5.123138928	4.710065733	4.887280701	4.838666461	5.03740757	4.996889306	4.973464161	4.739118036	4.95909143	4.551482888	5.043229836	4.939991294	5.068705105	4.919988567	4.847249206	5.433153466	4.758845604	4.541225171	5.080610587	5.012940587	4.782245902	4.682033484	4.960648016	5.13728372	4.807266663	4.785591897	4.822131602	5.147722496	4.731006182	5.11101969	4.821256174	4.963571757	4.972971656	5.059777069	4.668313286	4.961016068	4.66921261	5.083274722	5.201192407	5.147301092	5.080673567	4.989895592	5.282488341	4.728224383	4.809777304	5.147884701
AIM1	5.178612318	5.288907692	5.246968864	5.099441916	5.123984454	5.064253893	5.462081934	5.253800076	5.162783662	5.472047803	5.472942832	5.265038896	5.002258956	5.035488061	4.84664315	5.151347302	5.469676343	5.548188807	5.25095717	5.237911967	5.477450186	5.34500148	5.607993849	5.195783124	5.320820799	5.323404927	5.236293117	5.153994364	5.274803196	5.009891887	4.956127203	5.193191735	5.379290452	5.505848753	5.409774479	5.312359246	5.336111809	5.524677934	5.04166372	5.40215475	5.139838214	5.002770661	5.168673659	5.269871005	5.433447481	5.312400669	5.210314916	5.557743546	5.34023772
AIM2	9.515349773	9.289143736	9.704216034	9.602891601	8.941252368	8.645421073	9.733222247	10.51893907	9.777731655	9.4950215	8.720814701	9.788792597	9.725965188	9.005675791	10.29758619	9.345185138	8.813672755	9.604234747	9.198712294	9.271197761	9.364200178	9.823123812	9.76763355	9.687384151	9.707957731	9.81028945	9.425498755	9.158861001	9.580522652	8.822912068	9.2443778	9.364691753	10.06388795	10.00979723	9.238529258	10.22802895	9.500260393	9.180237841	9.07095508	8.80157708	9.224256507	10.64897735	8.846391843	10.21633828	9.930836349	9.120387217	9.803284047	8.850941232	9.446473409
AIMP2	7.226924603	7.959064605	7.775979779	7.369442879	7.636808328	7.75578103	7.946937009	7.478926733	7.888853961	7.45639995	7.694495413	7.760728775	7.633898799	7.83415041	7.537648141	7.778363411	7.503993404	7.870894332	7.41191991	7.78521802	7.707417066	7.294318565	7.668501971	8.084865931	7.944528375	7.647319946	7.8407329	7.770658049	7.651276656	7.661842119	7.513885685	7.839650817	7.361180476	7.357721377	7.842531108	7.706328571	7.458085507	7.401294323	8.004324004	7.82396733	7.906755806	7.90313571	7.70699372	7.582886001	7.425279306	7.343338886	7.663268314	7.634647944	7.698540141
AIP	6.880706682	7.219437756	7.148013735	6.992538218	6.987379888	7.225389422	6.942884122	7.054859952	7.26724579	7.373919588	7.151119177	7.430710558	7.186468354	6.931359248	7.079624463	7.382491988	7.260649465	7.053644399	7.011713073	6.924833853	7.1608281	7.059033818	7.182425869	7.262991636	7.25522203	7.136777207	7.207117739	7.267425799	7.298214649	7.297585911	6.731463796	7.383883201	7.007534604	6.738273878	7.137168426	7.394291831	7.282911566	7.21683245	7.107352533	7.330239495	7.117659345	7.158989817	7.369028647	6.979185072	6.837707692	6.887848627	7.317691727	7.12157481	7.00334714
AIRE	12.25871256	12.05243048	12.08215011	12.37000389	12.06385356	11.88058163	12.26735754	12.0423377	12.18690524	12.2831295	12.09225187	11.92054141	11.96651819	12.16358764	12.16044551	12.08746714	11.95901004	12.12130509	12.18414213	11.95599431	12.03077933	12.36145135	12.15795971	12.31819227	12.24689825	11.79938792	11.89072006	12.19950985	12.2102024	11.98458233	12.07097422	12.00795884	12.11859157	12.22702941	12.33778748	12.19090505	12.05741596	12.17826694	12.26994958	12.00824168	11.92772443	12.20947067	12.05090654	12.05369351	12.20751291	12.13189672	12.18198532	11.92107405	12.23656748
AK1	5.157388987	5.944857432	5.417846909	4.733115523	5.552037982	5.390572882	5.433408619	5.348807837	4.871458098	5.399380811	5.449134249	5.204464507	5.457434461	5.561061996	5.421408433	5.485458269	5.29161074	5.027873286	4.812246816	4.933030913	5.882968049	5.789162213	5.18757554	5.327813453	5.677382798	5.264004866	5.251785311	4.854977317	5.547857346	5.57042833	5.772557569	5.253035684	4.670489556	5.020939013	5.427607125	5.132963161	5.272219418	4.974793941	5.839254309	5.083648959	5.392713418	5.130412064	5.518869136	4.79503639	5.379101082	5.420617417	5.416177902	5.352927463	5.274626788
AK2	7.268225272	7.282038803	7.450670139	7.131272492	7.917039809	7.299622185	7.361089039	6.807251058	7.509420042	6.778948942	6.84755498	7.115126279	7.135607604	6.98000136	7.365610656	7.327066607	7.281547067	7.454762665	7.358233915	7.295169524	7.462109763	7.196686304	7.15525131	7.507491258	7.189412955	7.340487636	7.669370944	6.993837399	7.247137702	7.459049938	7.525400411	7.044759154	7.422544439	6.876243105	7.322892045	7.33328296	7.377233816	7.265469916	7.520645047	7.341126085	7.263232477	7.213814997	7.279852957	7.272812969	6.665973851	7.085816282	7.236796714	7.122429381	7.149732969
AK2P2	5.737110007	5.171470985	5.329960109	5.733775287	5.612836618	5.382028474	5.453969684	5.454949103	5.52429822	6.052517659	5.655499903	5.827124611	5.568955461	5.26462363	5.93838528	5.447022351	5.057882745	5.359369895	5.455352558	5.355899162	5.42725361	5.82463728	5.725325771	5.888380703	5.568362208	5.537562209	5.319526098	5.522486391	5.776017978	5.302771588	5.269839685	5.649813916	5.576121701	5.65947392	5.71501368	5.1761716	5.310564286	6.017223018	5.85391166	5.510540857	5.422078983	5.026879002	5.244277975	5.657526631	5.961580974	5.962771085	5.355175141	5.011287776	5.695270426
AK3	7.268657759	7.888982064	7.775457253	7.298550977	7.652000369	7.964779121	7.455161424	7.493904869	7.258380316	7.538917296	7.677919343	7.419267942	7.380217586	7.931020824	7.6615595	7.457161999	6.99239081	7.155031344	7.77166632	7.290868772	7.967859027	7.777462276	7.639623423	7.237704209	7.898405584	7.205036883	7.592658836	7.657639327	7.767767788	7.747306126	7.483437848	7.758587192	6.96142766	6.815714154	7.616555433	7.114931674	7.240468831	7.472570907	7.928362564	7.853620115	7.847298909	7.790068268	7.337931237	7.117934854	7.175485486	7.553920566	7.8190056	7.373783025	7.554219907
AK3L1	5.471914789	5.568614118	5.562290164	5.48876902	5.107736692	5.209591251	5.451524693	5.212796599	5.47119324	5.760341764	5.134116238	5.345274813	5.343993731	5.509537581	5.441203797	5.389312388	5.317367421	5.611522594	5.21921311	5.432684648	5.417655097	5.437771655	5.251612872	5.288763594	5.37867357	5.484782858	5.250542678	5.40832337	5.402056952	5.094868321	5.13693666	5.405847947	5.450362089	5.464982866	5.309560933	5.575436284	5.59834292	5.155025421	5.132957872	5.351337764	5.601089879	5.480942605	5.576060226	5.643745316	5.571513061	5.114875614	5.26073781	5.333588919	5.556572806
AKAP10	4.98798987	4.671216208	5.022467672	5.152692454	4.708644268	5.015863574	4.549073069	4.413132034	4.433220813	4.652336373	4.713358036	4.428821735	4.681937871	4.599292259	4.534957219	4.843075143	5.479924122	4.626672815	4.880953409	5.033341548	4.856817449	4.691406243	4.911621155	4.865002234	4.732803576	5.324072766	4.532633963	4.939392083	4.533208266	4.356593223	4.802340847	5.108192592	5.103660906	4.976522602	4.676564178	5.128186214	4.965275401	4.449883764	4.88314664	4.993220063	4.928055303	4.514493962	4.210103889	4.589856631	4.804137536	4.683667493	5.024870212	5.183508854	4.787230887
AKAP11	5.171963581	5.116833029	4.948645881	5.038920195	5.194434791	5.216310394	5.164593658	5.030203719	4.884302772	4.903472317	5.166512356	5.226856315	5.257479109	5.256511435	5.081980696	5.080866238	5.086178945	5.040629264	4.939665565	5.00700702	5.212976909	4.917891126	5.049800337	5.221244299	5.224950416	5.062304736	5.322659084	5.096003623	4.965213106	5.047668267	5.10444563	5.130993004	4.878639189	4.850414421	5.234009073	5.084781007	4.948070536	5.195860568	5.293154389	5.076640694	5.083089591	5.021429738	5.150263903	4.992862909	5.014544877	5.172039094	4.904314039	5.06206402	5.269105585
AKAP13	8.864854667	8.588957965	8.843441346	8.824426698	8.774468494	8.444653839	8.949129249	8.620624724	8.831970018	8.817910426	9.013135501	8.782525962	8.686259246	8.475013886	8.896493684	8.93916649	8.824348244	8.689101143	8.635383478	8.633705352	8.927634289	8.975353527	8.872483142	8.865690402	8.554338847	8.558411862	8.736807746	8.789680516	8.806388806	8.984967307	8.448455696	8.886724353	8.828159544	8.876632964	8.852417274	8.734535676	8.796428053	9.258948206	8.670410693	8.81480429	8.663128172	8.803177407	8.683664831	8.962425488	8.705008705	8.750635008	8.550805634	8.5788571	8.572112274
AKAP7	6.707844521	7.174426662	6.737626538	6.334562605	6.479221368	6.668977733	6.810127922	6.58035246	6.364068657	6.357771003	7.090130346	7.139087704	6.618359831	6.95545678	6.712202246	6.583314257	6.530566557	6.587392219	6.679292789	6.849524526	6.746801255	6.762290346	6.297260739	6.465043181	6.842259954	6.586129071	6.790887877	6.518494355	6.622727206	6.547674585	7.166500635	6.602474007	6.25385542	6.288895786	6.856196355	6.371759632	6.804659845	6.362022501	6.864072102	7.092719841	6.875340591	7.174508289	6.828522883	6.540977786	6.075255597	6.424634188	6.563719424	6.450094647	6.565736699
AKAP8	5.931113425	6.032988511	5.96250149	6.195815844	5.889167739	5.626493727	6.120374255	5.857499066	5.811047736	6.241329657	6.053319482	6.234109883	5.868725383	6.071903754	5.762057262	5.886099724	6.115585735	6.082670777	5.933315651	6.311802281	6.032840944	5.874415449	6.132295915	5.800397707	5.709694745	5.988436192	5.959127604	5.739289983	5.968296188	6.297688066	6.081827142	5.855464001	5.909371497	5.961540318	6.010873203	5.911833836	5.910781552	5.776791825	6.261537018	6.207760412	5.970323643	6.288521286	5.933582703	5.594849278	5.955800898	6.24646263	5.746544667	6.205077134	5.979072377
AKAP8L	3.602727218	3.098491715	3.705303374	3.717773513	3.841428586	3.120310177	3.378703648	2.97035172	4.047616492	2.972252056	3.417970451	3.665399103	3.603575948	3.563081651	3.139435146	3.522840242	3.638589317	3.578040589	3.450170573	3.261900991	4.054096614	2.843924119	3.350029177	3.259751696	3.129006077	3.290595813	3.797261321	3.376185617	3.629844278	3.748900795	3.791993794	3.084890265	3.559789254	3.497657133	3.542915091	3.111896732	3.183441148	3.650833547	3.465113121	3.419501158	3.406923451	3.056957809	3.191154276	3.735638117	4.190292054	3.719421612	3.380771184	3.486301184	3.380052764
AKIRIN1	7.148276358	6.91913837	6.732849607	7.061073652	7.125176078	6.936119288	6.57368579	6.863960163	7.046556414	7.432750585	6.84459925	6.895964471	6.785175958	7.217720254	7.140829019	7.012727472	7.260915275	6.853984557	7.07424323	6.662476144	7.075082366	7.062186245	7.020557131	6.738582407	6.978312087	7.057766144	6.681739891	7.144121626	7.029550828	6.790899942	6.864382167	6.957075651	6.957084326	7.223000446	6.866849536	7.219849996	7.066183509	6.879898484	6.917207659	6.854724946	6.519745443	6.981326754	7.182278195	6.900003098	6.970284485	7.204584648	7.172735139	6.988724215	7.444250712
AKIRIN2	8.859299637	8.373068436	8.807161239	9.218681592	8.613388457	8.614473898	8.413948742	9.087185266	8.872778076	8.950632216	8.784252033	8.772596577	8.912025465	9.003284203	8.911545519	8.685118488	8.721279956	8.804615493	8.994769847	8.792429735	8.712473949	9.064619068	8.92620076	8.593794233	8.773775011	9.208449827	8.638531443	8.928669226	8.936656647	8.47477233	8.682214369	8.72394169	9.232015107	9.235264321	8.620282344	8.985856362	8.907312019	8.494994266	8.400616568	8.718675079	8.572935722	8.902411021	8.89055173	8.932777964	9.175083496	8.846463822	8.868878026	8.956490702	8.708854575
AKNA	8.392764475	8.628317946	8.601165541	8.673581681	8.712652733	8.77224486	8.47621842	8.897592855	8.363007088	8.915858276	8.37745368	8.376402068	8.893842418	8.63141676	8.632709016	8.753141377	8.530587623	8.174819925	8.542180606	8.315789256	8.673561644	8.507821664	8.612005474	8.271290332	8.695339461	8.947940092	8.629588902	8.516684744	8.676863843	8.63782125	8.500281374	8.376671339	8.428714146	8.813269307	8.407224285	8.733786063	8.736739082	9.308596303	8.172454241	8.850963943	8.713295166	8.629362312	8.312982799	8.252983184	8.890860145	8.647797484	8.226680672	8.597956109	8.496994438
AKR1A1	7.601590778	8.022435291	7.865275277	7.687111195	7.992422281	8.082189476	8.171845876	7.925383572	7.744929739	7.579988991	7.71527072	7.968667398	7.823596373	7.57682411	7.646776475	8.108398134	7.702323028	8.119288071	7.787864737	8.0345851	7.996056106	7.335298733	8.038233393	8.246876786	7.677967909	8.045777508	8.094999915	7.553785517	7.849679808	7.900345617	8.104607259	8.145041575	7.779052799	7.77458042	7.951820345	7.63416832	7.722993517	7.453927554	8.124486375	8.078344648	7.850074428	8.258726869	7.924339522	8.04487284	7.388829885	7.929312207	7.784584231	7.922032706	7.721151798
AKR1B1	6.616816538	7.43086859	7.167587444	6.587313883	7.006403953	7.434322746	7.045810565	7.094870242	6.888075894	6.800944912	7.124073388	7.27531667	7.224666633	6.842704457	6.949218916	7.26757749	6.698349527	7.05453712	6.501682162	6.832211667	7.055601031	6.863166696	6.864966813	6.928928233	7.264237641	7.07432443	7.035902127	7.086416325	7.057398039	7.412362454	6.721804391	7.321129868	6.715211694	6.404522791	6.901807151	6.872088506	7.120774306	7.104453341	7.141310856	7.233744498	7.25682588	7.168788383	7.030653019	6.678177659	6.785391217	6.965734094	7.10934012	6.863785581	6.803175197
AKR1C3	5.717252184	6.315212706	6.51599789	6.534842566	6.388032914	6.677773314	6.3070807	5.672671743	6.96398973	6.373040755	6.004035856	5.3472468	5.198926852	6.240890027	5.790445765	6.231550804	5.686782311	5.927842208	6.164127711	6.476960807	6.339089799	6.275551993	6.756442048	5.480579138	6.719482762	6.050706827	6.056678661	6.682661258	5.761388741	5.772218222	6.06430533	6.121077717	5.906503434	5.412213659	6.682505151	6.003210889	6.220574992	6.556952567	7.045943758	6.583452022	6.220111027	6.730582677	5.303081971	5.789672197	5.371857883	6.257439271	6.440811183	5.675724269	6.405139577
AKR1C4	4.951836698	4.594891654	4.954270905	4.786845341	4.874624194	5.171999815	4.747827549	4.465990791	4.743334784	4.550024738	4.268192735	4.701046078	4.156191086	5.116767385	4.830537415	4.556530291	4.727298452	4.693970544	4.708883595	4.612235495	4.500502047	4.868202879	4.629210365	4.213120781	4.906365218	4.343190541	4.837578938	4.770851187	4.106620504	4.324876071	5.052956626	4.871215826	4.441553914	4.797795039	4.86782187	5.016376954	4.905210016	4.584777041	5.226242197	4.867781022	4.267728572	4.964176773	4.272231297	4.637000679	4.670892617	4.625333476	4.924190936	4.269411911	4.966781045
AKR1D1	12.63365789	12.42961653	12.62205972	12.72119843	12.62184109	12.55351362	12.64026582	12.50359833	12.81619012	12.93786327	12.61076328	12.6580086	12.64535619	12.67849951	12.77474353	12.7198087	12.49154593	12.64396977	12.51891743	12.5745698	12.60383191	12.76513953	12.68816347	12.66732137	12.56023526	12.65316249	12.56921213	12.77088785	12.75763214	12.59602439	12.43125092	12.61974486	12.6914189	12.75905648	12.61756561	12.61715302	12.70578735	12.6690744	12.53928112	12.65570627	12.56269335	12.72296066	12.52757333	12.78683781	12.72545071	12.60276527	12.57931584	12.55602171	12.60025689
AKR7A2	7.57742538	8.117766041	7.967416871	7.39753215	7.890971234	7.955560364	8.187713445	7.746711593	7.948826428	7.633525	8.072667064	7.667072118	7.90434688	7.879355767	7.60952507	7.942736935	7.846162936	7.465975689	7.695718672	7.844057135	7.875151819	7.813308174	7.74180569	8.119416699	7.891955343	7.664856864	8.02855451	7.856871846	8.104771599	8.046839683	7.802698737	7.952884621	7.850971435	7.155284847	7.972672807	7.544932471	8.214219879	7.708963229	8.231665263	8.095728658	7.864448498	7.693868219	7.789238352	7.572467275	7.642744691	7.587027158	8.001994774	7.830752197	7.686248618
AKR7A3	5.49813136	5.760420328	5.446435488	5.499158458	5.596100138	5.986652554	5.50138683	5.542388815	5.567059145	5.264730536	5.426385023	5.340599582	5.734513929	5.428446716	5.350005247	5.646676779	5.525162529	5.505775418	5.214590469	5.462335906	5.415902392	5.403306285	5.488000513	5.774058587	5.416872395	5.677871424	5.685331821	5.552944946	5.441315224	5.795826306	5.535229815	5.442835505	5.50983409	5.433777111	5.497365672	5.462145942	5.448287237	5.427218839	5.520016253	5.957003091	5.65608407	5.421197192	5.561918802	5.2894236	5.549159767	5.476710283	5.674194654	5.624776142	5.357101829
AKT1	8.290553428	7.969167226	8.407891432	8.559286172	8.202127768	8.282516309	8.184362869	8.497559177	8.42615502	8.69515347	8.350153175	8.472456691	8.267001026	8.360059204	8.116278581	8.610869864	8.611592464	8.236333154	8.400468545	8.404626924	8.430755089	8.288975783	8.516877286	8.14770595	8.221499884	8.457219391	8.252112821	8.512688503	8.11841307	8.604089478	8.355594256	8.517458243	8.125763867	8.499270125	8.363241978	8.386763239	8.393080851	8.976912194	8.204390495	8.450254251	8.267822423	7.85140586	8.185625501	8.54760078	8.707117771	8.39763555	8.176852528	8.538733128	8.337075369
AKTIP	6.450521938	6.485456973	6.197786493	6.323555572	6.468588176	6.169154426	5.854152208	6.81414721	6.171015893	6.410365818	6.695477895	6.364386957	6.669202498	6.332817082	6.226889868	6.465320427	6.651912248	6.065441705	6.74973568	6.295600383	6.587541919	6.819975082	6.395791427	5.839978028	6.440494943	6.340177961	6.505576831	6.539610902	6.278177484	6.534968561	6.526633154	6.079959234	6.118626981	6.25763465	6.668705819	6.351210269	6.638155295	6.126652169	6.205109974	6.316503706	6.092503215	6.274977732	6.287094979	6.050806054	7.078509708	6.567832217	6.35521753	6.499899064	6.763929977
ALAD	6.498823344	6.839859622	6.758336143	6.531525776	6.708312499	6.827563141	6.418507328	6.558897146	6.728741424	6.835196026	7.125822763	6.723548115	6.613404425	6.694099851	6.493810918	6.791172491	6.600796442	6.837282551	6.507634163	6.936888685	6.604414074	6.526128185	6.743237822	6.765021067	6.852402596	6.785567345	6.811015656	6.967894936	6.576599942	6.675362486	6.482532971	6.876464401	6.433114528	6.261347967	6.764180192	6.965322708	6.800981474	6.978541568	6.786712571	6.974984691	6.775298419	6.685163967	6.572632307	6.729672366	6.451448611	6.424513751	6.640208302	6.809900003	6.581020565
ALAS1	4.710996134	4.718149326	5.150357267	5.414734648	4.582417308	4.787962471	5.07424856	5.001050007	4.729567538	5.190015754	4.603108516	4.916209559	5.024448039	4.972481325	4.926623278	4.689220516	4.883880829	4.700822967	5.211418302	4.862891996	4.748338116	5.228061141	4.958919671	4.642474989	4.814036082	4.781346521	4.756536974	4.732751025	4.733455024	4.951762401	4.830899091	4.996670852	4.817999528	5.234379117	4.960475162	4.996672146	4.871513813	4.841147034	4.873178759	5.060490642	5.219391036	5.210163644	4.762720974	4.843469913	4.842911467	4.651705167	4.690261974	4.849265735	5.380169807
ALAS2	4.522205842	4.913595406	3.440298542	3.665526995	3.172028929	6.376769939	2.721311327	4.935601045	3.906914915	2.99535732	4.410773582	5.086377025	4.648842334	4.846144528	3.843213469	3.770083417	4.852958132	3.933032909	3.791495244	3.749044536	2.848111924	4.04635606	4.216655773	5.626284907	3.975110982	3.604248644	4.227377249	4.418378072	4.210359369	3.823422758	4.417988394	4.442741086	4.300157298	5.140571896	5.044053828	3.746145057	3.595159936	3.718182531	3.809727658	6.131407133	3.94753934	2.945206217	4.87653766	4.92829671	5.78027197	3.027613053	3.719649241	3.315347263	3.222198573
ALB	5.429813925	4.551358894	5.037417348	5.390495863	5.050881797	4.971177376	4.984314565	5.446343647	5.248271981	4.925526012	5.523252856	5.081062167	4.926849835	5.161576364	5.398392083	5.225048766	5.264387643	5.466033698	5.1767874	4.953863746	5.135536317	5.065200969	5.014375611	4.976257337	5.214448438	4.801562784	5.19991736	5.06800617	5.208021385	4.922092766	5.363610591	5.466896171	5.30848733	5.197549724	5.003999082	5.115768088	5.094476729	4.948293372	4.904113504	5.350035064	5.294308464	4.60613571	5.345800643	5.315160953	5.220034921	5.001650695	5.374525267	5.015455978	5.161502632
ALCAM	6.556326392	6.617783266	6.581377742	6.901119167	6.477626149	6.975126766	6.513966395	7.130371398	6.326683823	6.997838502	6.238385226	6.471734311	6.407393491	6.960209504	6.691677498	6.363728156	7.135082806	6.25368967	7.164801826	6.464373672	6.92912535	6.875251213	6.566905086	6.243534002	6.271203064	6.813411778	6.558871515	6.575678054	6.489993364	6.22079096	7.1513502	6.538561283	6.732167013	6.905006849	6.529973733	6.474049201	6.537132118	6.580661223	6.355679124	6.245107628	6.785283805	6.762341903	6.797486518	6.519637088	6.873815517	7.02400737	6.556652336	6.963578767	6.918072763
ALDH16A1	4.325348527	3.77101077	3.974496646	3.973684367	4.133950957	4.281438493	4.200430999	4.183879612	4.302708163	3.956942987	4.369784382	4.182497074	4.280447	3.757567445	4.197256719	4.117005598	4.350697256	4.141477119	3.755578098	3.747702703	3.96450557	4.069007277	3.996683506	4.587417803	4.057220269	4.313460617	4.323825114	4.174522536	3.960860213	4.191432213	4.218443485	4.103375187	3.991360731	3.981808582	4.045098102	4.397850409	4.103857352	4.366864229	4.316627148	4.294900551	4.150326801	4.126720679	3.988914099	4.057464804	4.007791849	4.103992235	4.022719461	3.947929431	4.050658397
ALDH18A1	5.176833162	5.80803387	4.869946426	5.071716281	5.187056152	4.955558447	5.395575894	5.317585398	4.817487015	5.186502544	5.661162444	5.39007681	5.245560164	4.998284531	5.143326767	5.237374305	5.11984494	4.829336163	5.114921848	5.39731019	5.18779753	5.257345504	4.957448683	5.310977705	5.395627475	4.923722157	5.39553946	5.256838898	5.313838396	5.577413166	4.937643619	5.041763802	4.756916311	4.41808642	5.431690921	5.081394135	5.301914718	5.344470804	5.329003002	5.667089056	5.352052479	5.322290814	5.118561894	5.130459622	5.015611856	4.760286578	5.258195594	4.842371062	4.80588531
ALDH1A1	6.925712675	6.924163104	7.083492729	6.848095887	7.487268999	7.37146717	7.684639015	6.759930366	7.210374305	6.870249382	6.405743484	7.329919221	7.013188829	6.669948398	7.084077076	6.942369952	6.8348366	7.603871706	7.591286006	7.179901615	6.559121784	6.450034318	6.8399424	7.391400442	6.526548498	7.620068676	7.188895346	6.635387798	6.587832742	6.916519081	7.499290985	7.137469132	6.8921331	7.496774512	6.92643257	6.769334775	6.999039855	5.885316038	7.356780193	6.806146569	6.736374439	7.589001806	7.397568396	7.733354508	6.617384736	7.354937876	7.388797162	7.109097862	7.36623061
ALDH2	6.289495846	5.74081097	6.240044006	5.837410937	6.424973659	6.467612246	6.605449087	6.158614347	6.501365772	6.183585742	5.804713991	6.325881505	6.047832932	5.987952279	5.910261228	6.387282445	6.31374707	6.176095984	6.969237097	5.945007789	6.09799883	5.443738757	6.470192451	6.622540124	5.760309372	6.449800358	6.169376358	5.909354745	6.413882343	5.97131484	6.448982933	6.577258205	6.546701015	6.662699828	5.95917134	5.846616906	5.927645918	5.764032452	6.575903058	6.161980229	6.221315866	6.086596738	6.602044535	6.339035624	6.170114418	6.280818482	6.36068007	6.699715135	5.722218577
ALDH3A2	5.47695014	5.628411482	5.63933285	5.380757339	5.715680653	5.693690282	5.557531771	5.527449675	5.769021029	5.62165767	5.763454505	5.650791673	5.729499088	5.629596742	5.524224614	5.794099898	5.218856303	5.672022119	5.618004579	5.658103217	5.631443698	5.596536836	5.707676181	5.486752388	5.396421903	5.517902348	5.702902232	5.484854307	5.74396295	5.967225506	5.666313636	5.766790511	5.444706516	5.781869563	5.578209964	5.404882999	5.314716057	5.721330118	5.784304765	5.89584951	5.689605242	5.677973176	5.442212885	5.795170068	5.23023388	5.903873064	5.447977299	5.653263234	5.959411354
ALDH3B1	6.548796373	6.127141043	6.622041597	6.735419276	6.059180977	6.917542551	6.760593617	6.272612265	6.58763661	6.406698789	5.42160052	6.481226356	6.328379791	6.185387503	5.885213793	6.135564306	6.517451998	6.674355749	6.658059863	6.758605667	6.526125703	5.849189047	6.128429789	6.573073375	5.780273745	6.481602939	6.545057149	6.411911668	5.9387219	6.52415089	6.499326016	5.851946926	6.363874159	6.976833116	6.465281042	6.628516293	6.333159906	7.083117605	6.531826225	6.488554652	6.53400952	6.595791414	6.038132029	6.572378203	6.322817825	6.472238456	5.644727304	6.708705766	6.334068162
ALDH5A1	4.387894455	4.420955742	4.334428236	4.620419967	4.444655213	4.317040024	4.167629233	4.281183138	4.360000532	4.180216321	4.746649318	4.48988274	4.59690113	4.948230215	4.590605055	4.299606374	4.254413827	4.008413151	4.32904845	4.511433901	4.032160529	4.492774183	4.153663523	4.101934195	4.397223001	4.365764049	4.735623678	4.33988798	4.19968201	4.615928178	4.779391127	4.443408045	4.172533301	4.168053733	4.437841007	4.132366309	4.859364028	4.438022008	4.316368417	4.20456275	4.314385653	4.447577367	4.333846489	4.337233185	4.36083623	4.311519329	4.26304997	4.116275407	3.951508045
ALDH6A1	5.216783395	5.32937894	5.503494424	5.201933161	5.478440013	5.745691796	5.877227907	5.277378248	5.168557666	5.046996222	5.112075054	5.423179277	5.306095828	5.201509473	5.195267668	5.542777369	5.321636369	5.122594892	5.41130477	5.640873195	5.198412404	4.955473768	5.660126347	5.359028161	5.102191427	5.184598872	6.094472573	5.246923234	4.927334405	5.747692387	5.057929193	5.263594566	4.95737404	5.362972935	5.513333329	5.59775847	5.245887727	6.281798943	5.72455098	5.516931795	5.434915567	5.266050436	5.193180307	5.644457493	4.772628099	5.080314361	4.96058797	5.221298336	5.297015749
ALDH8A1	5.566589753	4.818022531	5.184787756	5.188017512	5.080254882	4.807733826	5.076191302	4.848685401	5.273523646	5.333838778	5.11133224	5.143952433	4.888320676	4.802322798	5.473264494	5.229662402	5.155629614	5.043815041	5.452901322	4.953141205	5.080873162	5.290797604	5.374055556	5.145950564	5.173231147	5.0278784	5.417827077	5.174725465	5.19327983	4.987572014	5.010480134	5.143385901	4.99041022	5.035825661	5.067980906	5.013496991	4.78608811	5.308260189	5.288667326	4.72670963	4.924574936	5.288007144	5.01518929	5.241960223	5.341356434	5.135289739	5.199309073	4.978643045	5.186013006
ALDH9A1	10.62307662	11.10043816	11.01246547	10.64875743	10.89894063	10.74712004	10.61677951	10.77698504	10.68575159	11.00418264	10.72370697	10.95549622	10.88365088	10.92482568	10.93379601	10.90881704	10.84568586	10.69100787	10.88820624	10.78686864	10.62484405	10.73899519	10.89570664	10.58945198	11.0500228	10.77932248	10.93263849	11.00146941	10.52884248	10.87557441	10.76129977	10.85143571	10.64035703	10.80363824	10.75085236	10.86898563	11.01150233	10.64906644	10.86070541	10.88665386	10.85486048	10.76014691	10.79374963	10.61384983	10.88280689	10.6541071	10.92308302	10.82677746	10.96706326
ALDOA	6.598215961	6.326024328	6.875633011	6.253829611	6.296167985	6.399027623	6.362551651	6.382054956	7.350922736	6.669459972	6.986559869	6.636081404	7.148665184	6.448894493	6.46311401	6.946464977	7.032791995	6.596727743	6.249975604	6.393174051	6.258945216	6.767101214	6.472035051	6.562549712	6.562220924	6.308979931	6.700273453	6.954686652	6.733461332	6.335732049	6.22367455	6.556906345	7.362998131	6.793842565	6.445703102	7.01363992	6.848146241	6.742068305	6.246627996	6.802308605	6.6999154	6.199788824	6.597806735	6.831010624	6.906185409	6.137685888	6.951864269	6.67102762	6.764331735
ALDOC	8.189603659	8.258927022	7.687159339	7.661456924	7.372984859	7.908151429	7.489363719	7.602206849	7.616955248	7.85539755	7.624591424	7.633259492	7.527564506	7.882904673	7.83522377	7.494085525	8.067934019	7.342662271	7.929237988	7.428972466	7.969720466	8.347284637	7.547437182	7.175711951	7.775522938	7.753172309	7.956490136	7.510082317	7.449381449	7.918913992	7.894894426	7.831478991	7.597584887	7.263165489	7.613764744	7.712075412	7.729740484	7.793331706	7.785535094	8.056147354	7.824470228	7.70222116	7.779253325	7.422411534	7.472483733	7.714882902	7.82362532	7.732310171	7.515076956
ALG10B	4.712526619	4.929768139	4.98671777	4.723912094	5.040549412	4.909217214	5.04164118	4.981914448	4.698996233	4.880411532	4.861864453	5.449197401	4.783608772	5.286121807	4.942462337	4.724582518	5.08770367	4.806587585	4.868924785	4.743768427	4.862650422	5.264650493	4.845025906	4.687759556	4.865586384	4.80724519	5.114896473	4.930360612	4.818166569	5.050668042	5.010935917	5.065158622	4.828181388	4.679388003	4.990842399	5.066831258	4.97343912	4.8976954	4.888241213	4.81091655	5.22783922	4.807385046	4.788958267	4.843885509	5.20623509	4.999762504	4.778210642	4.852835482	4.757615334
ALG11	5.217549188	5.469564104	5.144637791	5.105021628	5.128718015	5.226977442	5.458734738	4.951893914	5.263874335	5.023567685	4.732935571	5.327355053	5.469058463	5.328967926	5.358345043	5.036757381	5.034989873	5.644635729	4.965871924	5.340733554	5.035977223	4.992571115	4.778680016	5.196144631	5.274374412	5.160155127	5.156253199	4.949644321	5.010046858	5.324146102	5.390255323	4.887209035	4.997690526	5.387697422	5.222167789	5.051429708	5.462363799	4.986760921	4.900853522	5.162861229	5.376461067	5.376076542	5.393311716	5.188650765	4.952568416	4.888519883	5.22730226	4.923971354	5.464748802
ALG12	4.487782149	4.273908066	4.788207138	4.839996811	4.383767866	4.621570777	4.77562055	4.531434733	4.312329773	4.842651316	4.631336019	4.764043441	4.313682297	4.464975806	4.715215488	4.852829662	4.786362714	4.572091231	4.746111669	4.59768934	4.361371278	4.98364482	4.683692729	4.396229495	4.575313023	4.544035678	4.880493688	4.4760641	4.721458863	4.438045418	4.301829756	4.827949064	4.459286053	4.80678877	4.493131565	4.776500392	4.291679817	4.908786444	4.200794619	4.471712285	4.31488686	5.050161165	4.593923752	5.048183521	4.593129471	4.488406192	4.663062954	4.682205565	4.096836121
ALG13	6.625640988	6.687210969	7.10298459	6.599225253	6.965203603	6.824527353	7.274441564	6.744785593	6.89865134	6.465804397	6.77949947	6.320808576	6.999798066	6.83951007	6.852506677	6.885775356	6.896402169	6.856233678	6.649540398	6.738235919	6.830757363	6.463959385	6.679392154	6.956956973	6.692234885	6.607402032	7.057274322	6.708605434	6.677437893	6.858609667	6.604335149	6.852224755	6.985829863	6.694651698	6.946393255	7.068898578	6.91419719	6.650874407	6.77407373	6.773267338	6.969051467	6.746200326	6.785290359	7.201039892	6.776845766	6.154233861	6.705128248	6.640403173	6.633108061
ALG3	5.948062119	6.172384225	6.047242985	5.824003244	5.895421858	6.148900246	6.068248161	5.947578436	6.001851322	5.787872663	6.001511829	6.040734784	5.871251124	5.921522184	5.881261759	6.121797475	5.99473211	5.990746411	5.713262697	6.096375455	6.177626768	5.869984126	5.864203576	6.145089414	6.034830322	5.873480798	6.472354145	5.882086024	5.906167629	6.230885377	5.912564831	5.974486192	5.730772965	5.659840448	5.956961796	5.77740963	5.942794756	6.062189104	6.232181788	6.174839522	6.000765497	6.242312044	5.842286189	5.958216215	5.511009586	5.955502062	6.010507046	6.040729083	6.022320044
ALG5	7.057830729	7.504490974	6.956646146	6.900796631	7.044132276	7.076976668	7.586959273	7.39057508	6.760817174	6.658012873	7.096285291	7.054306694	7.012066854	7.340241932	7.169174341	6.480764706	6.81581731	6.981522784	7.344872104	7.107465023	7.207478652	7.170655677	6.708730098	7.259963028	7.314498838	7.081485609	7.294433724	6.919253631	6.71506467	7.060225849	7.623506514	6.84276238	7.104126075	7.057106907	7.054355253	6.848667194	7.226068982	6.868996549	7.226065723	6.659392471	7.381319273	7.166920464	7.267620959	7.095483888	6.469386963	7.24452044	7.084363339	7.105045246	6.593090507
ALG6	5.960869669	6.654532284	6.146241784	6.18503628	6.555953559	7.046466304	6.533528798	6.485406505	6.195326984	6.099785889	6.118636896	6.28901266	6.112465425	6.321196716	6.304060023	6.102192601	6.034959589	6.057718235	6.51552369	6.497248053	6.542246835	6.280709928	6.317638702	6.409709637	6.400034647	6.35573461	6.427884737	6.242762324	6.231392624	6.526720943	6.776029933	6.044749164	6.212445664	6.087338674	6.316406116	5.981721299	6.296543993	6.289352507	6.404802116	6.452361466	6.635739113	6.302174503	6.188511873	6.284017565	6.165407526	6.592143433	6.377520926	6.266064492	6.080482755
ALG8	5.784873241	6.215973912	5.53654468	5.582030906	5.936829586	5.761773666	5.989006555	5.838670057	5.686777342	5.48756813	5.49122461	5.789981395	5.920294968	5.647392404	5.633040502	5.490843899	5.745312823	5.777024826	5.854388813	5.898730989	5.724704432	5.591648448	5.638010565	5.841163255	5.846461086	5.652220595	5.996203599	5.565377674	5.602856176	5.934432071	5.815496376	5.798535556	5.550870337	5.702642532	5.868064752	5.555531637	5.658531212	5.545852416	5.902177857	5.818372364	5.735150013	6.05384006	5.765648532	5.601440414	5.553797669	5.889924795	5.757436753	5.710833653	5.663472421
ALG9	5.348043724	5.881192414	5.286131394	5.2309741	5.82418576	5.543212564	5.498772741	5.697427283	5.351672006	5.191991716	5.632456737	5.518260493	5.512306269	5.412815948	5.331994772	5.317678897	5.274046347	5.40014421	5.436716563	6.041466653	5.778449029	5.621917121	5.476923286	5.078773402	5.598361542	5.667456767	5.726275313	5.517221335	5.411848011	5.538054838	5.366595211	5.625533478	5.165393727	5.102093953	5.616719505	5.282624934	5.479142553	5.277060063	5.856578708	5.705843034	5.396253262	5.866361477	5.456261064	5.200142902	5.083811603	5.584844064	5.574862555	5.492330716	5.207021822
ALKBH1	4.508453298	4.758571131	4.935073435	4.511140754	4.837579833	4.891377895	4.879675706	4.946111587	4.700410146	4.768919836	4.702685841	4.629830457	4.912953883	4.802692037	4.69084235	4.737525949	4.737747847	4.869346556	4.513360809	4.981060213	4.697456974	4.768704254	4.882484752	4.635755266	4.642384544	4.65878871	4.889319413	4.896558628	4.678745142	4.784820689	4.889301312	4.662201247	4.982528729	4.881484516	4.800179667	4.844726455	4.935518357	4.504770096	4.642354011	4.989114838	4.817104181	4.822996261	4.479493689	4.990847878	4.888414292	4.580779893	4.793996482	4.731349589	4.744971898
ALKBH2	4.608926693	4.651998966	4.644828644	4.710817241	4.779805914	5.076246801	4.579807683	4.518493474	4.955541166	4.502848427	5.156836376	4.971720688	4.700459514	4.909431888	4.712935287	4.749444142	4.481921861	4.784508688	4.742768506	4.748796651	4.813870515	4.707741399	4.893166812	4.755723935	4.882553773	4.705953324	4.820294176	4.673301441	4.946727762	4.851628981	4.743786174	4.87479896	4.639948511	4.491745069	4.949944171	4.607330521	4.919432068	4.750440334	5.025265747	4.478914061	4.881578891	4.704609686	4.776281223	4.780276492	4.460257911	4.645023644	4.823914676	4.646640872	4.578938648
ALKBH3	5.201650667	5.935615347	5.382278342	4.900430403	5.469165371	5.920305242	5.70562639	5.681224826	5.344848676	5.251703818	5.434780647	5.584008179	5.4903494	5.3415195	5.088232142	5.50387261	5.574725297	5.324292998	5.268347507	5.657491482	5.573373756	5.226974155	5.559459555	5.620686691	5.72552168	5.349905467	5.678522159	5.21061418	5.23062407	5.374910776	5.513138147	5.456188234	5.282762973	5.539721254	5.54131566	5.155733602	5.287280355	5.532893468	5.556827922	5.432306147	5.691217571	5.784187037	5.817254059	5.566766745	5.086672019	5.28595981	5.306458887	5.707257069	5.60755337
ALKBH4	4.803958482	4.915609418	4.755618089	4.947857953	4.665449246	4.848798191	4.642475128	4.626032049	4.617135442	4.563459811	4.297741659	4.633538901	4.876258627	4.580299885	4.520396498	4.80699251	4.614317884	4.472976338	4.530947238	4.900767011	4.584460675	4.683120179	4.74309892	4.700488604	4.817869082	4.450062747	4.845193602	4.562482985	4.752417905	4.80636435	4.824747922	4.74627447	4.548492656	4.524238224	4.823864739	4.637495596	4.861178348	4.399110716	4.871376606	4.739416819	4.870004487	4.688206896	4.709350988	4.652041724	4.681513403	4.253796642	4.822356477	4.721009723	4.355127332
ALKBH5	9.618252057	9.48351014	9.304862245	9.176618966	9.407476648	9.418012001	9.546248554	9.17902602	9.305478001	9.899561061	9.622170616	9.463471983	9.381693366	9.46075166	9.231640412	9.689207403	9.370387366	9.141084627	9.419459479	9.533168304	9.515813217	9.5391275	9.609008735	9.180989068	9.793576154	9.310286977	9.526191011	9.278344523	9.698906729	9.8174515	9.239674476	9.391099252	9.35233086	9.176601599	9.393948558	9.226648067	9.361337908	9.688969236	9.678473828	9.728921539	9.785039011	9.576663179	9.124423635	9.16668536	9.368430442	9.282804142	9.288382612	9.637440261	9.249661359
ALKBH6	5.696893336	6.047317849	6.214723421	5.66317607	5.642255157	6.038517189	5.853105844	6.150199197	5.956390359	5.718443031	5.691412097	6.050096035	6.161511808	5.940347746	5.85639485	6.076005019	5.904108642	5.659495727	5.744234132	5.808260163	5.811753825	6.120837426	5.465261115	5.770357796	5.87979858	5.662929957	5.993605346	5.921947204	6.039113249	5.94983982	5.700654983	5.67683199	5.807988162	5.789540357	5.850334963	6.073608982	5.989820099	6.32545083	5.95794645	6.01562852	6.045652065	6.065262168	5.911392805	5.797987134	5.586085234	5.484572351	5.74508339	5.798953424	5.763666168
ALKBH7	3.757687972	3.71761491	3.948779736	3.684354127	3.926615283	3.877612557	3.797353188	3.908040712	4.326526991	4.161387595	3.94565651	3.722211651	4.873499455	3.227043454	3.928648393	4.105087419	3.970493102	4.008850036	3.960866895	3.794937808	3.748201782	3.869256855	3.913979835	4.033614096	4.209669181	3.989464898	4.077294374	4.080594772	4.334276947	3.957927718	3.791467886	3.663675255	4.161266231	4.060346908	3.728403848	3.788903733	4.026122015	3.427972106	3.625708789	4.254736116	4.259251525	3.780139259	4.118414832	3.665097902	4.002404101	3.738354805	4.294384043	3.996045905	4.118721513
ALKBH8	4.380904735	4.67289355	4.621775309	4.590205322	4.802907739	4.973717058	4.858132952	4.532706553	4.101676591	4.453537382	4.488159342	4.150946054	4.38206572	4.566719794	4.17009252	4.502531534	4.309165705	4.662412624	4.569307419	4.608293502	4.992076076	4.754493838	4.58125476	4.630787027	4.912448241	4.539935129	4.819965163	4.23922721	4.768672043	4.58021703	4.558934031	4.344995976	4.288532709	4.223358643	4.61664311	4.163409003	4.603967476	4.647790565	4.773787288	4.493232477	4.789851686	4.458385119	4.376497106	4.202218765	4.511512439	4.597714326	4.666707613	4.913820543	4.587983196
ALMS1	4.094972257	4.129458808	3.863001112	4.140953559	3.611047646	3.824682847	4.128955748	4.118771393	3.997435294	4.194991954	4.529470612	3.994840185	4.111428988	3.943381467	3.91826844	4.279436253	3.910244709	4.175994649	3.786062912	4.230587045	4.02071782	3.737105602	4.231984208	3.905435212	3.817058229	4.142502556	4.138464907	4.167082278	3.920568068	4.001417244	3.865160533	4.213302707	3.853572512	3.764987157	3.957263449	4.082216646	4.111312951	4.292922284	4.012853214	4.095541846	3.757139804	4.087496758	3.954589892	4.409128639	3.963613442	4.139522472	3.793301603	4.176521593	3.905319916
ALOX12	4.090446468	3.304545556	3.784675678	4.810376948	3.976549574	4.608109085	4.222225675	3.788995898	3.519973291	4.554538651	4.106500325	4.020413416	3.741151053	5.264121808	3.889935207	3.814948434	4.047152103	3.68992088	4.489340581	4.313380719	3.668770912	4.364948236	4.493843945	3.559532305	3.928451664	4.442330381	3.450377041	4.226822744	4.450416315	3.964046097	3.499097721	4.637661835	4.820208448	4.274111901	4.137507982	4.008027255	4.234275615	3.964557249	3.754826933	4.835243518	3.892849442	3.36405786	3.822283805	4.459180074	4.14570074	4.334410651	3.910177625	4.385531586	4.005746096
ALOX15	4.644821313	4.273244954	5.540993672	5.022923795	4.119043662	5.963158667	5.986566327	4.217114377	5.651686776	5.112704499	4.031418197	4.806449338	4.099651656	4.19992171	5.73139218	5.929731248	4.773165033	4.4194166	5.427068663	4.64982376	5.058527789	4.011810412	5.360780703	5.437488541	4.70106018	4.009915589	5.974394726	5.270655885	4.252665431	5.434296857	3.70014556	5.08598592	4.634779368	5.307025402	4.916523868	5.822902338	4.590754596	7.42643965	5.239437228	4.013340939	5.010026827	4.614551017	4.272558327	6.232803018	4.371412002	4.568214994	4.345666538	3.916949099	4.018265966
ALOX5	11.65494624	11.11575129	11.34012568	11.416049	11.05339921	11.12663591	11.18016039	11.51362704	11.5300642	11.77604578	11.23190519	11.18493664	11.53249173	11.51859254	11.33404501	11.01475148	11.85831968	11.44217475	11.53777884	11.33783627	11.35073501	11.60029129	11.19693613	11.12472803	11.19588846	11.17576015	11.2151948	11.49964399	11.36292044	11.22537807	11.52791322	11.02771478	11.62713268	11.86340384	11.08289423	11.62733804	11.11696875	11.45712587	11.25484663	11.49793784	11.11670265	11.02051695	11.40391334	11.35518623	11.75306118	11.5184039	11.32977684	11.70752022	11.60879986
ALOX5AP	12.01456912	11.21108884	12.37928937	12.05657569	11.64306328	11.76459171	11.60926219	12.36022701	12.12372533	12.17971934	11.90027836	12.19163697	11.9665061	12.22769391	12.37864934	11.94700983	12.10330046	11.73768723	12.30638927	11.52719108	11.92443388	12.23195075	12.12463333	11.41651927	11.80139036	12.04619077	12.03644757	12.05472947	11.99005467	11.78239914	12.02985288	11.98834204	12.17649953	12.18978236	11.78005296	12.24745007	12.01370145	11.99735214	11.32517782	12.16149211	11.90122944	11.96384189	11.85616312	12.09247134	12.44942051	11.89589606	11.95567609	11.77392695	12.16310242
ALPK1	8.117442064	7.509076634	7.847160502	8.293822096	7.521298648	7.318061031	7.42760637	7.944409961	7.456410079	7.764148209	6.735552787	7.829112114	7.483109044	7.642208365	8.004674857	7.257791448	7.866077353	7.414651081	7.909322489	7.902236679	7.882256274	8.044189297	8.289246988	6.527471411	7.284039553	8.071212682	7.063903573	8.00857163	7.83396376	7.18637893	7.545549715	7.38817834	8.302742356	8.548500246	7.223977965	8.231316477	7.359665421	7.764274728	6.811976126	7.541195092	7.52090742	7.969497443	7.696868285	7.940074028	8.125709778	7.871792456	7.638303883	7.730907874	7.385350141
ALPL	12.09521217	11.95196882	11.20508331	11.51874208	11.00517887	11.10783566	10.69004517	12.04199934	11.31629808	11.34959422	11.1889773	11.60533406	11.74755217	10.6407277	11.45592744	10.90277905	12.46541601	11.64404704	11.96040199	11.50322633	11.38537613	12.27003206	11.38732542	9.908958811	11.74630767	11.3907036	10.87069149	11.63713174	11.40498255	11.05359732	11.49631075	10.70357529	12.35838805	12.60360655	10.71855498	12.17613122	11.89016613	11.14598401	10.59001737	11.63179903	11.439274	10.38347766	11.61916827	11.53714086	12.61517869	11.3485168	11.92649351	11.84686567	11.79767443
ALPP	10.34011502	9.949599323	10.06970104	10.48862991	10.34424929	10.03547141	10.41025558	9.980931658	10.26224944	10.61195832	10.18849343	10.49449779	10.32409325	10.3775822	10.45387278	10.34093366	9.703526621	10.08096994	9.986468565	10.30248589	10.12139362	10.24307008	10.4731653	10.45282232	10.16912657	10.33269317	10.07013293	9.977873927	10.26343744	10.19331412	10.18021391	10.42448429	10.06026302	10.34093142	10.55786074	10.12422937	10.16092823	10.71071453	10.56471684	10.1529125	10.16884163	9.883822323	9.814932651	10.18990526	10.36821739	10.65186162	10.23370814	9.768199949	10.42142258
ALS2	5.657902836	5.857810484	5.849091868	5.537161409	6.036640917	5.827154622	5.907448025	5.847270756	5.537868625	5.465121873	5.61667847	5.953014622	6.115451673	5.000705287	5.763575474	5.433344024	5.674032248	5.531903447	5.844986044	5.874822129	5.976201107	5.2975781	5.756316728	5.851034134	5.557617598	5.195834008	5.879572569	5.443574874	5.165746028	5.990294484	5.813393478	5.580200859	5.312505251	5.817015612	5.943147307	5.687295415	5.605408342	6.224535641	5.750850036	6.038681674	5.675697065	5.598917834	5.483210689	5.770092474	5.634687956	5.967755925	5.610711418	5.360832691	5.915700782
ALS2CR14	7.881520035	7.256563445	7.619215962	7.732929072	7.399941608	7.13929412	7.476417976	7.108915341	7.813044919	7.881529371	7.436059827	7.458338245	7.433711658	7.516859018	7.89760099	7.581824725	7.127385839	6.946741949	7.306361399	7.309096252	7.577360551	7.950148355	7.592070405	7.899647932	7.593586549	7.479173242	7.203880835	7.744737381	7.489278819	7.291977312	7.183209558	7.861367263	7.489781142	7.28472102	7.510811832	7.517713817	7.43778367	8.163420696	7.662759926	7.376060825	7.379320692	7.057068359	7.407748151	7.398061353	7.486883171	7.482477888	7.585624242	7.24332486	7.694700007
AMAC1L3	4.849287741	4.687675868	4.873498012	4.80439449	4.638555497	4.575125409	4.758853584	5.100372445	4.980263009	4.770942694	4.873737148	4.734156027	4.41046491	4.686503873	4.822667396	4.494636189	5.134164184	4.524740727	5.011599547	4.813275524	4.894731376	5.117634239	5.100351587	4.494345416	4.993009437	4.620339399	4.593799239	4.673167063	4.633228154	4.57446333	4.835222462	5.133166747	4.831484373	4.471675767	4.974988644	5.100694979	4.928848555	4.879144072	4.52127445	4.82910507	4.691905503	4.946146054	4.853065735	4.900213926	4.723254515	4.5143136	5.051273219	4.581270151	4.706886068
AMD1	7.326114694	7.207790962	7.504278223	7.207345651	7.566211346	7.116537824	7.061913403	7.21636247	6.955686602	7.618551473	7.375728912	7.053368763	7.526934984	7.431758766	7.57705295	7.235959219	7.483337165	7.328933589	7.642066792	6.930060739	7.021527313	7.664212403	7.261132916	7.102972636	7.334359222	7.550084675	7.03197952	7.511869343	7.326829912	7.259447421	7.362020734	7.049975495	7.527809876	7.288891517	7.192304704	7.771786896	7.566972977	7.152574822	6.705518532	7.02778343	6.846856498	7.230168599	7.430650045	7.186128319	7.902259025	7.392480123	7.327153101	7.405528368	7.683183014
AMDHD2	4.783338798	4.100769429	4.680807044	4.604256328	4.394576329	5.053188452	4.599555224	4.230202082	4.602964628	4.56589437	4.300167699	3.975293345	4.478102096	4.522277296	4.63153456	4.503365826	4.610785546	4.088960115	4.760478906	4.283587247	4.871698865	4.385806533	4.07465562	4.363899872	4.405846937	4.291134953	4.527635743	4.747018237	4.241371735	4.194782172	4.487954039	4.52223542	4.509291676	4.567417821	4.423182159	4.618780076	4.978439887	4.055046397	4.245819983	4.465544679	4.622531208	4.359882145	4.539876476	4.481138824	4.886774034	4.474008495	4.20970196	4.39802683	4.579616939
AMFR	5.951201364	5.4265763	5.305007419	6.178052631	4.814936465	5.941787168	5.680030859	5.510494052	6.42669715	4.881801979	5.818936897	5.53414267	5.944144318	5.011630755	5.871774966	6.123003045	5.792794721	6.430609413	3.9739159	5.651040533	4.957908254	5.17870544	5.718380102	6.582307846	5.816898862	5.632181125	5.850934444	5.890377531	5.865920024	5.457456714	5.057455555	6.03247822	5.811056785	4.991481682	5.378478854	5.228368733	5.992485613	5.936089281	5.574246012	5.81713391	5.817909689	5.92218972	5.230254726	5.940156658	5.35320207	4.975094646	5.504947692	5.377252184	6.689655906
AMICA1	9.923965518	8.956724972	10.35310706	10.00908307	9.576501021	9.567158303	9.595513468	9.847616006	10.18251488	10.0206345	9.759780959	9.955507668	9.698541004	9.786281981	9.758026292	10.10568139	10.20456525	9.487705786	9.95775782	9.487188121	9.833569672	10.05340275	10.0766144	9.62002272	9.319244421	9.828373885	9.728005224	10.22680656	9.807407819	9.790528245	9.41568344	9.897975532	10.09605708	10.09745088	9.81895624	10.45314499	9.786044831	10.28938824	9.326563266	9.679164177	9.648295055	9.566401923	9.607027355	10.21008056	10.20085929	9.903996358	9.849718954	9.844313074	9.843173199
AMMECR1	4.644503971	5.019559806	4.788978282	4.730173064	4.762199673	4.693353449	4.731632178	5.077033421	4.528810324	4.635384607	4.843499517	4.984973615	4.775947372	4.806162283	4.87381491	4.678500427	4.900492529	4.972281012	4.454472635	4.657199658	4.709511936	5.006707416	4.60899548	4.720749645	4.862306718	4.703119958	4.77288647	4.739288659	4.83184511	4.958708054	4.757503767	4.847359075	4.616506574	4.789602081	4.761186017	4.74478754	4.925560314	4.733245355	4.92842829	4.725062792	4.988228205	4.645416192	4.811733015	4.642315215	4.825080488	4.631966122	4.807360841	4.628351304	4.800658165
AMMECR1L	5.579958831	6.115012763	5.671232876	5.052652148	5.745787833	5.676078725	5.761564454	5.759884354	5.777956859	5.273314906	5.744503101	6.002776544	5.612868589	5.996742777	5.58644566	5.523458137	5.405089324	5.597821588	5.673104601	5.573642497	5.569788325	5.601628574	5.872743847	5.825107786	5.422859424	5.584295607	6.257895425	5.558699988	5.78947626	5.837562792	5.510037044	5.332045496	5.685193018	5.478137808	5.693059481	5.778943726	5.662878625	6.183917735	5.466153942	5.576683096	5.700672204	5.536324419	5.648274967	5.930149204	5.514063676	5.607998938	5.787290842	5.644567701	5.856212921
AMOT	4.817700407	5.378371811	4.928298172	5.045190653	4.633777015	4.908142599	4.756801107	4.931912276	4.753735499	4.665399108	5.128382737	4.834616792	4.608194056	5.033926575	4.838426061	4.904004198	4.840232734	4.607611335	4.643223759	4.973519265	4.838752451	5.22468212	4.976087899	4.461147426	4.986821198	4.818108198	4.592810201	4.749587979	5.028714347	4.874494557	4.655656837	4.9821004	5.232274644	4.970454292	4.729538312	4.957105408	4.907390163	4.519500125	4.750869903	5.09142367	4.869647356	4.98173386	4.76627174	4.770182219	5.168595824	5.071871854	5.117504081	4.896612627	4.806295961
AMOTL2	5.222843445	4.849867056	4.759204143	5.225549167	5.266735116	4.996525812	5.107087693	5.067695609	4.878047107	4.854512388	4.831709914	4.915131607	4.309784936	4.402372289	5.199044617	5.370032863	4.701358732	4.636773242	5.255568694	4.889050291	5.032533203	5.285234527	5.484884218	4.973227222	5.296471513	5.275552269	4.945715539	4.943986032	4.732453512	4.54333092	5.086418494	5.137642324	5.103721756	4.89788766	5.139725996	4.978648416	5.315586818	5.351574926	4.614328583	4.929628611	5.031740519	5.005080422	4.930631558	4.814549637	5.118308495	5.133826881	4.727671945	4.612606883	5.252219247
AMPD3	4.334251903	4.997548273	4.604907494	4.551998142	4.441528562	4.550564072	4.224250609	4.702205542	4.408652458	4.566066658	4.553454017	4.452117234	4.406769648	4.412054212	4.390956757	4.376428847	4.561896126	4.388506572	4.854358723	4.531698793	4.546384471	4.524105255	4.413442263	4.580065638	4.433044547	4.365608707	4.518334958	4.498093242	4.42860488	4.252445018	4.977626581	4.260625797	4.14922031	4.772038187	4.575189368	4.3381767	4.512220337	4.515385402	4.536041101	4.677741448	4.578665625	4.517199932	4.508551762	4.423457952	4.788313768	4.365822364	4.343687599	4.582035413	4.603266959
AMT	6.112898963	6.14861305	5.883759936	5.797186619	6.296485221	6.288133357	6.102194589	5.655134009	5.871256484	5.363357772	6.097950677	6.23403602	6.379978389	5.965073787	5.914023809	5.822636317	5.760753049	5.783647754	5.895565735	5.843822553	6.186568088	6.140080024	6.013724751	6.068500777	6.173031517	5.541117436	6.028099275	5.925518722	6.25876647	5.737758609	6.232966663	6.048177426	5.467199229	5.49553321	6.219776508	5.559996534	5.808713902	6.278785653	6.474948222	6.136842892	5.895921001	6.114254897	5.795115053	5.942410409	5.504572398	5.935802969	5.805388991	5.863936108	5.910659183
AMY1A	6.267029664	7.047456243	6.113658137	6.195227672	6.339777899	6.488507106	6.576854456	6.503089421	5.586265487	6.432566235	6.208833129	6.229527643	6.339727143	5.752266607	5.723247604	6.076441894	6.152031318	5.305582698	6.385354506	6.486278416	7.837247823	6.631143004	5.608316967	6.58671351	6.014710866	6.350154205	6.439496632	6.269299814	6.330725497	6.482181634	6.430079486	5.330207306	6.46327395	6.416345653	6.644512131	6.469195866	6.224106934	6.210135139	6.264466545	6.252336663	6.432920667	6.160130277	6.295231521	6.160921676	6.610193435	6.338468583	6.435059356	6.501646084	6.461443807
AMY1B	5.362802541	5.65286023	5.287064873	5.345130718	5.429411655	5.602774413	5.841579122	5.685999854	4.791855803	5.262594603	5.265306176	5.331842776	5.554688645	5.057899304	5.221259996	5.530528488	5.523093915	4.449202501	5.631534606	5.81946138	5.470080274	5.491837441	4.947695121	5.787306266	5.065376617	5.536638684	5.617411165	5.319695869	5.430529186	5.623994425	5.558997208	4.680867249	5.654606797	5.584070501	5.459425381	5.422373892	5.439346864	5.485357542	5.393654524	5.431873359	5.47895492	5.568896617	5.250888693	5.208180125	5.46049331	5.320528171	5.377379212	5.520087238	5.545161148
AMY1C	8.410168326	9.249552706	9.577533292	9.152522523	9.171657052	9.40465804	9.475120996	9.458259254	9.367704191	9.224005611	9.497996547	9.434196021	9.079953325	9.15654553	9.351642073	9.307021902	9.226424045	9.133167269	9.208374902	9.191083403	8.820685869	9.190074129	9.291367363	9.911196317	9.468539074	9.167481926	9.289595532	9.19017541	9.348848502	9.166634507	9.107474601	9.286660611	9.330254457	9.158188662	9.303286858	9.66004532	9.38611221	9.277979671	9.497610057	9.266458305	9.678413212	9.192037341	9.235534927	8.967197414	9.315621832	9.108700074	9.291207533	9.029298756	8.953784661
AMZ2	8.844498881	8.81256029	8.8667234	8.678447067	8.593347889	8.601630597	8.661216385	8.745694247	8.685325822	9.153595591	8.855159936	8.77311844	8.666514355	8.954576825	8.840681767	8.911168673	8.663813358	8.595159233	8.664975805	8.633233428	8.946682513	8.881053894	9.021243169	8.51648228	8.952084353	8.860209566	8.954101117	8.881591365	8.724181767	8.709449056	8.439450922	8.950908458	8.518429644	8.529877867	8.838479664	9.008398773	8.74008679	8.931017732	8.698541558	8.891175506	8.685918538	8.834614361	8.81305945	8.625517886	8.857494334	8.624093501	8.743491742	8.672351749	8.736282905
ANAPC1	5.490267162	5.520760836	5.31231126	5.694561755	5.493845563	5.381828729	5.409438661	5.506642861	5.498526134	5.560297738	5.667189863	5.209892555	5.563665471	5.604572115	5.445364668	5.373109885	5.370242644	5.585360208	5.446571028	5.195370355	5.783543922	5.541381879	5.556473807	5.363606486	5.619863229	5.390121748	5.323893295	5.5261669	5.544387518	5.550363832	5.929789639	5.089956683	5.297997362	5.309955585	5.574153313	5.272104122	5.214144469	5.416015912	5.500638586	5.570061321	5.442386616	5.367367683	5.436626978	5.305677154	5.553175655	5.801167503	5.539246771	5.464761811	5.244892183
ANAPC10	5.960665667	6.542222943	6.153385638	5.987902883	5.974997115	6.359935857	6.229135107	5.879755441	5.643758446	5.772085795	6.212954854	5.802563933	6.208005526	6.095595463	6.141514467	5.587949729	6.307107456	6.362923159	6.310495067	6.172268017	6.145374418	6.054816133	5.852414934	6.073356766	5.914997005	5.82761074	6.167677599	6.083903447	5.927060093	6.158773125	6.675168796	6.255548202	6.115181891	5.785540235	6.084754379	6.074818476	5.971591411	5.66186896	6.289723554	6.157194725	6.21953008	6.311117825	6.222820662	5.816341306	5.562112307	5.910537069	6.095991422	6.164532831	5.910488327
ANAPC11	6.819233789	7.013786361	7.057567794	6.74364228	6.777663493	7.04804298	7.054891346	6.77329372	6.933513571	6.92554514	6.875257814	6.764758378	6.722064787	6.882670242	6.862473338	7.005446687	6.860172625	6.800515601	6.881643771	6.941376849	6.914254491	6.887805428	6.831383081	7.085696588	6.88541059	6.810051083	6.996980179	6.935080708	6.806767249	7.067600149	7.031163757	7.085560735	6.765599206	6.700199669	6.811078847	6.997445509	6.899025135	6.927154582	7.03073589	7.132668062	7.127299637	6.845325513	6.838689239	6.861543711	6.727539277	6.5837931	6.866505411	6.997287035	7.002798619
ANAPC13	10.03850135	9.868367171	9.937603568	9.915152684	10.1568861	10.01676333	9.906962625	9.891714998	9.828315982	9.969312703	9.860036271	9.781633347	9.95440966	10.19372485	10.08717745	9.554686852	10.04619558	10.25783031	10.16524262	9.922864091	9.961887108	10.14166481	9.914773037	9.461351841	9.859315008	10.31591195	9.995130434	9.90983222	9.699466414	9.963296661	9.99982403	9.984806052	9.792812139	10.26717894	9.747172868	10.11667397	10.02517287	9.21980774	9.530618073	10.10300555	9.681475992	10.16062319	10.16181012	10.11418802	10.16662612	9.985687324	9.95801109	10.14324984	10.11439957
ANAPC4	8.030565815	8.018498384	7.965695585	7.909859303	7.963219602	7.953924874	8.06469249	7.700003822	7.910580647	7.894146219	8.218706942	8.255600059	7.907315574	7.843997409	7.917808803	7.891701001	7.7992271	7.871433387	8.001924234	7.813732892	8.139970348	8.159520457	8.111217909	8.167782125	8.021204246	7.704513539	7.979906079	7.896014989	8.038460833	8.116892896	8.059035436	8.236572869	7.533811422	7.447100007	8.18671742	7.858918296	7.955518447	8.044277646	8.407506705	8.182399396	8.112270549	8.145815863	7.928237857	7.736278264	7.681672123	7.855354251	7.66536069	7.887649924	7.712024452
ANAPC5	7.613723123	7.518773738	7.340221308	7.780868211	7.68514697	7.715345819	7.7527512	7.708199227	7.342857194	7.595843121	7.607125763	7.720471513	7.638641223	7.543731119	7.414676812	7.690166384	7.293915645	7.553669908	7.633638851	7.729790559	7.774039022	7.467991006	7.395215413	7.791626258	7.533272128	7.970951937	7.823564896	7.513499109	7.509980348	7.643188029	7.583068218	7.780888793	7.475381902	7.174560901	7.726685954	7.534118198	7.451634273	7.739988921	7.719715975	7.968482308	7.53372899	7.867848514	7.397576869	7.451737655	7.429644163	7.720132715	7.359657972	7.648115956	7.201091232
ANG	5.956163696	6.396089466	5.910845411	5.714593209	6.555526571	6.846222549	6.227601416	5.778025013	6.816466865	6.048477996	5.482093542	6.30433342	6.106035581	5.480497848	6.101076355	5.931529864	5.746667891	6.595465842	6.420917902	6.234443122	5.68666429	5.43434844	6.569650984	6.319192184	6.075894618	6.158809831	6.072617045	5.97001578	5.713615443	6.577870813	6.785559694	6.197734506	6.085196003	6.206513124	5.379536135	5.974330549	6.364917876	5.562898657	6.720154828	6.242767193	6.296241237	6.0608034	6.100594161	6.138955725	6.390979877	5.705352708	6.462070235	6.738384056	5.68856783
ANGEL1	4.481742056	4.567355165	5.201012194	4.873522598	4.960747538	4.197248561	4.944841642	4.608086282	4.818325164	4.807288359	4.332585192	4.788466207	4.680444454	4.702660455	4.417251765	4.792792028	5.012898706	4.536167145	4.836570643	4.954529998	4.677903872	4.461724839	4.802777937	4.681736133	4.833841135	4.933990691	4.764735122	4.615905402	4.645073299	4.48885619	4.625155163	4.455772131	4.326250881	4.966318375	4.852220382	4.921998398	4.55099439	4.730048528	4.513945739	4.87911129	4.769602501	5.162392107	4.5686304	4.759023793	4.69424903	4.576766445	4.666907929	4.862800489	4.790818814
ANGEL2	7.467317689	7.704198074	7.420578796	7.473565078	7.550938969	7.299403768	7.628236079	7.52477651	7.38204329	7.283098186	7.772505793	7.640778985	7.554866995	7.485648197	7.418977232	7.457072489	7.224270768	7.591025078	7.268398526	7.432127677	7.683156131	7.527989818	7.596381873	7.663560947	7.538796266	7.200687484	7.81417677	7.443298022	7.584819327	7.556010024	7.59293341	7.57714781	7.147109146	7.1065771	7.647166779	7.157080734	7.660341791	7.787878177	7.695042604	7.519992769	7.670386576	7.28583861	7.269834887	7.328017504	7.264780049	7.763832213	7.360786267	7.388249997	7.597244531
ANGPT1	4.713320826	4.630873095	4.899729567	4.673172831	4.906766606	5.108842533	4.924997876	5.184833257	5.143058702	4.925207261	4.697208094	5.124483568	4.494793176	5.282907177	4.958868656	5.090246335	5.0424552	4.763657917	5.074733998	4.376285857	4.691242545	5.185178545	4.457053176	4.489382817	4.825097332	4.835873206	4.534894627	4.913782325	4.82471845	5.144115444	5.115418233	4.790057211	5.031280823	4.718297288	4.892009576	4.775121038	5.115325845	4.784054192	4.560407768	5.070100897	4.62852277	4.768136025	5.439514621	4.905748415	5.088125976	5.022671258	4.747241082	4.718743971	5.920932892
ANGPTL4	4.850719344	4.735935686	4.761162233	5.021889887	4.928949393	4.781572877	5.102417531	4.836795593	4.988752959	4.968770833	4.720177081	5.040054653	4.64443353	5.063283342	4.825979369	4.790474244	5.142164897	4.800891057	4.679361201	4.518295755	4.943014598	4.966894216	5.004803698	5.318833916	5.049898081	5.203079696	4.489426732	4.834774132	4.958508072	4.772594119	4.923679255	4.741122078	5.166678009	4.836873162	5.015454326	4.932326626	4.918675515	5.361853016	4.43964716	4.90230934	4.669097807	5.177789032	5.154143159	4.887731464	4.979662099	4.548335852	4.827972892	4.830686437	4.726406969
ANKDD1A	6.89186074	6.061368727	5.372612589	6.179003092	5.858967135	5.758253859	6.858275692	5.837086141	5.426401369	6.116208395	5.420422988	6.263465802	6.550664276	6.334578596	6.154239321	5.753337693	5.563501391	6.02659218	6.534642682	5.916949235	6.041065386	6.015133125	5.892733674	6.067965205	6.776063754	5.740481895	5.025469288	6.162432699	5.739857159	5.189024786	5.808635511	6.184485425	6.036764708	6.410574082	6.289419155	5.530231457	5.215598304	5.773989864	5.39355856	5.739424089	6.747674954	7.160872568	6.205665536	6.273920419	5.764809442	5.698626632	5.799601839	5.777377021	5.641173173
ANKFY1	6.425446131	6.289796522	6.104126968	6.555479113	6.451939758	6.246858446	6.331549407	6.56588161	6.441172185	6.396987303	6.317337695	6.49023356	6.330197581	6.224136262	6.368276112	6.191724826	6.02171585	6.711750423	6.252437829	6.470738187	6.455959552	6.107535056	6.459029344	6.895888478	6.064764884	6.155371993	6.249806411	6.334489336	6.416803927	6.148154711	6.507864124	6.508080425	6.215646876	6.283054825	6.587620973	5.992828127	6.139047263	6.770136291	6.306209274	6.566473626	6.357670673	6.507016188	6.24110018	6.697338788	6.073175681	6.34314931	6.157663771	6.209463336	6.103842486
ANKHD1	6.273628827	6.459542195	6.295948151	6.436766703	6.41742651	6.30372028	6.363458766	6.448277324	6.278405927	6.544093354	6.549131102	6.324892479	6.540004979	6.502282969	6.494565279	5.989752541	6.442397877	6.460133258	6.206282467	6.227831469	6.518605581	6.286130631	6.496298451	6.182414197	6.419358563	6.390694145	6.39321952	6.407393557	6.057383551	6.309636635	6.612289259	6.357294703	6.347215277	6.281297505	6.421116733	6.212073638	6.430254316	6.526515651	6.172060021	6.730012637	6.570267929	6.302250488	6.296837533	6.225676544	6.481283412	6.211264631	6.273671578	6.252714843	6.241889415
ANKHD1-EIF4EBP3	4.221041654	4.358931836	4.045077301	4.325086108	4.013484468	3.953451544	4.434231639	4.2520551	4.150609721	4.021999555	3.897252255	4.562849485	4.083166696	4.21714047	4.33296087	4.066420678	4.315046568	4.211590482	4.135325537	3.846775228	4.116611646	4.2088107	4.007572355	4.184098118	3.855397	4.549798409	4.097239689	4.315499539	4.221040469	4.137941252	3.943527649	4.50656905	4.48355379	4.243295457	3.937252603	4.432834455	4.097920459	4.098425112	4.451694977	4.152775347	4.30983428	4.274095969	3.969595821	4.055993522	4.127108588	4.429242822	4.108724267	4.147162071	3.970583106
ANKIB1	6.77249672	7.331033124	6.654116652	7.096911763	7.133231226	7.099401663	7.159815823	6.760662372	6.746938632	6.81146073	7.286175388	7.243146773	6.897808768	6.987657088	7.076901988	7.110820502	6.806048257	6.930586871	6.641365924	6.869117004	7.040792266	6.907614613	7.117379082	7.068721762	7.020424105	6.814394975	7.031400248	7.060881321	7.056448297	6.944411116	7.013740775	6.968271373	6.778031745	6.596950276	7.083542481	6.747674223	6.891896221	7.070498146	7.194630695	6.988937136	7.123164377	7.0828906	6.912262369	6.734785797	6.825687213	7.255068914	6.896081348	6.792800455	7.01853929
ANKLE2	5.166850416	5.062713389	5.316320131	5.301303609	5.239293646	4.938474127	5.339433054	4.930754626	5.036107769	4.950369322	5.543897519	5.250654164	5.358004734	5.169276763	5.20476076	5.429371097	5.032258284	5.319041745	4.821983503	5.12191619	5.087282188	5.318667489	5.183900525	5.160443784	5.414539725	5.634706914	5.010059911	5.201275007	5.31702113	4.999016322	4.960364994	5.296281352	4.979147487	5.020134613	5.240100637	5.138762943	5.070307973	5.565727677	5.295636293	5.482780764	5.105150968	4.856514973	5.063470654	4.947116233	5.161250233	5.330343664	5.02467188	5.104853747	5.093259205
ANKMY1	5.920543996	5.590417305	5.709737502	5.34130324	5.952082859	5.895362278	5.817951988	4.934218885	5.38878965	5.482121385	5.958261064	5.312953204	5.799145713	5.796286749	5.331376345	5.300553719	5.294488359	6.071428678	5.571378851	5.435649823	5.603899904	5.533003353	5.540709164	6.17014826	5.88181417	5.181997394	5.135690816	5.689029199	5.679075248	5.763398024	5.746037223	5.724323557	5.356850973	5.199620508	6.155108975	5.137761911	5.551451876	5.51545286	5.890567025	6.065499137	5.367880918	5.34748297	5.762779547	5.55687681	5.140093602	5.486546966	5.562027286	5.542024216	5.150318764
ANKMY2	4.938106134	5.923080815	4.983629022	5.548194978	5.477189693	5.28039287	5.399712788	5.600690895	5.005525956	5.380715278	5.201846718	5.451064575	5.293108137	5.443328212	5.291251995	4.996895838	5.352794437	5.384338831	5.383080741	5.380261296	5.771798318	5.254914669	5.505787922	5.092783918	5.132535804	5.29668736	5.693840525	5.339735809	5.116709455	5.565283938	5.72092932	5.187436491	5.218047778	5.218228575	5.362125296	5.063589292	5.212732359	5.271206212	5.746570817	5.364468064	5.536408868	5.732480151	5.342105028	5.081256539	4.990210417	5.289362772	5.267792142	5.410466958	5.316030434
ANKRA2	7.154690923	7.082853019	7.103365997	6.497783919	7.190374007	7.047506312	6.992543698	6.93999801	6.883614836	6.684425833	6.891635059	6.90530799	7.066609207	7.054192202	7.005267287	6.776684274	6.862442871	6.820717698	7.012219157	6.829347854	7.092534321	7.012428626	6.863357573	6.775485416	7.135249876	6.927747985	7.116081133	7.013925882	6.836584535	7.012653388	7.014290147	6.753298537	6.654633976	6.76428928	6.95267391	6.812428421	7.038693276	7.100525787	6.866878873	7.058845436	7.080635744	6.871160357	6.741981049	6.911187153	6.833955906	6.959067945	6.897332204	6.91969964	6.998700997
ANKRD10	6.34292517	6.756722873	6.104620618	6.210558228	6.374021512	6.25457381	6.402852046	6.192067506	6.102288383	6.199670201	6.434192968	6.469130975	6.433600333	6.319301403	5.951554522	6.307891788	5.935795567	6.315449915	6.289312154	6.354803554	6.330049975	6.197324118	6.331518322	6.418444883	6.5650347	6.142392141	6.302804065	6.241399371	6.062413518	6.351917845	6.426471057	6.09597168	6.156662802	6.08572068	6.441976848	6.075314538	6.267977376	6.277383561	6.453543407	6.747826384	6.384156608	5.935918183	6.139079281	6.131031207	6.17331872	6.456329495	6.499708646	6.510068616	6.07993641
ANKRD11	7.411904648	6.662820739	6.776601513	7.310390559	7.050672219	6.415268217	6.826026743	6.7792667	6.94148889	7.056990919	7.319380256	6.746308412	7.12772729	7.134663473	7.060839295	6.890561824	7.148974958	6.64218998	6.997133743	6.847972856	6.98688826	7.348337757	6.758147375	6.77280385	6.97617898	6.71922074	6.756238617	6.987017005	6.881845233	7.025368404	7.343233541	6.982330274	6.818870363	7.085230189	6.904505646	6.820756109	7.080866202	7.107752715	6.864099506	6.999746277	7.028425425	6.770572948	6.929209825	6.703396378	6.98667277	6.927988907	6.909706759	6.953284345	6.996914534
ANKRD12	7.467896551	7.575986278	7.496604662	7.460129927	7.398919858	7.20727589	7.1181866	7.096384901	7.093776149	7.468097337	7.571866569	7.218299941	7.712286657	7.551647961	7.530892466	7.422312503	7.487556442	7.218263301	7.310098558	6.984037633	7.406298228	7.848214875	7.434022701	6.975670075	7.400649922	7.238339499	7.457862453	7.431131496	7.451030019	7.349723381	7.340663194	7.275528357	7.087196472	7.435995634	7.310768807	7.302565748	7.654858077	7.608615959	7.014724809	7.256666393	7.234008175	6.953385601	7.288619718	7.215448661	7.597674944	7.400570902	7.471945576	7.458295698	7.389092919
ANKRD13A	9.583303804	9.110619929	9.20669342	9.581500964	9.001918367	9.20997117	9.212554582	9.375727082	9.427893199	9.627931131	9.192256131	9.25909471	9.300076755	9.387992169	9.341931924	9.469892738	9.675333991	9.230077835	9.391589835	9.302820808	9.298937828	9.20274595	9.431509429	9.119742122	9.228125396	9.403884158	9.137797483	9.17502924	9.381340517	9.20557148	9.304751006	9.126900252	9.292353867	9.847765337	9.162438506	9.135536789	9.142149788	9.582727093	8.803356287	9.285167172	9.240843001	9.364797021	9.353887974	9.560964972	9.789021863	9.484257529	9.036752461	9.415666715	9.586101285
ANKRD13C	5.078790652	5.455942525	5.189130328	5.421611348	4.815312828	4.948504241	5.072576266	5.345495834	5.095101777	5.618566193	5.441579847	5.261561036	5.311835869	5.366909505	5.312877067	5.159154621	5.627846184	4.836146476	4.800058087	5.380964315	5.260041668	5.159693131	5.011353507	5.537300823	5.116945232	5.128243618	5.137884991	5.043126714	5.64561083	5.041402912	5.281245286	5.435681605	5.017864279	5.036019256	5.215946974	5.201963924	5.001730168	4.73174573	5.233444376	4.967690921	5.546926789	5.6455185	5.430934995	5.111950256	5.222204486	5.228416771	5.277874421	5.216763041	5.088494696
ANKRD13D	6.486044567	6.383691455	6.701747917	6.926443745	7.001730616	6.641903641	6.846764499	7.054394442	6.961614087	7.092510817	6.644419706	7.108936801	6.632868067	6.940354353	6.875704294	7.23810458	6.303786281	6.741818528	6.823828375	6.661658839	6.584881841	6.869025873	7.192198806	6.652290279	6.490852895	6.976376012	7.020738389	6.842810774	6.8907564	6.660912177	6.224221826	6.941029193	6.531393775	7.157445553	6.62300782	7.155895162	7.105625673	7.478502045	6.468919979	7.17527888	6.573991772	6.518754718	6.3023759	7.03173279	7.430007358	6.563436501	6.708386511	6.7722191	7.111052855
ANKRD16	4.593305653	4.794310171	4.409276032	4.569487543	4.453730396	4.262736602	4.233679398	4.145418003	4.229795959	4.495110133	4.245875326	4.331622194	4.175252326	4.489098275	4.474735495	4.458369955	4.647939568	4.236603068	4.570728229	4.499662242	4.811866195	4.295989286	4.132942682	4.364935164	4.451665855	4.417895761	4.382625733	4.795339579	4.545014249	4.220631291	4.391362613	4.46833866	4.454638538	4.336911463	4.344906691	4.408262778	4.374988777	4.428294567	4.630973265	4.097784765	4.315251939	4.344266874	4.363459208	4.274584262	4.496446971	4.4758186	4.369010513	4.557207551	4.080904717
ANKRD17	5.847322461	5.955093963	5.543604029	5.691472162	5.767257989	5.517330413	5.82425581	5.854386789	5.542026905	5.716283443	6.181665205	5.795802904	5.941660148	5.744965993	5.787463951	5.626260663	5.741558043	5.861747927	5.638272882	5.966777985	5.690575882	6.051992499	5.787978896	5.793545649	5.664016752	5.822055301	6.008919919	5.651269446	5.684331899	5.856394927	5.916258327	5.498662532	5.685678379	5.895746642	5.590634852	5.735522958	5.955636267	5.735772557	5.624683111	5.795738748	5.821630313	5.601152529	5.738921598	5.541044903	5.783432352	6.224692165	5.637849382	6.030677855	5.704502569
ANKRD20A1	4.08009449	4.047476955	4.097585306	3.633526403	3.490107288	4.286563892	4.847656499	3.755009359	4.67550588	3.834942048	4.045200759	4.974103704	4.650010526	3.978983571	4.076065529	4.307925675	3.741489761	3.826408117	4.358948979	3.640282067	3.394618657	3.96610182	4.190945896	4.763238367	3.494830845	3.781015232	4.669291918	4.223294172	3.998470286	4.084033356	3.757722912	4.063214395	3.574939198	3.879518241	4.49841971	5.686396444	3.705386017	4.600168158	5.303548257	4.498380908	3.738953874	4.191409621	3.554066585	4.264834249	3.924861663	3.783514052	3.856837797	3.775403693	3.460119456
ANKRD22	7.414141518	7.694857911	7.604988456	6.989259563	7.178087366	6.668086706	7.607078738	7.85184755	7.991540207	7.481300929	7.231718	7.808466834	7.373741307	6.802920737	8.001416674	7.174519465	7.08382518	7.557687717	8.202942575	7.735374857	6.866017679	7.435442447	8.563006753	7.462218978	6.914460895	7.757768818	7.433296839	6.771264621	7.572736709	6.850492096	7.409143044	7.390328381	8.050661873	8.02737339	7.58257864	7.786862437	6.775089469	7.076206718	6.280265924	6.966553674	7.524890061	10.57604867	6.809792075	10.24724245	6.889693957	6.588590695	6.942449244	6.671218066	7.29073041
ANKRD28	4.500752642	4.838894274	4.492796479	4.61489399	4.630515656	4.823038995	4.518828112	4.698176464	4.445662889	4.606623159	4.654331084	4.353815376	4.658144233	4.645684433	4.405715443	4.430170862	4.730184974	4.463787139	4.65138695	4.590262529	4.531990914	4.624124406	4.765487012	4.5115928	4.632572137	4.459698208	4.802138558	4.683981471	4.495405168	4.6846569	4.527319668	4.470392338	4.526358273	4.497853129	4.739338973	4.318761258	4.598038905	4.620948364	4.502263683	4.597334675	4.516493747	4.556204686	4.5799916	4.769949391	4.545340969	4.611669679	4.563777716	4.671528345	4.479467436
ANKRD30B	11.30553152	10.79366223	11.18270677	11.20830284	11.1812455	11.03236754	11.16586234	10.89526216	11.14185464	11.32205188	11.29302916	11.34939547	11.23978904	11.28051199	11.13954648	11.33581983	10.94416268	11.05852689	10.83898568	10.8140101	11.06883415	11.31679886	11.1915677	11.43092358	11.24931036	10.98876923	10.83333861	11.30421231	11.21061657	11.06929429	10.78895056	11.29446312	11.06277534	11.07506589	11.37154662	11.09739775	11.16721898	11.43808906	11.33019577	11.21443129	10.92007156	10.92525518	11.07517148	11.06061909	11.19120791	11.10916706	11.14912805	10.97972419	11.14410049
ANKRD32	5.468491746	5.595016191	4.82831111	5.006648185	5.408669683	4.94408126	4.74243904	5.50122309	5.144176993	5.091071398	5.119054649	5.298733305	5.272105716	5.376433681	5.113080487	5.265017445	5.402399025	4.60380343	5.461309385	5.48083804	5.300767288	5.457028265	5.46306192	4.709794358	4.777830506	5.093544067	5.292456865	5.243524097	5.307583233	5.222940095	5.543770311	5.081535961	5.078551533	5.288015759	5.298736215	5.34510755	5.280803236	5.040300488	5.070309948	5.108019552	5.364465239	5.197000324	5.145010667	5.166936324	5.498412951	5.278208696	4.973598034	5.38062814	5.183695294
ANKRD33	6.671418991	6.25848326	6.635025443	6.249357676	6.665938001	6.510445387	6.922727311	7.074617306	7.355963269	6.883292456	6.888689801	6.628585751	6.627374106	6.198599171	6.45751008	6.771656961	7.107013893	6.866178165	6.506510218	6.326792299	6.669682811	6.976532093	6.714552504	7.163532635	6.936735432	6.447573192	6.525040056	6.641278216	6.719984075	6.814413753	6.678157291	6.770020809	7.24780326	6.798109337	6.413641636	7.019818592	6.901114595	6.391063324	6.699259016	7.100140638	7.118172126	6.372983622	6.724701723	6.593682071	7.092421983	6.282385333	6.981853552	7.044455954	6.710721182
ANKRD35	5.327059886	4.927598716	4.977782932	4.992138473	4.728303393	4.761179758	4.802141264	4.878000956	5.4274313	5.352351785	4.709581354	4.951925166	5.500843276	4.831227333	5.324684811	5.063706964	4.792474323	4.485897776	4.911793381	4.83969817	4.918128524	5.012883996	5.005782642	5.123719211	4.74412856	5.136803274	4.490854965	5.367816979	5.502061669	4.9590395	5.068245976	4.848150701	5.066430916	5.406408622	4.33160665	4.833431607	4.79131247	4.928031254	5.239114688	4.938739561	5.39741077	5.008835541	4.699090718	5.222035083	5.001582485	4.735091365	5.179169132	5.187927241	5.365422068
ANKRD36	4.802130476	5.234347252	4.857140895	4.916559278	5.393095045	4.712558709	4.664129337	4.337865529	4.587247979	4.484496368	4.974525419	4.78569081	5.153072277	5.017616766	4.827163407	4.844864129	4.51725955	4.480953407	4.664650855	4.352942266	5.028541608	5.180891058	4.538193976	4.979582309	5.354501822	4.522797608	5.212882522	4.997913623	4.741701101	4.717534816	4.386270757	4.974387183	4.484288639	4.667763341	4.885838851	4.663578005	4.85254913	5.199457749	5.088730561	5.034343217	4.777544392	4.667010365	4.686070538	4.455096724	4.512551771	4.836494917	4.643976618	4.880323854	4.912202484
ANKRD36B	6.067576159	6.369043379	6.276372165	5.603504775	6.492347843	5.855951481	5.619893521	5.907030165	6.243311626	6.43771514	6.445770744	6.377064897	6.394062622	6.26105825	6.525925494	6.130955657	5.499722612	6.021894131	5.878766726	5.580779027	6.06048348	6.195839961	6.075622349	6.325145572	5.943146961	6.121349201	6.225259761	6.299902714	6.116093238	5.685310623	5.732667027	6.614231824	6.026110939	5.841646384	6.263830415	5.816845666	5.659354414	6.340638557	6.343828345	6.4094598	6.349734054	6.175834825	5.920917668	5.811162331	5.776421061	6.599688984	5.935157584	5.716289865	6.091358537
ANKRD37	4.177792343	4.164828994	4.393408284	4.351459843	4.256127625	4.35344623	4.301168291	4.438449916	4.289156578	4.215077658	4.129286968	4.177376006	4.371969293	4.042241539	4.420449687	4.394366231	4.038348684	4.242637241	4.294671109	4.397472849	4.260075234	4.271645947	4.390349304	4.186237372	4.4581206	4.510733558	4.662419083	4.301497783	4.220576632	4.43704191	4.003086289	4.127387903	4.438886714	4.39578802	3.949064467	4.56644976	4.194241761	4.203642359	4.259984634	4.074546954	4.447021367	4.34131868	4.30724904	4.291322518	4.216636919	4.395548884	4.230787821	4.476513527	3.523652646
ANKRD39	5.502106866	6.09192894	5.93998491	5.66698762	6.071405819	5.813593806	5.958543473	5.688401774	5.699731768	6.085200662	6.110881326	5.765040933	5.731227732	6.070355549	5.817713843	6.09326007	5.819101337	5.650235817	5.827754213	5.979664443	5.895443999	5.990458131	6.234428423	5.624968834	5.99648815	5.770496895	6.237814541	6.04220459	5.940061041	6.12311185	5.799283904	5.894024514	5.693782341	5.325192744	5.995818619	5.905667465	5.742349015	5.807603333	5.966390513	6.00804298	5.919358559	6.17329571	5.731447837	5.744230228	5.52685808	5.915067549	5.911851694	5.890464381	5.771793861
ANKRD40	5.271705893	5.097482419	5.480855085	4.902088048	4.95853137	5.401232172	4.598898392	5.295777639	5.412910411	5.43572637	5.137258283	5.475911662	5.140494463	5.049305574	5.024421172	5.065385183	5.035860008	5.721294985	5.081128231	5.076444621	5.063568588	5.112651059	5.46974551	5.169507319	5.18687963	5.407107732	4.961691773	5.126756415	5.224376986	5.313553218	5.211203793	4.946097842	5.40092794	5.254828806	5.187694266	5.540009396	5.337098391	5.065335683	5.212331088	4.987961107	5.140348822	5.002335002	5.325778256	5.380454062	5.188282499	5.202489793	5.594048383	5.217850491	5.073701286
ANKRD44	6.284433555	5.795440245	6.024000767	6.543491432	6.334971364	5.756862265	6.197889418	5.893166528	5.945854586	6.144183796	5.458943098	6.313613128	6.255508242	6.057750054	6.228860529	5.989775839	5.600428135	5.752479048	6.050783293	5.974643971	6.321744975	5.951163479	6.233575247	6.22977058	5.950411945	6.175882284	5.835551153	6.001606234	6.02327967	5.980394879	6.087205399	6.17102642	5.719489663	6.166302036	6.119206798	6.145467555	5.781056939	6.537854433	6.513951073	5.842532973	5.62464718	5.861224531	5.549918511	6.025277833	6.210141521	6.564406502	6.092066142	5.889720511	6.325314646
ANKRD46	5.420625943	5.78011053	5.38431097	4.662038872	5.784525221	5.583977687	5.690059211	5.856204387	5.499211857	4.706366681	5.076157843	5.567051391	5.656064883	5.249262298	5.157390927	5.070836652	4.977388987	5.273309596	5.491474816	5.842541939	5.317818604	5.473992718	5.567392272	5.416833846	5.413336093	5.252014321	5.918719244	5.336780657	5.300831515	5.712686632	5.599119503	5.126250698	5.022486896	5.161302365	5.711545499	5.462713156	5.70065244	5.318086163	5.377307401	5.846451355	5.634010743	5.26033758	4.919058752	5.35951989	5.291906487	5.517997419	5.565343988	5.228180179	5.313900223
ANKRD49	6.889739477	7.616736631	7.327785163	6.71634568	7.520687381	7.392743933	7.220334859	7.512307375	6.801588693	6.929743682	7.219844979	7.220870586	7.316446077	7.14201553	7.093315669	7.191828568	6.914565607	7.227014091	7.341549815	7.287310996	7.363182489	7.283452241	7.179051359	7.059043372	6.996467285	7.229370211	7.300945675	7.279815728	7.069614104	7.511389684	7.113950434	7.045803352	7.010857545	7.264188379	7.351078815	7.204714526	7.22258969	7.141208268	7.057699876	7.291766973	7.382336326	7.148822838	6.960865888	7.301277067	7.252346321	7.436109191	7.05996365	7.129639805	7.141312617
ANKRD50	4.723973834	4.886677529	4.819399872	5.293609488	4.967820749	5.266385294	5.044749473	4.670996378	5.224222522	5.02022986	4.591620841	4.671864318	4.785236641	4.852404035	4.870838748	4.604816179	5.003321344	5.375285549	5.10966189	4.934963639	4.804425078	4.72437301	4.700095694	5.277352462	4.706530324	5.041342855	4.873712331	4.855096799	4.778855026	5.180971713	4.846582232	5.004718676	4.994285188	5.135984583	4.352949883	5.025927909	5.105944492	4.767297792	5.307411565	4.691525154	4.792006545	5.007857779	4.89485319	4.938148654	4.82118644	4.989120463	4.906378213	5.558434107	5.162544488
ANKRD54	4.556901168	5.232749794	4.842130538	4.783429833	4.998886803	5.738075011	5.01584017	4.522428315	4.941083204	4.359744344	4.798351026	4.946373778	4.690138558	4.381849397	4.815113161	5.136086724	4.973596347	5.169070481	4.805281562	4.692986188	5.073711024	4.928814061	4.945968667	4.879168593	4.721682773	5.096002085	4.963730345	4.929752637	5.267435731	5.090077451	4.940049873	4.971885075	4.889463996	4.530476305	4.797125222	4.854261332	4.893267483	5.083056507	4.943622933	5.129357248	4.641042504	4.923503286	5.148217741	4.570891573	4.809519361	4.896308408	4.898211973	4.964821477	4.925284858
ANKRD55	5.720565995	5.939644583	6.011397611	5.443661815	6.012211667	5.767533597	5.456567917	5.881428096	5.400741554	5.98332475	6.002800908	5.705064847	6.149159373	5.542082476	5.955089289	5.497150546	5.596126234	5.331938549	6.431267711	5.815188788	6.406868051	6.13667177	5.955669341	5.550803522	5.694315845	5.584047321	6.815997058	5.728096719	5.580833533	6.205628656	5.257889812	5.270219751	5.864299086	5.546387789	6.146100725	6.484644128	5.89610863	6.796406686	5.171962079	5.476286094	5.956206947	5.332083542	5.717256349	6.398339158	5.368065983	5.797302487	5.611794408	5.476409569	5.78957736
ANKRD57	5.05207933	5.132496508	5.326599834	4.662275514	5.255725952	5.984106487	5.474924249	5.565309734	5.565595899	4.837947217	5.093611483	4.823806368	5.305010016	4.871237494	4.870063408	5.220734753	4.800629276	5.398969176	5.944407821	5.562381375	5.069877367	4.822354684	5.679803642	5.564664382	4.883643908	5.537569894	5.39028928	5.182652362	5.038950964	5.412154443	5.406834641	5.1545532	5.229818863	5.962773474	5.033796653	5.094595724	5.550160672	4.884933553	5.317826207	5.866098406	5.132039765	5.130277328	5.543149769	5.041566017	5.480564108	4.966761138	4.920016937	5.755913227	5.792175112
ANKRD6	5.401143124	5.756052597	5.198420651	5.086957509	5.342060666	5.616280415	5.514716313	5.555110994	5.624428694	4.892768247	4.914915273	5.149812947	5.329060521	5.37063105	5.342842687	4.881798485	5.09598594	5.126094409	5.828766929	5.299428603	5.219999502	5.261421982	4.816814109	5.123196734	4.943579128	5.357807905	5.600404537	5.294043769	4.967056383	5.498092474	5.475906995	5.160947958	5.563376141	5.011356209	5.014232308	4.852730551	5.414083707	5.86014722	5.382742767	5.190082643	5.556416574	5.049315395	5.22161368	5.387696053	5.428397161	5.304502063	5.051588108	5.332059189	5.601589063
ANKRD9	4.007722546	3.099205576	3.447663182	3.633439743	3.340289206	4.133160446	4.312412525	3.703474107	4.301951773	3.595562049	4.049527847	3.774219233	4.114814179	4.377502116	3.497698676	3.481096526	3.910419497	3.283258049	3.956241374	3.610661041	3.832593982	4.117723343	4.072385123	3.792144632	3.596555933	3.997936568	3.421184186	4.783047219	4.202666124	3.506951854	3.26849208	4.129676837	5.014284462	3.623487043	3.5387083	3.383734108	3.837665374	3.94617208	3.816266521	3.808132322	4.352805492	2.760271354	2.732362116	4.254186979	4.580499957	3.896290928	4.147984807	4.304108719	4.340088499
ANKS1A	6.383870021	6.206135187	6.423935538	6.345870031	6.462498727	6.195424663	6.508808983	6.405631371	6.179143469	6.175222434	6.365291666	6.26561401	6.562173438	6.333167116	6.323625624	6.194454285	6.273364874	6.324220082	6.455724811	6.363046454	6.129677692	6.457097798	6.387732277	6.112266802	6.391215089	6.102580543	6.267956932	6.316338689	6.030992482	6.187430203	6.406328165	6.083882687	6.54375883	6.732721101	6.169339769	6.238204825	6.317315537	6.621625575	5.967008801	6.429663478	6.54600714	6.102458369	5.954389353	6.595719241	6.634894413	6.43443814	6.089474335	6.456125897	6.718824038
ANKZF1	4.494313252	4.85433233	4.854780448	4.774829946	5.218152782	4.667443391	4.445092746	4.794152552	5.185841996	4.915420523	5.085580238	5.110983584	4.885045993	4.612882486	4.923043544	5.104130116	5.067385122	4.701766694	4.507934892	5.051157017	4.964694739	4.94795856	5.121325526	4.526693544	5.062828078	4.890466971	4.766839324	5.046590332	4.924244526	4.980197659	4.648027312	5.011404634	4.742447825	4.840302617	4.844975979	4.962732463	4.791478595	5.182679219	5.016163554	4.995797265	5.011288746	4.547515635	4.616061967	4.774930076	5.255184007	4.717535469	4.833835697	4.677093604	4.848845236
ANO10	4.526466427	4.428629144	4.425824671	4.541267604	3.990491006	4.602900046	4.296474251	4.617875693	4.412423658	4.510435217	4.079872095	4.376871652	4.333389754	4.047333472	3.912471035	4.726752362	4.339643389	4.558215553	4.825049049	3.887267728	4.57033412	4.287568835	4.079005965	4.199188254	4.102798068	4.570463665	4.298103969	4.278126974	4.068070597	4.249689334	4.275840063	4.320034332	4.763201686	4.753921888	4.321714183	4.522744203	4.808441715	4.106815713	4.41231006	4.485403382	4.517329185	4.650430529	4.169435047	4.370927569	4.539300735	4.287047399	4.297206172	4.700049016	4.596802409
ANO6	6.113327971	5.582704342	5.903141271	6.650775039	5.736775879	6.004193733	6.394207891	5.699776432	5.737544194	6.192433015	6.071559477	5.811636814	5.799480728	6.625674099	5.862795022	6.048702301	5.557128023	6.139117212	5.917972879	6.109451291	5.775820973	6.123118086	6.248325104	5.900063524	5.962674905	6.113793434	5.756223884	6.14355972	6.156455316	5.940150304	5.509425122	6.462853507	5.843170541	6.063109888	6.071033163	5.700267161	6.143661733	6.357695932	5.873526372	5.82610795	5.894994665	5.782379679	5.509206231	6.011996189	6.397725647	6.457001022	5.593845315	6.11822046	5.726168604
ANP32A	5.784694671	5.753062173	6.225709818	6.070539993	5.647703554	5.332477434	5.613976214	5.922821621	5.936308353	5.948764888	6.367666863	6.220510878	6.173573338	6.026676277	6.13715946	5.672510444	6.678242486	5.545967568	6.408953845	5.503007338	6.216109803	5.726726957	5.664884716	5.606133284	5.891252412	5.923985565	5.787032299	6.108401625	5.652456007	5.989506511	5.886756668	5.407321479	6.074211938	6.145161208	6.181297353	6.28171109	5.630398649	5.325021101	5.578617174	5.509403129	5.851304031	5.360859159	6.318939445	6.005625863	6.645360989	6.356833037	5.884954611	5.660719941	6.159344981
ANP32B	10.94647904	11.33632342	11.05353959	10.97533971	11.23319256	11.531328	11.10783505	10.91692497	10.72945667	10.91895472	11.13092837	10.70409283	10.92560753	11.07285245	10.71912516	10.73347125	10.85824686	10.96778656	11.21607198	11.10048115	11.2252102	11.05155038	11.05223878	11.2269687	11.1194758	11.00044509	11.30230821	10.95983505	10.76538566	11.29784409	11.17929502	11.1398783	10.80260955	10.73473611	11.14672146	10.64164876	11.09539125	11.02014336	11.19307415	11.12038927	11.22112182	11.13811944	11.21053375	10.68412124	10.68032115	11.03021502	10.96730291	11.30212639	10.82128365
ANPEP	7.114862854	6.139232896	7.294683839	8.028592381	6.246506853	6.336198501	7.110522213	7.030540325	7.595727565	7.472453997	6.494352998	6.843989801	7.308251646	7.018948291	7.335530167	6.740247016	7.20165403	6.65304716	7.110725275	7.083133353	6.851934332	6.965318944	6.832055792	6.823150088	7.051882254	7.245468803	6.388113922	7.282887191	7.088180476	6.669726418	6.954020882	6.476246507	7.528860911	7.843262063	6.538306463	7.650372164	6.758087471	6.983149889	6.458733569	6.991478012	6.719876119	6.125152988	6.897690251	6.81118783	8.020665589	7.408248331	7.644714459	6.968879826	7.088020514
ANTXR2	8.306537031	8.045810035	8.294904115	8.65039573	8.494071142	8.203117967	8.080334474	8.55455988	8.000340987	8.485096255	8.327515284	8.425633999	8.074537919	8.343825358	8.262114878	8.316222459	8.562148987	8.032314121	8.562593808	8.10432436	8.20380639	8.433666469	8.502152452	7.916853348	7.953004059	8.488588202	8.207054976	8.314884936	8.365395001	8.403049101	8.151933261	8.219954671	8.231502344	8.60736772	8.116510826	8.050924594	8.423722106	8.232972681	7.738629043	8.436665652	8.278786366	8.065648076	8.29950601	8.579768228	8.867786405	8.847354286	7.935587275	8.489543117	8.431544271
ANXA1	10.74676664	10.96884057	10.81520449	10.75614334	11.06863204	11.50417179	11.27595576	10.79992478	10.89221118	10.6279121	10.81797325	10.99643807	10.6373343	10.65183491	10.72878439	10.82563392	10.80596636	10.77391632	11.30704866	10.84774256	10.94996355	10.63316778	10.80482372	11.15153295	10.62556947	10.67541464	11.08086227	10.5757273	10.54239586	11.16467164	11.2520037	10.92056579	10.65400394	10.97280423	10.98989767	10.51605008	10.62597831	11.104539	10.99376382	10.91308153	10.88773052	11.20872967	11.16071081	11.17912862	10.61684065	10.93927534	10.61370845	10.95803931	10.66271002
ANXA11	9.440814304	9.205557854	9.001381498	9.509651577	9.122744741	8.676042189	8.794180766	8.924942646	9.038609922	9.294852211	9.100016664	8.846697292	8.972184561	9.130936459	9.085635324	9.644173565	9.139113254	8.414147787	8.722194641	8.397072644	9.50613803	9.654116156	8.912636388	9.294701083	9.040821533	8.730736181	8.882286677	9.301094853	8.888586448	8.935071554	8.850186188	9.165009585	9.200094788	8.898826841	9.089139941	9.004230458	9.085052782	9.703097768	8.899106768	8.835030022	8.84063075	8.738775564	9.363602019	8.76910727	9.012940985	9.234704865	9.34169351	9.150647358	9.328932973
ANXA2	6.446394097	6.693584032	6.540931634	5.947034944	6.516419087	6.80461788	6.79511751	6.45563421	6.669663314	6.370197296	6.004007235	5.916328454	6.653107845	6.353445152	6.175449131	6.210854246	6.400495946	6.771538933	6.747998432	6.598491184	5.814781963	6.258919806	6.254107928	7.238194634	6.684603057	6.24457949	6.378014127	6.499118329	5.95305001	6.114388581	6.71316306	6.873065176	6.804190556	6.560782176	6.152821432	6.855634972	6.084531932	5.985144766	7.04287481	6.214617307	6.151220296	6.704376121	6.913561523	6.365943984	6.045538168	6.589543345	6.542323332	7.111095308	7.056437309
ANXA2P1	6.965855107	7.307752209	6.867289289	6.828454091	7.326294508	7.362075512	7.938877697	7.176888125	7.317415753	7.032792056	6.83274123	7.124301097	7.291512146	6.815675772	6.907342792	6.718622409	7.088588247	7.189200205	7.121807805	7.382922715	7.323727104	6.743986034	7.129177762	7.887139432	7.218749013	7.07388695	7.132193104	6.832754247	6.965195042	7.077012105	7.471059906	7.181409873	7.273515155	7.501102257	7.224232576	6.773634017	7.220204243	6.973558452	7.594054886	6.817941334	6.935332725	7.158898857	7.368659829	7.020548156	6.898950548	7.537812325	7.233124264	7.291219219	7.090057809
ANXA2P2	12.62473713	12.14660469	12.74382842	12.55614797	12.33622675	12.4483435	12.47659456	12.29328092	12.63066181	12.58377329	12.50450172	12.37753686	12.14118444	12.44642926	12.63571798	12.62138154	12.58874614	12.76845477	12.45508329	12.32996307	12.2727239	12.56451146	12.59282891	12.46777926	12.33160657	12.43813083	12.2547876	12.56553574	12.63971524	12.46651858	12.26766784	12.76610642	12.56359732	12.45264497	12.40203782	12.67824456	12.4592372	12.4939832	12.48706362	12.57581254	12.51680423	12.53827036	12.35477831	12.49858787	12.56370983	12.39364989	12.44388387	12.39238506	12.69217367
ANXA3	10.36935164	10.02965358	9.761789966	9.36592249	8.905952254	9.377810401	9.006178356	10.55254117	9.489756103	9.750500876	9.213567224	9.613694024	9.65877162	9.847959879	10.03146331	8.906606751	10.50843993	9.496762125	10.42100561	9.540514631	9.602323311	10.02231617	9.710742476	7.852165192	9.522946601	10.05756371	8.635046421	9.769611895	9.794708259	8.881419428	9.624885758	9.115661439	10.84875025	11.09311894	9.271239654	10.43329874	9.702835374	9.104577054	8.10266013	9.329117196	9.224132865	10.10469176	10.16095115	10.26444936	10.22312371	9.889834627	9.883953455	9.430324994	9.634862132
ANXA5	8.990213371	9.135225145	9.176642925	9.333003135	8.778202536	9.344716932	9.104581697	9.587153568	9.634156323	9.346812917	9.050557429	9.597028759	8.731257909	8.515030352	9.296250196	9.801001378	9.731933471	9.670887283	9.373867549	9.226682332	9.281071957	8.648411567	9.473953932	9.67988442	9.023746546	9.325152245	9.527387383	9.756854233	9.618279773	9.351805789	8.628202767	9.577735528	9.040896958	9.202669981	9.012120804	9.336432978	9.195142479	8.747286864	9.4963837	9.287834648	9.536982317	10.00821666	9.293183592	9.217134718	9.491969716	8.665502303	9.178681747	9.463366507	9.300862138
ANXA6	4.31415834	5.053826623	4.636737509	4.291563215	4.503525519	4.546850131	4.726243869	4.751577431	4.550199404	4.417000651	4.554806719	4.621562521	4.611823083	4.453802767	4.50752193	4.427715247	4.499896134	4.570209716	4.567907059	4.421885082	4.926757234	4.489891387	4.36024339	4.617621602	4.796017962	4.487966792	4.544527228	4.41612429	4.612190845	4.979204942	4.534950658	4.563045183	4.204598296	4.19069747	4.662836758	4.476449615	4.697623662	4.427754027	4.983221653	5.059758727	4.341887078	4.531888007	4.722322086	4.567709788	4.174467659	4.487316678	4.433524005	4.373424793	4.231347371
ANXA7	8.376023687	8.763045054	8.33836223	8.228888816	8.151310971	8.692797987	8.369402421	8.325525742	8.421885038	8.024369351	8.364814511	8.334079356	8.436357174	8.477104084	8.330132438	8.349955884	8.436559493	8.133439401	8.476827859	8.385042004	8.437512234	8.339313408	8.031828979	8.295873218	8.255117397	8.039629307	8.418550258	8.358822244	8.18669689	8.319783957	8.72252506	8.301922013	8.460733869	8.340051541	8.240202382	8.137484061	8.497915741	8.274266129	8.47188637	8.275666567	8.733394293	8.181557838	8.481994281	8.390153316	8.193513574	8.263866901	8.304567739	8.422496654	8.255830507
AOAH	8.436756156	7.756092572	7.943372415	8.88423425	8.29301204	8.649473863	8.146399226	8.627909011	8.500768535	8.804352464	7.873480066	9.047800753	8.122351241	8.441186287	8.292921703	8.63726002	8.459249091	8.486758781	8.673805274	7.668888587	8.30755164	8.26825878	8.515302258	8.983463053	7.658077863	8.767007698	8.155065108	8.632575043	8.393181604	8.469460446	8.472384149	8.582147644	8.475044679	9.022950721	8.176108919	8.747224849	8.522680373	8.298086074	8.651329285	8.274937196	8.180676485	8.700591164	8.080256878	8.316768802	8.930259385	8.471417992	8.05161132	8.78971556	8.276448634
AOF2	6.453552235	6.845448024	6.409478778	6.525790834	6.670151411	6.851808391	6.634652844	6.466475682	6.699178898	6.522828358	6.750001564	6.711166079	6.626063208	6.409917298	6.361201028	6.881749017	6.149541518	6.869273338	6.24351173	6.800889807	6.617449806	6.522299391	6.74528467	6.69182501	6.751172648	6.504238061	6.655367096	6.562739788	6.657352389	6.589366072	6.513893735	6.659733258	6.343256503	6.15628847	6.797578711	6.304073078	6.650255563	6.750422138	6.990033941	6.766711888	6.852584118	6.825783919	6.520158128	6.424264306	6.084935477	6.358539057	6.704513062	6.560087512	6.344750622
AP1B1	6.210048261	6.438597081	5.846133302	6.204874371	6.534587949	6.187210947	6.814342862	5.945170496	6.574659455	6.100639885	6.39617857	6.425142229	6.234132881	6.26407145	6.20483389	6.733935482	6.022639494	6.441529074	6.39019049	6.444697668	6.228639678	6.071038988	6.361132316	6.782832691	6.355817653	6.375905607	6.622547515	6.07175875	6.2905509	6.255796866	6.34615513	6.369053073	6.253055569	6.408928128	6.097761891	5.894805584	6.462716373	5.892393881	6.739841664	6.11065542	6.532480201	6.331496589	6.57279172	6.226346023	5.992076521	6.397640774	6.203555001	6.636329896	6.566110855
AP1G1	4.830595605	4.311254014	4.758783365	4.902785225	4.643143197	4.191604569	4.707438377	4.622326876	4.8120458	4.984650167	5.047335298	4.906443221	4.912522414	4.678609299	4.643745713	4.781480506	4.772839047	4.635401413	4.577735506	4.323229813	4.837243992	4.579628796	4.490521178	4.922963805	4.612966033	4.453263136	4.600857695	4.692218272	4.861895539	4.505504494	4.59911004	4.808997298	4.781921953	4.703515385	4.726078511	4.723402452	4.765240237	4.894112588	4.62319975	4.959757336	4.650101803	4.625845603	4.676338057	4.760497361	5.045524124	4.673425681	4.352543653	4.697727888	4.397752496
AP1G2	5.929704414	5.847441136	5.481673906	5.874570249	6.126785086	5.711745016	5.987829438	5.700799614	5.745874718	5.962122098	5.962588554	6.352732147	6.257550628	5.81941452	5.494002498	6.098697885	5.767980376	6.184771217	5.846081274	5.65350521	6.134581166	5.799258103	5.888903256	5.67534587	5.948316556	6.011749674	6.184510393	5.594280611	5.868034951	6.255438356	5.361737359	5.97345298	5.784512627	5.930937566	6.018449666	6.084839371	5.803679549	5.972383677	5.875512356	6.170292027	5.654921657	5.798399362	5.850168822	5.918482736	5.86431678	6.056558047	5.890442139	6.085933513	5.480930944
AP1M1	9.19876556	9.18122338	9.04774144	8.949148943	8.660889892	8.850457124	8.898281598	8.931758876	9.42227735	9.412870819	9.225661261	9.128018582	8.857051703	9.046354299	8.826756017	9.344806027	9.135947709	9.079979658	8.981302559	9.014194275	8.977314833	9.05833594	9.075394679	9.078683507	8.980101931	9.05548078	9.292735177	9.139247368	9.012631872	9.270376705	8.640442487	9.186976436	8.898665425	8.987376684	8.991452496	9.084294086	9.292694777	9.253115697	9.239243027	9.286745203	9.214814936	9.179839147	9.120668807	9.078916754	8.827821245	8.447165009	9.035296658	9.22604705	9.067740921
AP1S1	4.495176668	4.851215458	5.065677622	4.893545081	5.07726866	4.652304888	4.814600963	4.775060604	4.864846825	4.829048804	5.461782781	4.835815332	4.579496041	4.845578668	4.861941499	4.569674255	4.705125199	4.569311207	5.228397556	4.665752499	4.995448978	4.656180016	5.201718153	5.184150531	5.19228065	4.779868429	4.784109223	4.745221764	4.832568992	5.298156405	4.723377077	4.959050153	4.645311657	5.032638577	4.707372229	4.594843924	5.029739405	4.892944433	4.59047696	4.805500416	4.9286242	4.805053698	4.728249423	4.888694865	4.862915462	5.047603309	4.948717469	5.095797065	4.471688598
AP1S2	10.47147175	10.4796659	10.61541443	10.65473238	10.64093804	11.16115938	11.44980634	10.30646619	10.67702721	10.5657262	10.43148054	10.69164264	10.29979888	10.52335276	10.59605571	10.68552767	10.50036335	11.18937606	10.56809636	10.97550082	10.59587753	10.08828373	10.79674448	11.29720509	10.3344401	11.02058828	10.69889617	10.57052179	10.58113313	10.69859097	10.88835633	11.15412986	10.76138049	10.57075112	10.58086255	10.44695688	10.60862022	9.993522347	11.23432751	10.71052814	10.71920724	10.8569598	10.77021975	10.87452218	10.27523572	10.842511	10.55295202	10.85508965	10.63189485
AP2A1	4.483265612	3.672486892	3.75526096	4.417612984	3.97969268	3.919174552	4.24448975	3.986573324	4.347987424	4.271915927	3.908498113	4.434822774	4.076972266	4.110182709	3.882495739	4.32925343	4.081639145	4.30282092	4.328305016	4.191975738	3.986384215	3.862257439	4.159420002	4.028220829	4.085192614	4.295664505	3.905352848	4.022499404	3.92290364	4.398254583	4.040601017	4.145341526	4.293256636	4.585316322	3.861936775	4.267356813	4.145030549	3.803089083	4.126216291	4.326328882	3.89113173	4.446255089	3.996888	4.279810318	4.254414518	4.171171743	4.055756886	4.46721417	4.026289218
AP2B1	3.972442952	4.109517162	4.178095527	4.336013392	4.00323994	3.86445189	4.369354714	4.20933629	4.130475897	4.344170029	4.51625439	4.218212126	4.246982959	4.060691596	4.053592129	4.399910926	4.062114007	3.938008564	3.912563654	3.884477548	4.010865508	4.27625257	4.215920435	4.294083098	4.263878472	3.904952546	4.200053961	4.05267115	4.243277921	4.053966023	3.790783328	4.333814403	4.22804178	4.008110459	4.252907681	4.269643681	4.117715252	4.278725646	4.126985744	4.256031683	4.132371888	4.320795647	4.285133739	4.005370984	4.255815694	4.152166867	4.140460708	4.002851907	3.884175133
AP2M1	5.844161849	5.763066093	5.936688735	6.262259608	5.997830152	6.145513421	6.171984342	5.895040424	5.98547835	6.206995382	5.890857258	5.994921745	5.891093197	5.899977316	5.797381205	6.286160066	5.976694055	6.068143346	5.961069373	6.130167252	6.042714326	5.834105308	6.084392953	6.047843082	5.844825573	6.095509345	5.956189416	6.099394389	6.001191246	6.234308581	5.806932058	6.170420898	6.118088787	6.040491447	5.967675698	6.177729414	5.91780712	6.095175687	6.041532226	6.064751847	5.773804012	6.137161541	5.869338975	6.09687785	6.012908578	6.210306775	5.961640265	6.170009781	5.887258717
AP2S1	8.856481431	8.985586222	8.992349953	8.958495152	9.181934771	9.421115666	9.326788588	9.020595283	9.118124656	9.047424476	8.805377084	8.991827352	9.040223064	9.045697304	8.837917554	8.949729387	8.847264388	9.059248656	9.263799737	9.105667517	9.079251982	8.921669752	8.909031147	9.530965724	8.913069308	9.098446806	9.035818356	9.05369202	8.992059555	9.107046661	9.12871658	9.178479831	9.051245554	9.13000989	9.060132339	9.02997823	8.974220276	9.015918933	9.298696923	9.080790498	9.011064274	9.129156721	9.117812351	9.062482357	8.810353377	9.00880123	9.040401646	9.278174609	8.874702846
AP3B1	8.070992344	7.882039033	8.079024138	8.271629826	7.967414552	7.900926481	7.790997004	8.276246286	8.290786515	8.270147994	8.147992165	8.259832593	7.892946212	8.09274328	7.896531925	8.529402473	7.943763352	8.171734361	8.023546749	8.258799437	8.081781975	8.18357949	8.371646001	7.95614164	8.00652828	8.13319077	8.163686053	8.040869331	8.168095378	8.142054397	7.740143492	8.070625337	7.922133977	8.280537182	8.243891419	8.043734128	8.142391772	8.054820963	7.913890559	8.357053689	7.965045147	8.379298879	8.077497255	8.378067745	8.241220424	7.93391916	7.981424159	8.05249787	8.341924798
AP3D1	5.667888104	5.867722346	5.712038753	5.649948824	5.689563045	5.671275761	5.884657697	5.677262768	5.758197454	5.739209004	6.012552914	5.904737272	5.852917317	5.587648636	5.821180176	5.942362316	5.851080921	5.708124529	5.755472776	5.648010277	5.861398978	5.689387033	5.747758965	5.6400645	5.769363176	5.522133178	5.889550229	5.741383202	5.601232616	5.902631168	6.0255802	5.785454742	5.768683907	5.828926494	5.731742575	5.810580583	5.586819448	6.008329114	5.745779489	5.85195238	5.797678634	5.880703016	5.932998396	5.582936886	5.574525982	5.842620006	5.607368795	5.746742139	5.620359523
AP3M1	5.880083055	6.550858545	5.911175517	6.535423003	6.398483993	6.248839285	6.46771413	6.414312791	6.078542775	6.13643554	6.044367247	6.356672253	6.433902542	6.164024679	5.84341489	6.357987552	6.066573046	6.664440363	6.229907193	6.278480503	6.205953603	5.956728385	6.22998914	6.221828416	6.408888532	6.286782979	6.403605094	5.943657287	6.184311854	6.465160684	6.274276639	6.266811915	6.208323765	6.167502256	6.179820739	6.411304567	6.474449682	6.292808343	6.224536641	6.479785442	6.31258168	6.272966051	6.08729515	6.273825448	6.158063999	6.403059282	5.950196352	6.590492896	6.033631984
AP3M2	5.740923092	6.341350621	5.340373588	5.385754103	6.112287514	5.657862881	5.335446885	5.46364528	5.091700704	5.363815776	5.659768813	5.377035001	5.204449549	5.303010916	5.590003564	5.43435109	5.364377161	5.535393703	5.341935906	5.332516856	6.098410828	6.002086478	5.14402809	5.616384267	6.145706452	5.478153974	5.890223589	5.331564092	5.900459826	5.760922337	5.347718704	5.538863739	5.272253432	4.668508707	5.334511206	4.985734574	5.809664639	5.702099995	5.702473154	5.848789963	5.553688898	5.512212206	5.417043523	5.261566538	5.163290436	5.520181854	5.631334664	5.67433439	5.148439128
AP3S1	7.441755289	7.830526311	7.779413024	7.311218119	7.491129394	7.970957227	7.045129371	7.898356233	7.469111599	7.511505085	7.14955663	7.530294966	7.556562183	7.430679551	7.353718308	7.277479289	7.865186288	7.62102772	7.499614779	7.378903152	7.427953282	7.477064956	7.406204239	7.447532653	7.567773491	7.43354863	7.699045743	7.321863506	7.461618781	7.317305396	7.877527492	7.200262807	7.601659825	7.70023818	7.529126953	7.568980151	7.617326154	7.544504619	7.508632776	7.809042805	7.4929479	7.326124048	7.470236587	7.49414157	7.845564327	7.551749053	7.381800904	7.532700512	7.517195917
AP3S2	4.293708326	4.371818807	4.195751429	4.546636601	4.251958842	4.503336204	4.389407492	4.395049444	4.543677112	4.356418744	4.324377492	4.225537139	4.404950203	4.384791479	4.243815644	4.724806646	4.591195617	4.118924681	4.347893997	4.081983241	4.084546405	4.165077884	4.464976457	4.003527384	4.2226623	4.400489091	3.986401964	4.20413532	4.61660196	4.371497501	4.315175176	4.17974327	4.247872396	4.430943933	4.269696569	4.475858189	4.505079695	4.196025716	4.250053556	4.49177179	4.686391068	4.372213843	4.181923988	4.382370956	4.206326541	4.543201973	4.411138133	4.362531799	4.472500638
AP4B1	7.208864897	7.827049038	7.679249534	7.306888594	7.85907794	7.785802254	7.990122097	7.463080885	7.597416142	7.512461873	7.910652889	7.858046045	7.912880831	7.580874411	7.608836505	7.703889513	7.113143847	7.625616495	7.701908879	7.633697309	7.664256782	7.712918079	7.643074232	7.639122878	7.897951324	7.531302712	7.887057578	7.628331014	7.660669005	7.7941074	7.734421889	7.792005423	7.084852658	7.21036838	7.635620149	7.457469641	7.55281326	8.016913863	7.994949897	7.920557933	7.845114707	7.666600628	7.357056608	7.537530618	7.329688884	7.524591217	7.566006126	7.674656634	7.385484508
AP4E1	5.11216328	5.211769524	5.424341354	5.42439524	5.591607071	5.44664285	5.394430129	5.411651989	5.176171777	5.336972708	5.585435963	5.257924294	5.334920027	5.233105225	5.345086305	5.349256575	5.354175473	5.747497934	5.037689702	5.402605619	5.332308771	5.393682478	5.365785782	5.500775925	5.611266001	5.244962823	5.262285282	5.34295357	5.390093643	5.214819257	5.389707028	5.508748499	5.16287674	5.508164483	5.390657303	5.268658608	5.410305707	5.779734365	5.812117556	5.513689077	5.303728694	5.521385441	5.374481044	5.049212001	5.264875633	5.147765357	4.671205686	5.402139059	5.365177996
APAF1	7.115728692	6.517108828	6.883582086	7.072771067	6.64496083	6.580370557	6.408086952	6.697760303	6.63274721	6.744709804	6.56780996	6.656084629	6.748945745	6.740340029	6.863265283	6.647942952	6.743423662	6.954079767	7.057798221	7.020019318	6.243018447	6.836877502	6.298879095	6.801568764	6.856391054	6.787235615	6.41262224	6.391098267	6.650305586	6.681721681	6.646423505	6.551688394	6.930592179	7.298635306	6.479549461	6.903136769	6.810162385	6.481210681	6.305187333	6.617224868	6.565105283	6.695523213	6.730745645	6.847684536	7.121258129	6.980004055	6.677958145	6.859044291	7.112588564
APBA3	6.501000107	6.518492675	6.281400252	6.107963875	6.054214213	6.427470637	6.062504748	6.722216485	6.372380552	6.778769221	6.327051478	6.518120347	6.41329684	6.308234267	6.182424819	6.50254941	6.617224819	6.151290796	6.71963331	6.451152557	6.478970377	6.465097104	6.758165774	5.75081952	6.426894013	6.261277523	6.437020826	6.473517652	6.792797905	6.422178302	6.271344499	6.512981496	6.165517179	6.052895243	6.464112965	6.260635056	6.337003091	6.277163108	6.182376604	6.731484362	6.148131128	6.607501045	6.53338366	6.723057552	6.389270446	6.23179282	6.323587349	6.456228115	6.391125626
APBB1IP	9.707571185	9.259637928	9.722387152	10.10091798	9.247253488	9.305092267	9.295050196	9.841760266	9.521295883	10.05365276	9.499179786	10.02411676	9.843866137	9.438467249	9.594730113	9.929293022	10.11975513	9.504174121	9.452276251	9.58639959	9.561545956	9.745053285	9.815281575	9.107472633	9.780660851	9.870655206	9.464189643	9.537297286	9.737958655	9.470816031	9.29716787	9.543735482	9.729905784	10.25689108	9.454564626	10.16515529	9.732226465	9.563163366	8.950647032	9.859219105	9.4473455	9.588583543	9.686588215	9.741589738	10.42352258	9.58961501	9.622800779	9.731652654	9.414832192
APBB3	7.114024563	6.486368917	6.634496905	7.048914556	6.95475654	6.752344499	6.559516838	6.817829755	6.7972864	7.103622779	6.689219147	7.031182806	7.272600785	6.776766422	7.157849433	6.912480205	6.973020426	7.019979105	6.784769142	6.675367592	7.192007275	6.956929572	6.86414888	6.462907984	6.940052907	7.148466836	6.721172224	6.738265436	6.82141346	6.886515398	7.17638691	6.923316576	6.793917438	7.103711348	6.628344792	7.089137795	7.049404996	6.719965747	6.760134365	6.784606723	6.561332869	6.682852679	6.965755084	6.662191693	7.040057737	6.836495588	7.063761124	6.903492998	6.861713105
APEH	6.751093408	7.254236316	6.722286556	7.000851557	7.161111253	6.586192853	7.336740358	7.217417343	7.091261128	7.124786741	6.863634714	7.288527031	7.128039799	6.82932669	6.864976777	6.820890919	6.904513687	6.929112943	6.993723691	7.299210505	7.014780178	6.993939533	6.93564996	7.222432236	7.10334672	7.058060439	7.082151625	7.033500745	6.907681898	7.353809408	7.195080443	6.929951255	6.759253819	6.986888579	6.999373091	6.97255616	6.806899797	6.975864769	7.213103863	7.159018406	7.170343017	7.234623326	6.991822726	6.816580601	6.932075567	7.112249022	6.925475442	7.116994538	6.925168563
APEX1	6.617341083	7.087888523	6.923831602	6.314606754	6.946265504	6.868745775	6.912281618	6.85129068	6.855975436	6.508748356	7.042487061	7.034385421	7.059557458	6.695854349	6.589930288	6.925320538	6.71481229	6.997206521	6.476372448	7.036237539	6.664685256	6.703638702	6.794035572	6.887286162	6.979315458	6.965823095	7.08855657	6.880865683	6.879664651	6.916518923	6.537760787	6.931029558	6.529096295	6.462044334	6.961806826	6.729719238	6.892827029	6.837655596	6.889071574	7.037962656	6.953163265	6.989037821	6.892682024	6.574610629	6.382956976	6.735540239	7.008777796	6.787037316	6.40337234
APEX2	4.931800173	5.297525137	4.824757297	5.193212693	5.515139554	5.288412902	5.243599617	5.463211409	5.000815774	5.225484614	5.137716637	5.370517866	4.861409177	5.138006468	4.77368579	5.336432925	5.192560311	5.469620366	5.340444157	5.52666562	5.338555239	4.879195636	5.283465774	5.260441393	5.205162848	5.47458828	5.65253233	4.92158932	5.313529618	5.543153565	5.30759326	5.009241717	5.029663782	5.279514665	5.11184667	5.216774333	5.011225702	5.333113409	5.363922519	5.505220636	5.067184346	5.513417489	5.123770282	5.546781223	4.976426319	4.961224075	5.097568309	5.56475655	5.018220372
APH1A	6.287796063	6.343603827	5.994642942	6.132849928	6.074340554	5.921370871	6.404842639	6.333643625	6.559429858	6.37475669	6.634956218	6.346643272	6.270206617	6.13902754	6.011796286	6.376334092	6.000046738	6.273696478	6.128543989	6.341901815	6.22285958	6.036209115	6.361756563	6.585652971	6.196836998	6.149320614	6.239940703	6.1926528	6.174571889	6.199401908	6.016803755	6.245554294	6.432984047	6.485102293	6.46255234	6.250439162	6.209434743	6.425842553	6.168815765	6.399729213	6.148991622	6.382083206	6.250208494	6.442640811	6.330630335	6.345719393	6.114335587	6.164660641	6.005719863
APH1B	7.485106539	7.543170356	7.338251985	7.858193874	7.287036771	7.405666024	7.34807347	7.669796557	7.815008469	7.756520356	6.670271057	7.659154808	7.41548074	7.515099079	7.405086645	7.21798494	7.885380497	7.280091205	7.810289413	7.589667516	7.33427972	7.359813612	7.463936073	7.294811345	7.548690571	7.719192375	7.129911233	7.725880633	7.515320793	7.023634059	7.672367812	7.114993668	7.651904252	7.506306777	7.465153943	7.750425069	7.39129222	7.217152545	7.413929965	7.081527098	7.377444223	7.743143109	7.585259008	7.890838778	7.822676922	7.473559811	7.432456194	7.576810828	8.044939993
API5	6.275167633	6.780506059	6.190364382	6.473846945	6.734551537	6.564159789	6.823632782	6.493196039	6.238159747	6.172196937	6.782081998	6.773192038	6.673520499	6.489798113	6.096664116	6.274738943	6.082566378	6.839933843	6.321828084	6.677873838	6.514257619	6.590320982	6.490968295	6.623903792	6.342220228	6.499130059	6.680610194	6.403620962	6.451317755	6.867961599	6.658461407	6.507654277	6.148362972	6.238787608	6.47740001	6.142744213	6.529960349	6.587010738	6.580694935	6.613802911	6.798434733	6.439385309	6.398154558	6.193148487	6.252615016	6.83629541	6.614302542	6.801573962	6.268980454
APIP	5.813540977	6.626671287	6.206699271	5.791431377	6.455287254	6.442591421	6.48654024	6.553248354	6.056340509	5.899337927	5.751415048	6.197806325	5.972227071	6.296446031	6.297133671	5.944645355	6.219682766	6.544961589	6.138745194	6.283853119	6.265446178	5.832620964	5.733024155	6.505191885	6.31377762	6.261966216	6.360884923	6.169009847	5.856830816	6.402920931	6.3963742	6.085324964	5.923104979	6.148818399	6.243150438	6.047288103	6.282241593	5.922857716	6.412029655	6.556929861	6.038783167	6.372191079	5.900029171	6.024499314	6.073922481	6.188268021	6.188660895	6.073402485	6.260132609
APLP2	5.266681021	4.575408778	5.524185704	5.473915981	5.104592604	4.857278515	5.609094998	4.718546885	5.452871144	5.293150456	5.416868984	5.514723546	5.345733729	4.961917979	5.332125846	5.587574845	5.270539882	5.813357273	4.829891527	5.068641157	5.23461706	5.046604452	5.059466365	5.519122799	5.112935616	5.48426606	5.001659994	5.159473064	5.357555724	5.09724749	5.076292858	5.666839746	5.607140854	5.518651965	4.892030622	5.350631559	5.155232825	5.333130462	5.365329113	5.172475498	5.08242448	5.263249672	5.121265094	4.922394621	5.492967195	5.51561462	5.290752756	5.405350967	5.27952264
APOA1BP	6.506177822	7.227119436	6.423904679	6.583415695	6.654825955	6.731178719	7.030366137	6.749216061	6.610126883	6.562167884	6.734608007	6.655960391	6.83185706	6.694602699	6.564498875	6.588642697	6.293267415	6.63796924	6.427286205	6.895714082	6.694648215	6.494746945	6.632206145	6.973953931	6.911098209	6.671180807	6.85792368	6.574662304	6.541426442	6.747165526	6.754670817	6.910590856	6.425493696	6.479938124	6.738757156	6.602683379	6.680892738	6.668985586	7.086323665	6.936699894	6.653349223	6.560352955	6.784661804	6.664645058	6.476475724	6.55461415	6.569551585	6.673123952	6.532448831
APOB48R	7.153623902	5.986881122	6.970909574	7.322263922	6.702392954	6.450230982	6.537407094	6.888960773	7.040345897	7.118191933	6.632014423	6.668384156	6.85485714	6.844774438	6.947724041	7.005014008	6.922200435	6.768062166	6.608819688	6.761310414	6.991377417	6.925561653	6.93698562	6.558145851	6.669468271	7.243191346	6.238779285	7.109156169	6.496467017	6.644194483	6.777839003	6.998378338	7.300552679	7.24649048	6.827273686	7.413793377	6.641952996	7.013625884	6.297566281	6.693397359	6.541753066	6.912515726	6.742844414	6.917964551	7.186179169	6.995608948	6.840779955	6.648390653	7.047585051
APOBEC3C	5.007881212	5.088180166	5.182907939	5.299480657	4.959652026	5.221221315	5.499501132	5.140640214	5.491844371	5.181810232	5.182428989	5.27429728	5.233397365	5.122566441	5.16918739	5.770129647	5.118801259	5.204891821	4.96897693	5.172453193	5.399774143	5.060474625	5.17364614	5.29073362	5.225173505	5.465616063	5.545260731	5.284430222	5.407825848	5.277022839	4.790831492	5.272930515	5.024040325	5.10567568	5.266970892	5.430221265	4.804277601	5.582499992	5.332977593	5.450693688	4.980606982	5.661422656	5.19498763	5.190393029	5.163346897	5.004067536	5.204137357	5.095924829	5.275810005
APOBEC3D	6.109289679	6.866764384	6.756265763	6.270663901	6.082802688	6.554116638	6.820699696	6.481262214	6.377739549	6.575354347	6.716539619	6.554731042	6.109597078	6.540579643	6.471428427	6.87529615	6.255575341	6.382697635	5.92921208	6.475908189	6.650442667	6.509798636	6.956579146	6.617295121	7.124802258	6.457609261	6.758228445	6.328873957	6.931850507	6.447436843	5.885777441	7.008177515	6.172023833	6.057093265	6.583136173	6.160330153	6.771145772	6.527789425	6.683985789	7.165711426	6.528464397	6.548579794	6.330770033	6.569368045	6.175326759	6.033805689	6.328908681	6.360777973	6.283300151
APOBEC3F	5.639289869	6.019862597	6.114698699	5.708627151	5.892530138	5.895778601	5.927893981	6.053031848	6.021298089	5.734510029	6.042719828	5.817225399	5.885972571	5.860307002	5.847950883	5.886199977	5.803543475	6.317225392	5.96901442	6.144080262	6.061935677	5.562762629	5.978272083	6.14620121	6.132179584	5.864145027	6.083128367	5.823806029	5.750680936	5.599451282	5.992342969	6.045612579	5.874027543	5.789706106	6.119875145	5.940988643	5.646110668	5.734471628	6.039662959	5.851908207	5.758058452	6.223340653	6.154377496	6.189740608	5.672247725	5.994202562	6.031239442	5.948574251	5.895309557
APOBEC3G	6.992714629	8.154596759	8.04057952	7.577048811	7.906869306	7.840174	8.123912715	7.949565436	7.765987577	7.579062241	7.972299731	7.582573985	7.723208245	7.499660744	7.698016939	7.896949718	7.596164534	7.826192228	7.585528184	7.838655842	7.950358738	8.156003908	7.615201807	7.889216836	8.003783727	7.649865007	7.726873033	7.935267792	7.776621306	7.193992896	8.122131073	8.151326752	7.935933764	7.546358926	8.058248582	7.641781859	7.588782783	7.680371649	8.017936757	7.885159666	7.898923172	8.518364512	7.674590693	7.76556143	7.25377937	7.758035271	7.487124319	7.656141173	7.394004919
APOBEC3H	4.321504525	5.282144642	4.82589301	4.986951236	4.868340719	4.437748489	4.803673581	4.879722842	4.326299685	4.805260632	5.193512634	4.783095528	4.767725411	4.850199956	4.892821368	4.826212625	4.487766593	5.026728163	4.626281015	4.63726022	5.009522386	5.086977199	5.143200544	4.902771009	5.238901793	4.737829031	4.961223592	4.537974996	4.790452168	4.728792288	5.224145642	5.022870433	4.986536913	4.461824094	4.996792872	4.839088804	4.901091549	4.443128774	4.697596689	4.833384151	4.758548432	4.917502953	5.025210305	4.5636353	4.718262831	4.890702829	4.853889456	4.693394468	4.351841078
APOL2	5.946794302	5.83938127	6.535820452	6.221444995	6.359234851	6.172221002	5.797692211	6.224389911	6.30201505	5.965306443	5.992821936	6.095487049	5.88542232	5.8908304	6.148357713	6.119657419	6.097623224	6.047140232	6.33831562	5.957205212	6.144668059	6.113262637	6.217130317	6.224126441	6.026784935	6.266448403	5.850550258	6.175762835	6.245432222	5.678303809	6.204270802	6.083052122	6.402543574	6.120813671	6.192143122	6.124622625	6.109981308	5.938123863	5.779234326	6.110207565	6.350404699	6.598600282	5.88033527	6.808943457	6.220943214	5.843925994	5.909337439	5.848621119	6.135172582
APOL3	6.759364877	7.315605802	7.369693653	6.954329283	7.431605583	7.372344449	7.499762827	7.246468573	7.422881725	6.832441616	7.645762699	7.585374422	7.495829713	7.062392708	7.165527203	7.650733624	6.556154086	7.409211136	6.819702228	7.159282475	7.318066289	7.118662382	7.624138375	7.72375151	7.20704384	7.215654793	7.316187639	7.18052992	7.117037706	7.287418079	7.111731665	7.472955051	7.40099728	7.187187475	7.405760945	7.193628555	7.309519173	7.28652981	7.163252199	7.625061479	7.18392873	8.194502837	6.968880459	7.811223856	6.765857869	7.023435114	6.938448637	7.045092716	6.69844254
APOO	5.15828511	5.735043174	5.678470159	5.428316574	4.942216481	5.726597209	5.548472504	5.518940363	5.908026411	5.481885237	5.796930218	5.223924243	5.670893614	5.673822532	5.32315273	5.632368397	5.622625986	5.091738034	5.507818739	5.533140723	5.376446729	5.418748498	5.836968395	5.43933079	5.592735779	5.345750897	5.523943329	5.768164605	5.255246449	5.43464168	5.547949188	5.664233215	5.65031534	5.394308049	5.590495553	5.394469563	5.506983105	5.304854201	5.222880862	5.556646483	5.327336662	5.685438312	5.805133956	5.831907633	5.52245006	5.415856495	5.350879152	5.64539451	5.521317894
APP	4.675844196	4.552403944	4.869011831	5.035153795	4.892355295	4.48697653	5.196282357	4.619604422	4.663677895	4.687263057	5.241509228	4.901927443	4.838927296	4.652460844	4.771976351	4.864688547	4.618519149	5.088637268	4.780986765	4.749309522	4.521470032	4.804549523	4.492121244	5.309368177	4.477796193	4.742264142	4.421078659	5.411425322	4.666023995	4.32026802	4.853809384	4.986416068	5.292472559	4.490196053	5.084578168	4.746896208	4.909369509	4.57838218	4.859198731	4.651531981	4.655840791	4.555138913	4.834464253	5.040817599	5.24647189	4.727016121	4.753056483	4.687308247	4.832958093
APPBP2	6.991231533	7.110886848	6.639289274	6.811485016	6.993460874	6.887132861	6.921769848	6.99803657	6.727255845	6.732657664	7.165727207	6.666243157	6.740952354	6.931587446	6.891071805	6.593840169	6.618612994	6.712781031	6.901213986	6.990699808	7.011464412	7.046311879	7.073370719	7.023167107	6.875026735	6.962230779	7.020722389	6.867989167	6.583030094	6.970161869	7.280991599	6.742493963	6.723660302	6.69933791	6.806145131	6.446446898	6.7953849	7.079882031	6.8862288	6.792402984	7.096688221	6.898383817	7.049013797	6.619234479	6.633018499	6.929488022	6.912710347	6.962892653	6.90347491
APPL1	5.628897944	6.263629182	5.909238746	5.497042139	6.043221043	6.313995336	6.038334605	5.807938657	5.769626192	5.387543693	5.958674285	5.60697088	6.066119128	5.646239328	5.569439635	5.71555098	5.792510538	5.957234959	5.96978756	5.776425883	5.679352337	5.760090578	5.943830825	5.964814974	6.003041579	5.863474971	5.894298698	5.523928617	5.882497167	5.882457913	5.790273782	5.881241817	5.724840078	6.01963261	5.968756836	5.731785852	6.099604425	5.755087054	6.083805855	6.10613309	5.964920636	5.396911344	5.987547149	5.44587484	5.644096293	6.05761101	5.847707262	5.939306447	5.603565353
APPL2	6.27003295	5.967969818	5.812242574	6.488043491	6.28053263	6.222666959	5.910083484	6.165324381	5.937439809	6.135067279	6.113039563	6.311878289	6.404104829	6.152552328	6.088771219	5.96778511	6.47908941	5.951383284	6.449481909	6.093428548	6.339677207	6.135125397	5.907695511	5.524394882	6.060982961	6.282285104	5.906570243	6.021918948	5.883744234	6.083626535	6.646480766	6.218110415	5.974383889	6.507427298	5.908179365	5.763061245	5.961828139	6.103961009	5.991406383	6.466989075	5.788273168	5.939776645	6.040622938	6.073987073	6.47449431	6.613432752	5.939241977	6.424019309	6.110288148
APRT	6.381520507	6.717098217	6.417087181	5.99761243	6.343783236	6.361051376	6.527860297	6.427558315	6.691870046	6.017733589	6.802660189	5.561781891	6.665362457	6.168618267	6.357874793	6.646533755	6.24148225	6.274683613	5.91482409	6.26880573	6.271679599	6.398790005	6.318313013	6.702562611	6.551474343	5.935054003	6.723424428	6.52095943	6.586697216	6.383658635	6.118562946	6.577995725	6.368759424	5.926490217	6.409404672	6.38530035	6.474746293	6.500519914	6.630140885	6.428682293	6.536382786	6.328822228	6.212907834	6.156983222	6.161327956	5.919364659	6.6275613	6.160224465	6.071550227
APTX	5.663507107	6.30179897	6.041976269	5.747653272	6.163038974	6.393477957	6.250870675	6.17693519	6.151199035	5.854153758	6.057563612	6.127253461	5.917007325	6.005041068	5.886163317	6.163260624	5.843188419	6.218897459	6.034505829	6.054569919	6.147704917	5.985044055	6.175418866	6.143101558	6.23931708	5.973719834	6.206345392	6.065093763	6.010928937	6.295084936	6.157233422	5.906135226	5.985056769	6.018000521	6.121875805	5.860604007	6.191556115	5.957825564	6.334797181	6.19743859	6.250927417	6.03132472	5.966901717	5.989403922	5.776456044	6.095903207	6.195217389	6.073733936	5.887118422
AQP10	5.830631747	5.507035946	5.18620123	6.306719621	4.595496375	6.337375652	6.534581713	5.55341205	4.602717779	6.313484032	4.505310492	5.686236396	5.27410129	6.78048972	5.341737992	5.776007853	4.938016214	4.613275665	5.952490982	6.621522664	6.023486402	6.642122447	6.026453799	5.014775698	5.146969395	6.551856744	5.407507929	5.483024232	6.230047626	5.288047459	5.312877716	5.983641716	6.714397545	5.385378703	6.286805319	6.644256874	6.290040109	5.060043558	5.026426052	5.574034273	6.177945617	4.798445854	5.735970073	5.210994729	6.245838649	5.330657745	6.004861452	5.325771576	5.675605444
AQP3	4.7281925	4.751332062	4.93577941	4.391522327	5.169616299	4.200618465	4.571895184	4.510661889	4.297892628	4.676059957	4.550054161	4.270643333	4.945995959	3.99405851	4.789576068	4.434289888	4.820499774	4.05415392	4.684081031	4.598447804	4.966102621	4.889577598	4.668710521	4.537484314	4.983806291	4.644783586	4.827532215	4.53197334	5.204708828	4.989185114	4.186737442	4.707120469	4.408341659	4.003195564	4.705143431	4.951289329	4.658735812	4.796191582	4.644862858	4.406144293	4.840206465	4.931920801	4.627486302	4.273686236	4.199663539	4.251337625	4.676422427	4.435263265	4.320156976
AQP9	12.59273121	12.0451011	12.31367648	12.82033176	12.43779721	12.07609236	11.80292233	12.71542317	12.02695626	12.7806199	11.94902754	12.27131151	12.29343723	12.36728681	12.43587567	11.87134068	13.07333856	12.54895052	12.84200258	12.31478426	12.34332525	12.72267549	12.42495105	10.99781304	12.19564685	12.5192258	11.93195072	12.49252848	12.19504111	12.12393982	12.59378261	11.67790312	12.9735082	13.09906988	11.99461228	12.74222202	12.13566372	11.95808356	11.62186883	12.32413849	12.20106271	12.45769866	12.35927564	12.37113404	12.97409607	12.75848109	12.43182786	12.55335016	12.66169619
AQR	6.399551349	6.10281667	6.516928592	6.377311472	6.233891602	5.984496876	6.281949112	6.106140113	6.274471837	6.62238881	6.345730052	6.267648617	6.314060444	6.175453595	6.264133012	6.51572841	6.070555594	6.510611389	5.987649984	6.431041118	6.246821287	6.235024141	6.442762064	6.441897493	6.486362989	6.360016182	6.522721349	6.519800712	6.032930602	6.502446606	5.995517619	6.316350896	6.06266643	6.146314399	6.17260895	6.224116215	6.185383525	6.48219414	6.493560084	6.073115034	6.260355871	6.479571324	6.489953522	6.392189615	6.125736492	6.087674755	6.171504511	6.435867436	6.252482201
ARAF	7.226247568	7.440669862	7.227174216	7.48659792	7.071673238	6.945288872	7.251334457	7.390275061	7.521166955	7.549305224	7.424059138	7.428013535	7.599789633	7.183247916	7.412396112	7.600608729	7.78932863	7.396913868	7.276836121	5.647786122	7.389368593	7.628659061	7.606670409	7.38138721	7.555917847	7.100313907	7.476471076	7.34435721	7.436039044	7.496825935	7.235801173	7.270275049	7.398146852	7.356101506	7.021824875	7.294629567	7.490407739	7.581700422	7.195029905	7.711154385	7.293239291	7.004139291	7.184163597	7.19814792	7.461241205	7.085996274	7.720867813	7.457462497	7.442288606
ARAP1	6.818058153	5.373257106	6.545133799	6.931412542	6.361484072	5.967914512	6.391104634	5.975335246	6.397407482	6.546018515	6.102985012	6.258900172	6.435253032	6.237765481	6.621736846	6.581213143	6.581559446	6.20655687	6.41574438	6.093065343	6.265470281	6.053893019	6.475416085	6.174249631	6.164550724	6.441016952	6.057734449	6.276278475	6.476408451	6.184680773	6.536204423	6.18139948	6.656899093	6.824100811	6.164814348	6.501833492	6.141134696	6.428150553	6.142690735	6.276875585	6.077620947	6.151656063	6.315440449	6.310502394	6.629540036	6.682092276	6.25192814	6.209379639	6.20068295
ARAP2	4.89883245	4.924504153	5.056226536	5.658064462	5.134095743	5.024514467	5.351042027	5.276485818	4.821288998	5.14087892	5.116066511	5.109351142	5.217008273	5.094656862	5.18605041	5.360140715	4.949552909	5.174534678	5.019421615	5.093724843	5.108480094	5.094416529	5.265134428	4.911276444	4.937783067	5.068568423	4.944514777	5.178833587	5.182108521	4.999743173	5.22649371	5.253222355	5.139040697	5.020071566	4.870409126	4.924408344	5.198064715	5.089819596	5.181535926	5.172765537	4.93560355	5.07045496	4.901764514	5.30962849	5.438477283	5.377383286	4.747268899	5.365265976	5.217084381
ARAP3	8.111877113	7.575671678	7.971976858	8.621860199	7.745605487	7.651679008	7.604041149	7.799145297	7.266369563	8.285368779	7.58398338	7.806190823	7.741650547	8.086911181	7.687459776	7.512711	8.491813629	7.677340658	8.563731061	7.894136006	7.633135301	8.322262453	7.635668159	6.89456383	7.550098944	7.934073805	7.744789225	7.993582889	7.666687284	7.663194994	8.399934365	7.62379673	7.940926394	8.194706014	7.960905029	7.274938085	7.931582143	7.838176488	7.308651491	7.662634278	7.745334745	6.88457871	8.064542176	8.016691649	8.417564234	8.386200972	7.749460918	8.023094721	7.779187012
ARCN1	7.357893909	7.69774642	7.779996582	7.732589847	7.620455665	7.585445145	7.631296345	7.886332678	7.540780982	7.720928868	7.913475212	7.988706985	7.502236216	7.682379892	7.441765575	7.920073901	7.545385184	7.622261242	7.665844122	7.823658691	7.717220108	7.618832992	7.799376496	7.648669098	7.885773397	7.797868053	7.73846907	7.711673017	7.593047723	7.711195185	7.245040238	7.823485783	7.583128479	7.734440339	7.684685643	7.694715694	7.622779432	7.900210565	7.629842528	7.931245164	7.774519784	7.812869444	7.406072674	7.704539924	7.915296132	7.710254226	7.432524353	7.84973565	7.537620526
ARD1A	7.022149448	7.341283344	7.015559006	6.816506076	6.965969215	7.242432855	7.186721758	6.802222272	6.818587773	7.016745305	7.04700021	7.050879945	6.714898766	6.94849655	7.023560285	7.068226956	7.048259221	6.863459526	6.983909006	7.104625732	7.116895793	7.310260141	7.127704414	6.907163155	7.018979145	7.033465639	7.091416491	6.876902449	6.782263783	7.00973041	7.211428259	7.087333313	6.749323364	7.015688201	7.296414233	7.162454544	7.223661353	7.136797746	7.060299962	7.136951327	6.846818889	7.07049283	6.989568102	6.914653639	6.714689211	6.995147824	7.005751794	6.804332821	7.035065676
ARF1	7.440267327	7.358964248	7.49073783	7.252753124	7.326964346	7.284651749	7.275606297	7.47901489	7.513396692	7.753284207	7.621143988	7.610487037	7.525687277	7.367116051	7.397966806	7.7176341	7.58960697	7.540696617	7.338265579	7.394169017	7.292311162	7.446591399	7.566994569	7.401981077	7.405346716	7.444215389	7.432084415	7.693645109	7.671867368	7.374995302	7.320665621	7.473257799	7.86721953	7.456570188	7.309873104	7.620847773	7.44425927	7.548798876	7.147832291	7.536016952	7.382502058	7.509246676	7.632707566	7.471170656	7.776189326	7.322662753	7.431467894	7.587178207	7.457984939
ARF3	5.903460044	5.914991507	5.936808292	6.327924176	6.054938747	6.05348288	6.319560567	5.991925287	5.915722067	6.069002917	6.100164318	5.69534579	6.54840736	5.990089217	5.802363675	5.972799973	6.317957964	5.883158161	5.931977631	5.923908567	5.760871248	5.798547415	6.083071882	6.065958542	5.890740684	6.069579477	5.822783676	6.076907451	5.82425649	5.886308514	6.008645336	6.138425738	6.416702943	6.336567207	6.059833613	5.979277452	6.097827022	5.920839716	6.001174333	6.161202655	5.871066855	5.661874928	5.942748357	6.200252772	6.171352172	6.518422514	5.822662318	6.142125793	6.148073737
ARF4	7.714248666	7.667816952	7.773796664	7.770432355	7.716748036	7.721579462	7.445583914	7.644418802	7.67943184	7.87385066	7.574626387	7.56261447	7.598175372	7.761115442	7.747200438	7.842168078	7.80583197	7.725861842	7.622243308	7.548412639	7.451614082	7.691383452	7.527382262	7.857419952	7.786345232	7.598924645	7.705934077	7.772328904	7.679274119	7.625197304	7.507512252	7.722111381	7.756913628	7.760569465	7.575161045	7.90171578	7.719157335	7.466616938	7.568188436	7.796288049	7.708892049	7.89832452	7.65894502	7.682650764	7.776727367	7.42222548	7.723868103	7.811416094	7.707764194
ARF5	7.8423979	7.528261237	7.743533339	7.673470775	7.121928493	7.661911573	7.51980115	7.719719577	7.878822174	7.794684677	7.881898156	7.589748679	7.483046859	7.787541453	7.579326179	8.224075288	8.047590237	7.548844587	7.321067869	7.546656739	7.64089649	7.681618545	7.77544864	7.705710197	7.41293716	7.641333673	7.366096235	7.991139218	7.872331251	7.402031301	7.758206339	7.819996763	7.789145179	7.946558967	7.632656772	7.888948641	7.752241836	7.770225881	7.188452696	7.833977018	7.518182483	7.930942411	7.950386141	7.713791443	7.841120992	7.371709038	7.60114879	7.799944817	7.730856934
ARFGAP1	4.59871665	4.51034677	4.652827347	4.838593064	4.870562961	4.628660137	5.455941814	4.553330604	4.702584394	5.021130175	4.895693705	5.077096279	5.369028688	4.565451084	4.767601512	5.099565859	4.816425575	4.830936266	4.526859691	4.682332919	4.793937513	4.680657718	4.720215738	4.893691023	4.949078742	4.701405971	4.797506407	4.881303788	4.939293044	4.695594644	4.837377541	4.895232026	4.690489844	4.735672996	4.745411468	4.797267819	4.920254227	4.86405414	5.169080816	4.927884722	4.649732249	4.900038726	4.55039961	4.822204232	4.686754309	4.87269779	4.602914204	4.88113813	4.62763292
ARFGAP2	6.993091035	6.826723813	6.654886136	6.744408763	6.823116747	6.678025435	6.866283809	6.900239275	6.902058574	7.040447831	6.821758684	6.893187433	7.090200473	6.761365047	6.753087959	6.952711539	7.056923516	6.682857662	6.709810815	6.818086498	6.996605246	6.906117459	6.749093023	6.788843119	6.911894026	6.730078916	6.957820973	6.950818033	6.939927909	6.878297015	6.809777821	6.779513009	6.848640378	6.641034636	6.814998223	6.811289364	6.961223017	6.917219301	7.068492264	6.979551215	6.801301078	6.936559945	6.806770721	7.011335523	6.770589324	6.33740937	6.780192663	6.922677818	6.929451369
ARFGAP3	7.012302901	6.622817867	6.804200478	6.673737722	6.751667528	6.479700569	6.495868971	6.690904205	6.502656979	7.29847936	6.820940074	6.570686912	6.601468606	6.689208158	6.816657432	6.972833279	7.173776475	6.590278451	6.578146509	6.539450732	6.618536252	6.626417206	6.825710791	6.612538833	6.569240696	6.777151414	6.658920323	6.859834516	6.548717382	6.798848409	6.514042548	6.79483705	6.706042056	7.067600454	6.660856341	6.858658737	6.679347254	6.577732924	6.62868092	7.176509268	6.641553902	6.737671725	6.811390493	6.422538224	6.851009831	6.815929411	6.607352391	6.758371479	6.592992508
ARFGEF1	7.133237193	6.841178557	6.813458194	7.214873279	6.908245814	6.654526869	7.177001235	7.057391518	7.075186874	7.139635802	7.073706821	7.170166701	6.970489345	6.812807151	6.967366159	6.971622184	6.991873864	6.906018925	7.227998105	6.953723901	7.030261037	7.179710305	6.951581588	6.924641796	6.901110395	6.837181714	6.993619165	6.840099456	7.041986842	7.072708588	6.79400516	6.923175301	6.807968241	7.160093593	7.088045447	7.091768378	7.434256938	7.306003693	6.909266967	7.113079583	6.996618069	6.870923396	6.678133349	6.924474274	7.054691718	7.131430231	6.876917363	6.955604651	7.081306526
ARFIP1	7.605874002	7.389726453	7.483495138	7.771568427	7.233802302	6.864484181	7.398495573	7.68768834	7.149140287	7.762918498	7.582753538	7.764005648	7.218215857	7.072015803	7.335104637	7.330778015	7.94157297	7.792098597	7.713925028	7.253082469	7.762890656	7.570961509	7.827737417	7.399945046	7.254192131	7.725307531	7.169688202	7.642719678	7.50863583	7.296777096	7.312335018	7.02236358	7.765088133	7.816991993	7.748006181	7.798346413	7.469477231	6.982222224	7.326010752	7.436790793	7.218196362	7.891878018	7.634012722	7.859876596	7.171275354	7.768475083	7.55974235	7.428245938	7.564989128
ARG1	7.210061457	8.223904572	6.578564197	7.845975804	6.963972279	7.625479015	7.127030268	7.962859961	6.093129965	6.424620684	6.315985799	6.500987394	6.164052783	7.490952274	7.343699835	6.173443795	5.434942481	7.605165775	8.944757991	7.470345568	7.206375916	8.836447739	5.808436459	5.358212746	6.956233823	7.935345551	7.16267935	5.778778885	6.404183709	6.908533222	7.730570432	6.348389169	8.926717596	8.447747202	6.71815507	6.793174531	7.473568891	6.171318541	5.786558483	7.87081912	7.428799875	6.172776167	7.612482967	7.315266414	9.322272937	5.529183827	7.747911115	6.928312637	8.331008858
ARGLU1	9.715234873	9.754501319	9.80048046	9.959445446	9.948826335	9.921285791	9.78316918	9.555460865	9.506872604	9.567091106	10.03266904	9.911354574	9.720668315	9.819929413	9.875079404	9.723656066	9.491970296	9.861091175	9.845935743	9.993072986	9.946031673	9.777805522	9.63589964	9.991161896	9.731576623	9.640527865	9.827635523	9.844320772	9.52202501	9.820277405	10.20682678	9.99436727	9.58591404	9.427203934	9.954771587	9.624994573	9.682942325	9.96010764	10.06973637	9.601791504	9.654802351	9.791494369	9.670669019	9.707117336	9.67599845	9.927762324	9.743464355	9.652630049	9.629554019
ARHGAP1	7.5434461	7.382067758	7.516008819	7.8944349	7.284793265	7.40685389	7.416248666	7.644731938	7.878818296	7.837423473	7.599650413	7.793795018	7.520084382	7.744679504	7.430447604	7.788335508	7.838511864	7.371571412	7.546121529	7.543515349	7.620921992	7.619620637	7.642595491	7.421357259	7.507360877	7.496563817	7.531625236	7.783895765	7.584150257	7.482688814	7.551970428	7.658282956	7.360202821	7.769871697	7.639511156	7.609390859	7.681525258	7.749391123	7.533880715	7.752058968	7.618804564	7.651823785	7.56667758	7.489778424	7.750051382	7.455790956	7.465051063	7.662094896	7.517028156
ARHGAP10	4.485129736	4.341498567	4.559360705	4.413130888	4.143385579	4.617316726	4.484660062	4.178798603	4.133219913	4.106942697	3.947625969	3.840699202	4.121818858	4.366305797	4.091434879	3.827076552	4.034772302	4.254095241	4.690744411	4.508383381	4.583180081	4.350314077	4.219473589	4.337393126	4.079236637	3.870952791	4.483245076	4.276477104	4.3479978	4.590170672	4.31106687	4.243416873	3.911031482	4.073802201	4.73879533	4.282428926	3.958175001	4.740903587	4.43600024	4.45523883	4.111832821	4.50466476	4.239447859	4.244461738	3.904014464	4.120327531	4.038274923	4.053793392	3.36313074
ARHGAP12	5.341587162	5.419235312	5.414098359	5.35645821	5.514577024	5.267011093	5.570777585	5.506397805	5.038302649	5.229989907	5.312437274	5.449455966	5.81236052	5.594523847	5.042061879	5.274168225	5.333302656	5.255503258	5.246989061	5.232552302	5.440926254	5.411721654	5.071212085	5.26733907	5.414229113	5.293492672	5.231931939	5.459906558	5.14866615	5.326427747	5.501555716	5.401296365	5.151601055	5.297194528	5.537503866	5.10150426	5.384275489	5.240079524	5.343863173	5.586183327	5.262504968	5.711272463	5.533729952	4.841083893	5.19899129	5.324472935	5.402611052	5.60006516	4.816025706
ARHGAP15	10.61081312	11.03259685	10.52482497	10.59927091	10.86009094	10.65133745	10.14606407	10.75005067	10.54948743	10.56169729	10.40133754	10.38185054	10.60289001	10.83699885	10.6229542	10.3163421	10.89461397	10.68507127	10.84542378	10.75171418	10.53874674	10.59402826	10.40737435	9.918866431	10.59755303	10.53137715	11.03985225	10.54285734	10.47921679	10.61662496	10.48907078	10.12360172	10.6064744	10.63384177	10.47762659	11.07535719	10.82988517	10.69021475	10.14085427	10.55557421	10.56950889	10.85665815	10.50534232	10.40116291	10.82338059	10.55606649	10.64139603	10.68822471	10.23291118
ARHGAP17	6.644086947	6.670958582	6.66009154	6.483520571	6.426226129	6.511151764	6.65685916	6.620152891	6.75547023	6.508714716	6.65637288	6.995263573	6.585535135	6.335841444	6.213532989	6.763322428	6.616357721	7.276985385	6.253305341	6.806634134	6.606351123	6.423272379	6.520579417	6.983005137	6.52940209	6.729385334	6.701343703	6.51845858	6.82750385	6.608285606	6.409505945	6.864978093	6.487483891	6.37515625	6.759149081	6.458461291	6.374424854	6.905538962	6.623644543	6.781214071	6.62164643	6.920066996	6.399495032	6.926588536	6.384175317	6.469529949	6.714728482	6.773627135	6.542793002
ARHGAP19	5.953857192	5.90431922	5.762642366	6.371346438	6.088581732	5.878298207	5.887370512	6.001762583	5.646971685	6.122244182	5.916453766	6.133745308	6.358647616	5.870548912	6.033085772	5.993710579	6.0294165	5.727808494	5.912259219	5.719484875	5.752288658	5.949375334	5.900874526	5.801830329	5.928661604	5.864339074	5.756173446	6.066186363	5.695512323	5.843791905	5.978358224	6.054520256	6.065383502	6.197551405	5.721668762	5.95217568	5.960833544	5.873459914	5.874707774	6.205905055	5.864602041	5.570041155	6.132049704	5.892035201	6.6149929	6.1072176	5.601872822	6.11256053	6.498703669
ARHGAP21	6.62342601	6.215377716	6.199109056	6.90904391	6.479593849	6.819120394	6.992990961	6.042022635	6.084768299	6.142963909	6.57199693	6.721229454	6.000041422	7.251229324	6.30598802	6.181457858	6.15375388	6.243016009	6.61663892	6.364015318	6.381693872	6.918048879	6.387502665	6.540093895	6.26070392	6.484416162	6.350488925	6.506143303	6.540934426	6.226198621	6.641779714	6.610302102	6.720124331	6.370404036	6.560317856	5.592466337	6.592435229	6.416464287	6.707539774	6.52718919	6.637451832	6.006716006	6.086933024	6.394306048	6.702708058	6.761361451	6.229818446	6.61757748	6.510871395
ARHGAP24	5.408059478	5.807710261	5.167703847	5.264702175	5.317961123	5.378069148	5.372221784	5.68392766	5.534921283	5.471808332	5.578879509	5.380161671	5.084362306	5.634932205	5.307916598	5.149508367	5.273484095	5.556865169	5.775316841	5.625283053	5.191147471	4.816919781	5.092595581	5.469619847	5.016153482	5.388051799	5.369236025	5.367072588	5.141605929	5.371174123	5.672184859	5.286120659	5.522653916	5.54889395	5.263648448	5.25030429	5.549264717	5.211213931	5.195997586	5.831345919	5.596719701	5.17600181	5.444773545	5.252752382	5.8459889	5.705921323	5.1326759	5.544907659	5.554589963
ARHGAP25	9.881868687	9.583909487	9.726064797	10.34063864	9.958739411	9.651255324	9.693377718	10.00530677	9.46974675	10.02398949	9.597881083	9.780132245	9.825039171	10.06203056	9.912947747	9.59131533	10.06189356	9.808150959	10.17299094	9.895670261	9.909300425	9.902234063	9.649360717	9.301734604	9.801098672	10.24218616	9.521108052	9.912181051	9.59035697	9.694195536	10.05307859	9.687758218	9.903892497	10.35521468	9.645297577	10.02244015	9.720470749	9.908853988	9.488717882	9.825467174	9.592732093	9.784877643	9.74398968	9.724959842	10.16401197	10.3191765	9.629881205	9.952327405	10.03852176
ARHGAP26	4.774687597	3.86344508	4.407511017	4.467800365	4.436738581	3.955479302	4.583217691	4.095172395	4.153543526	4.553994926	4.175040613	4.452538223	4.448220588	4.108169709	4.180504216	4.446422114	4.576990508	4.291212057	4.344789865	4.197873105	4.347656074	4.660697326	4.232900202	4.377534536	4.193280485	4.551940984	4.065543965	4.248948487	4.484289891	4.561285732	4.313215266	4.196574458	4.842074	4.803207898	4.034669407	4.638299519	4.222989887	4.257852414	4.261099251	4.160187815	4.138767286	4.642431513	4.407843071	4.354783955	4.616796906	4.428461736	4.303590701	4.711695437	5.014024218
ARHGAP27	6.285381381	5.509452737	5.879499021	6.378913301	6.066243508	5.947305773	6.089887947	6.132373368	6.052254373	6.279631473	6.056919246	6.052984284	6.089199948	6.09413562	6.150850728	5.939333268	6.272019217	6.105290508	6.299373611	6.198548335	6.179810118	6.053106132	6.322328107	5.727584038	5.89139626	6.29300068	5.850961402	5.989430263	6.11484995	6.035195654	6.302738492	5.943156482	6.089559524	6.679996796	6.074507466	6.241603835	5.788918565	5.899134705	5.95705594	6.15019748	5.88720646	6.096872785	5.861372105	5.834104225	6.719897584	6.516008927	5.880195267	6.092444729	6.162886965
ARHGAP30	7.966688479	7.49818478	8.040908457	8.18668768	7.842297189	7.895598796	7.84007837	7.96504507	7.776940796	8.077909975	8.371138846	7.718818075	8.223816076	7.817002235	7.949831776	7.939013113	7.927117813	8.070239836	7.796682782	7.916864933	7.971428077	7.906018625	7.838345437	8.037398	8.036850312	8.221187162	7.877064512	7.91853805	7.663335383	7.789995514	8.041715969	7.813986784	7.957564995	8.34093442	8.013516156	8.025062854	7.73851371	7.94901464	7.834179644	7.967876646	7.795948091	7.819156495	7.892027623	7.79473002	8.31655316	8.184172908	7.924980921	7.820269991	7.91163554
ARHGAP4	7.725649362	7.416917633	7.674375949	7.206100903	7.66718894	7.759367965	7.706239474	7.64523883	7.676721874	7.688072677	7.730542833	7.832495828	7.934329167	7.59398327	7.614695965	7.671213817	7.680986045	7.438386801	7.399681708	7.516295545	8.073404927	7.734102796	7.715043716	7.263979212	7.759593412	7.548049319	7.533008856	7.33078594	7.744969515	7.61200079	7.859023958	7.846904667	7.219209156	7.614288612	7.600475754	7.527482766	7.605195608	8.079932623	7.71950128	7.878232367	7.492923776	7.566155186	7.55010462	7.450192139	7.564358962	7.707002515	7.503785047	7.641065886	7.301149698
ARHGAP9	9.213772782	8.259974181	9.097209713	9.38142913	9.289622909	8.687155371	8.804420787	8.835756746	8.763902193	9.248854158	8.981251834	8.773161703	9.290776901	9.082931476	9.285122355	8.865761084	9.515274066	8.686291443	9.492376249	8.948359234	9.174556473	9.2275128	8.733939443	8.330933617	8.89698168	9.378085007	8.771866503	8.953262039	8.968928663	8.951154832	9.387177126	8.740328877	9.183656911	9.638636315	8.711075292	9.271483128	8.955286854	8.79759873	8.349528788	8.848154584	8.556778039	8.446955907	9.263529433	8.814617695	9.556305301	9.639240497	9.050563004	9.158680206	8.973685072
ARHGDIA	7.76272657	8.015278588	7.482589495	8.142958739	7.588331949	7.895257392	7.832006057	7.746525175	7.646498507	7.996963453	7.800065226	7.938906775	7.65409418	7.60022523	7.611338019	7.944748178	7.639310324	7.786276989	7.609370723	7.82330221	8.000196963	7.65283062	7.781446234	7.950733834	7.810806311	8.050298141	7.89285156	7.597794181	7.775841385	7.869517616	7.679971144	7.807221369	7.606968382	7.965487318	7.861572183	7.841906263	7.783951687	7.942924201	7.965666551	8.137785831	7.666891679	8.121510117	7.740211994	7.602928966	7.718342821	7.684753684	7.617463863	7.842849895	7.34495399
ARHGDIB	12.53240851	12.27447864	12.56017194	12.49244994	12.37253719	12.20851963	12.36006215	12.28449019	12.49544212	12.68011391	12.45818308	12.39625642	12.3454685	12.57404683	12.51539313	12.27687274	12.54515878	12.29781113	12.6140377	12.33625846	12.4607068	12.50262222	12.34945741	12.44012083	12.34370868	12.30925869	12.42751226	12.35943725	12.25774274	12.31278866	12.7007677	12.19858644	12.62869893	12.79338241	12.39937247	12.23872799	12.25259752	12.44930282	12.24312415	12.40222266	12.4052068	12.29074728	12.52828916	12.60845137	12.60289657	12.41394793	12.46489021	12.40962162	12.5500534
ARHGEF1	4.278847397	4.166228339	4.504438968	4.478836061	4.375823228	3.865267655	4.328937778	4.576113054	4.810179172	4.485257269	4.732708407	4.916729556	5.02432039	4.100550517	4.377789869	4.776884258	4.795529321	4.469682544	4.034341628	4.282391931	4.556475505	4.23925523	4.359659085	4.471074785	4.452374457	4.039732114	4.526103308	4.436202582	4.841732913	4.642372847	4.445717625	4.39086567	4.728155946	4.475466377	4.542586691	4.595768557	4.312533739	4.632416018	4.350833221	4.503863038	4.637812789	4.131441956	4.527081576	4.456559079	4.803433512	4.616162066	4.40049642	4.193048934	4.047687712
ARHGEF10L	5.008042307	4.363828178	4.968758596	4.999651588	4.534382495	4.510634301	4.536981025	4.662018313	4.749093234	5.078689143	4.747908729	4.469427044	5.090753795	4.514522259	4.489355928	4.627150883	5.081576458	4.789548936	4.980082113	4.678685252	4.620805801	4.605995693	4.803800849	4.633611843	4.628819759	4.953456257	4.507694746	4.82786728	4.783763441	4.528475382	4.581596499	4.952392974	4.637984425	4.952269357	4.981108157	4.929871673	4.686088857	4.597959046	4.579669477	5.05446876	4.531481789	4.732685651	4.654207197	4.716836973	5.002242686	4.625247259	4.723744707	4.84992367	4.399744731
ARHGEF11	5.090778811	4.460657644	4.759143783	5.151753307	4.67730514	4.575746653	4.648005763	5.26647677	4.866049713	5.278445377	4.667185058	5.217803363	4.476962054	4.695459897	4.794059208	4.945211293	5.156361902	5.273543867	4.841793482	4.761091927	4.831501806	4.97634669	5.053474291	4.827381841	4.905823633	4.906981963	4.65224169	5.06754331	4.60895265	4.746052114	4.850450988	4.928234691	5.263529979	5.130321354	4.678690346	5.20093326	4.895324088	4.472186737	4.815765517	4.612803085	5.052183736	4.985359696	5.145681163	5.075030347	4.797341587	5.106244888	4.837364817	5.188035016	4.932891702
ARHGEF18	8.851551658	8.651648496	8.822767627	8.77661098	9.635317249	8.646955259	8.808102075	8.862005873	8.790062652	8.607614248	9.24024167	8.65425396	8.846016276	8.766368954	8.651752973	8.66259327	8.850392243	8.810693973	8.878093593	8.98191182	9.200705035	9.156031297	8.655588215	9.016010497	8.921803207	8.961432616	9.171491966	8.615062752	8.948683508	9.008612303	8.88332579	8.681179104	8.698469356	8.593990914	9.070041166	8.677191518	8.781669731	9.200883292	8.773158278	8.915556944	9.052306371	8.514603081	8.813540459	8.96678865	8.971554533	8.78375846	8.746005736	8.864666088	8.68903308
ARHGEF19	4.591297406	4.446240038	4.376068272	4.168614541	4.876926123	4.422962135	4.422683538	4.260559012	4.23938747	4.68097433	4.638293794	4.661882521	4.173877191	4.239166026	4.36344223	4.463019931	4.518258468	4.258127312	4.611299202	4.736298862	4.860200929	4.602320734	4.37281401	4.409170704	4.560604588	4.766902768	4.663825983	4.320166593	4.582598991	4.621137093	4.596266158	4.41491307	4.287524974	4.306694658	4.208313619	4.201206007	4.191107592	4.572013062	4.472098729	4.686625068	4.637986098	4.642140189	4.507163407	4.337062105	4.326753846	4.401108631	4.447770034	4.823441092	4.616373349
ARHGEF2	9.905638055	9.670226703	9.91018692	10.05011398	9.812866086	9.616867326	9.682991433	9.788135574	10.12744086	10.37253673	10.09005305	9.834202676	9.736554405	9.94595471	9.936851129	10.0708825	10.04989839	9.849835011	9.787975304	9.878984256	9.873318178	10.05796664	10.11827802	9.884185498	10.05026008	9.93685018	9.889227138	9.997737242	10.0039139	9.805065204	9.544298549	10.11143276	9.912050122	10.12490689	9.717120674	10.06521726	9.84851335	10.24252618	9.722426037	9.90447022	9.88306585	9.58284489	9.807916074	9.896162288	10.20128104	9.761780421	10.14464138	10.11280624	9.840015698
ARHGEF3	8.692091054	9.475847577	8.979647881	9.046314097	8.988050145	9.004336618	9.355415288	9.337326625	8.980944665	9.098957328	9.427480814	9.21526387	8.902053265	9.163568359	8.767818308	9.314812694	8.736806675	8.987845158	8.726986552	9.196353867	9.176727898	9.303227409	9.370917965	9.137460678	9.247617997	8.822563584	9.253204842	9.157438055	9.381783395	9.278287659	8.72653873	9.322902868	8.86449047	8.733286813	9.355158763	8.688602421	9.356944259	9.273156183	9.194586175	9.354705373	9.512311192	9.551252318	8.743655618	9.110757571	8.637497975	8.96651583	8.866186814	9.021363378	8.789292903
ARHGEF6	9.938889801	9.76962844	9.944099453	9.93710336	9.712965659	9.949608125	10.09818629	9.657671484	9.893235531	9.820428052	10.00773482	10.00206219	10.1443408	9.897301389	9.936036139	9.851419256	9.667679359	9.654839796	9.831127662	9.723076754	9.948852467	9.633033435	9.916499211	10.08045143	9.915332326	9.28134812	10.22749762	9.829563957	9.567509542	10.1094902	9.831045415	9.854105831	9.698637775	9.702379978	10.04266209	9.691703303	10.01767431	10.57661492	10.0278829	9.963842914	9.982577143	10.05102681	9.646972739	9.919810624	9.51172797	9.560037963	9.563830329	9.560169872	9.539334942
ARHGEF7	6.60281787	6.676629127	6.635258695	6.927434543	6.95145709	6.697242639	6.9821961	6.632145067	6.760678861	6.530159483	7.068431473	6.891560739	6.795416411	6.678152106	6.761700241	6.96101071	6.433699116	6.899827026	6.547929267	6.950135209	6.911510101	6.659274118	6.789802931	6.762386322	6.780536539	6.790318234	7.000512494	6.720801081	6.94223548	6.871308894	6.537201037	6.93138229	6.3917402	6.737963478	6.707369932	6.579533001	6.876666622	7.256002851	6.924032406	7.006641276	6.620449798	6.712114072	6.60611066	6.430244381	6.52951069	7.11494466	6.493055313	6.792334266	6.591088255
ARID1A	9.704264418	9.840562288	9.843674093	9.644660982	9.826806531	9.742756221	9.51266735	9.828269531	9.865544267	9.886961727	9.73089595	9.749082568	9.866018159	9.818350354	9.747194918	9.978577427	9.776098184	9.755614685	9.756040758	9.678261513	9.764565127	9.797758024	9.766165831	9.444287506	9.619808388	9.598857358	9.824785858	9.84765815	9.706951433	9.859510809	9.731607552	9.732854608	9.78773569	9.743896137	9.820561616	9.654395078	10.06663082	9.731098133	9.682100097	9.890596573	9.801440084	9.660333626	9.883361206	9.644312972	9.709256217	9.420140123	9.981014145	9.764628162	9.599870351
ARID2	5.107718846	5.169524141	4.896707471	4.790658901	5.065784306	4.871223508	4.924721822	4.834890207	4.89794035	5.2445245	5.161796602	5.051710545	5.003320874	4.894206619	4.898570681	4.878728152	4.831532239	4.937446346	5.198904242	4.94122848	4.808967839	5.015363839	5.064121563	4.943019889	5.117729612	4.770248389	5.207427726	5.007512832	4.741418866	5.180239791	4.731820981	4.693052831	4.813180871	4.948775035	5.159501071	4.872126875	5.168652276	5.005067222	5.033221061	5.101087293	5.009917104	4.880395573	4.937652464	4.868680807	4.966824467	4.819792153	5.186104608	4.868764231	4.907281251
ARID3A	7.956443645	7.699965777	8.119527908	8.632108319	8.051696673	7.784003188	8.060294105	8.141143387	8.757248413	8.657496212	8.265331529	8.337635599	7.988504227	8.270277453	8.369928928	8.522074834	8.486962678	7.811908172	8.236045575	8.146804658	7.946281441	8.090721049	8.495316618	7.943454291	7.936634042	8.464989392	7.872497515	8.42220395	8.063894507	8.138631191	7.993582933	8.434001916	8.544801117	8.612420702	7.975747929	8.591851023	8.213473524	8.451679558	7.926438087	8.049000194	7.97921401	8.014177103	8.121594211	8.250486658	8.776512605	8.283290136	8.367220957	8.168519624	8.127502109
ARID3B	6.970378849	6.746628422	6.684512091	7.302813094	6.748006805	6.624232623	6.452197287	7.117345783	6.767526909	7.244291479	6.969540245	6.927874655	6.868731257	7.12122812	6.854452693	7.139138476	6.926585996	6.549701636	7.107315717	6.841502191	6.946330009	7.078494643	6.807604098	6.099308647	6.814965221	6.868370153	6.625038386	6.993705323	7.012685676	6.840627183	6.649880742	6.834241805	6.680631139	7.139418914	6.695766697	7.124943164	6.871668269	7.054538957	6.536848633	7.548230913	6.875736358	6.957473902	6.69109467	6.714381298	6.992545255	6.701030173	6.812966441	7.024073699	7.006073493
ARID4A	6.465650752	6.297973475	6.505448892	6.303040615	5.96703073	6.094413405	6.143389342	6.233115757	6.070230325	6.322972743	6.441717364	6.273841443	6.496916979	6.323339082	6.458664112	6.231422437	6.640554633	6.089311647	6.204287617	6.075694257	6.01200182	6.667732583	6.322449013	6.211610703	6.248176415	6.175841703	5.995162686	6.620987092	6.247406117	5.797301266	6.240871904	6.183525615	6.504875254	6.784000427	6.084636114	6.30331971	6.109716801	6.291580466	6.009761388	5.980946573	6.179174947	6.147514343	6.300100694	6.291801664	6.581830474	6.68460839	6.098434135	6.531440403	6.219572079
ARID4B	5.457921386	5.343398094	5.282212567	5.533585838	5.585998019	5.11173993	4.821718872	5.800846779	5.157197455	5.370155544	5.17867823	5.121786294	5.47793021	5.659102299	5.549494275	5.028503706	5.549500247	5.225620359	5.604041007	5.444257256	5.225491288	5.732685816	5.243235195	4.675291764	5.363190094	5.226249245	5.153950495	5.151951365	5.503674126	5.438060414	5.467458278	5.19006157	5.474109668	5.597961112	5.356876386	5.255694095	5.047594571	5.201620937	5.025979672	5.022740085	5.49761844	5.423541803	5.525958975	5.5338492	5.469429367	5.532442067	5.171553385	5.286052306	5.783655625
ARID5B	6.418004749	7.04224935	6.041164268	6.109706001	7.036420756	6.186014464	6.27671254	6.578128384	6.212887659	6.084112671	6.631953451	6.568785063	6.257499781	6.093743021	6.413807378	6.370466076	5.928342153	6.390076582	6.192528528	6.614465309	6.633027692	6.151497944	6.850039077	6.093637512	6.465367877	6.434070263	6.93186521	5.79820729	6.276294559	6.856125309	6.016436761	6.384437804	6.099833163	6.006679423	6.443357808	6.132534993	6.379717507	6.645230531	6.504643698	6.740525644	6.768270832	6.509790165	6.52047221	6.08088099	6.135011511	6.374872651	6.231282078	6.135549584	5.813735501
ARIH1	6.140630391	5.966013135	5.962026748	6.034700345	6.049344948	5.761750798	5.77838692	5.86178547	5.557865458	5.973068957	5.997037453	5.800407957	6.045891874	5.885309305	6.121461949	5.760614083	6.092479162	5.833693933	6.118054324	5.988763822	6.211868028	6.202980969	5.893906142	5.529655376	5.899887192	6.020164028	5.876098614	5.740234003	6.060757799	5.788556689	6.100858584	5.723408823	5.950572935	6.164745553	5.928389574	5.736845521	5.802105478	5.69037486	5.689165456	5.738218266	5.649541446	6.034298664	6.131545644	5.953197051	6.16321398	6.203303254	5.85471186	5.925280424	6.042576567
ARIH2	7.11343598	7.575573203	6.94837167	7.156931236	7.201993274	7.244851548	7.138966308	7.077110174	7.075028075	7.341461463	7.472519708	7.213532914	7.298889258	7.109351619	7.297456854	7.53916381	6.944933976	7.065319314	6.874082595	7.283198888	7.250639592	7.378195411	7.426515863	6.860597467	7.623073354	7.033370544	7.16339348	7.236588124	7.174818954	7.456606103	7.004737288	7.411844088	6.922528464	6.729470495	7.327899553	6.956876563	7.256687542	7.44880647	7.314991604	7.391405752	7.171259506	7.461276546	7.129305683	6.916584119	6.777093257	7.213347759	7.117314969	7.018144307	7.019681518
ARL1	4.969369467	5.709982755	4.977640624	5.137825601	5.410804234	5.333295229	5.365040505	5.439414355	5.115196197	4.932006962	5.554630968	5.20140272	5.058079792	5.369206894	4.967615525	5.213512502	5.067976443	5.399907924	5.286425776	5.307785904	5.344160719	4.982420509	5.243864348	5.372128473	5.254949938	5.099622509	5.435086037	5.285427761	5.073479267	5.312018513	5.591639342	5.09755374	4.984892527	5.003815295	5.370830726	5.003584161	5.485249565	5.323719941	5.639579528	5.456950514	5.120375669	5.77205782	5.130017127	4.731757953	4.905306305	5.117958668	5.178753087	5.308639841	5.319476301
ARL15	5.133227925	5.590795601	5.234872318	5.295407203	5.617334265	5.232086058	5.417491466	5.496519806	5.795133659	5.226176586	5.593504073	5.095323971	5.65960335	5.751595837	5.249039285	5.820339197	5.259117484	5.238569694	5.297140344	5.249584524	5.391668061	5.501472338	5.441374017	5.198260432	5.612672987	5.182600923	5.255480078	5.392136936	5.691337347	5.654116626	5.084924699	5.421823379	5.390498652	5.283503813	5.430446717	5.498035267	5.174051725	5.228400749	5.248103772	5.068396935	5.663448125	5.516337703	5.584977259	5.262465966	5.830809644	5.362266953	5.459049052	5.584116615	5.538737299
ARL16	7.987391452	8.031025315	7.9574314	7.829045817	8.074032078	7.954388235	8.087351313	7.993152903	7.863560111	8.076333347	7.962408357	8.408503424	8.187327763	8.110206439	8.144658386	8.008575876	7.737456148	8.110920337	7.964817592	7.972281181	7.962212032	7.857988878	7.960482112	7.988823675	7.878348279	8.127439422	7.986783531	8.122098092	8.066808908	8.060126022	8.177914978	7.830758574	7.902242057	8.005718751	7.910442807	8.010677643	8.016532061	8.257198332	8.351757474	8.054567769	7.793357929	7.949770755	7.779349569	7.792016181	8.039793241	8.486302197	7.684034974	7.951955151	8.150500694
ARL17B	6.209522513	6.529039891	6.266313268	6.726511287	7.440926097	6.251674997	5.428350283	4.953215524	5.615570108	6.414830407	6.13807945	6.559681366	6.602033456	5.589347656	7.011661347	6.455342899	6.471850634	6.393238769	5.449449648	6.980043285	5.531760995	5.435926542	6.54403163	6.077658552	7.090219514	5.525233924	6.019526878	5.687481236	6.103665907	6.320446534	6.90604053	7.289787542	5.604936298	4.999220479	6.475207899	6.422765875	6.228340214	5.309687065	6.183962979	6.742052541	6.37090506	5.411031302	6.310150339	6.451048244	5.850194223	7.079035979	6.625765895	5.23505623	6.831077312
ARL17P1	6.508387208	6.831479554	6.474857988	6.82423565	7.522254926	6.294881717	5.40350869	5.119977297	5.412411874	6.439747991	6.523911334	6.841871622	7.224785748	5.820342452	7.128575419	6.705426449	6.63608908	6.423503867	5.444963698	7.060531941	5.519273957	5.569531609	6.78786402	6.410413637	7.18050156	5.198767399	6.3631183	6.048666269	6.303051661	6.383612337	7.228234117	7.650165266	5.480717896	5.018180035	6.710847284	5.858149715	6.215708821	5.536598455	6.592980666	7.06160979	6.538429586	5.599794914	6.422100803	6.004451447	6.252334808	7.034208169	6.777757722	5.416717676	7.266789873
ARL2	7.965512878	8.705197534	8.405485378	7.55231724	7.916223417	8.21913519	8.268739598	8.011906867	8.137474719	7.807301161	8.278462669	7.806890137	8.041446366	8.090815798	8.079879798	8.198923828	8.145616044	7.73114766	7.813772173	7.899295669	8.196874514	8.214415005	7.890029201	8.292968657	8.369443737	7.603929459	8.253936786	8.203527981	8.364443756	8.26771007	7.776487864	8.392983531	8.054867794	7.281534579	8.027566741	7.690554118	8.182093057	8.086745013	8.257849832	8.070834011	8.300205354	8.167047242	8.108351975	8.16849306	7.632505302	7.68635738	8.335410742	7.990358657	7.926678495
ARL2BP	7.573931427	8.173014883	7.272421309	7.509030397	7.610889827	7.844918342	7.733237705	7.763352206	7.591271564	7.841267692	7.70291112	7.794277962	7.599269192	7.600254119	7.497936725	7.398102993	7.602328201	7.589895797	7.540193688	7.902746996	7.870325777	7.594785041	7.752245417	7.574562804	7.877493806	7.473017087	7.829234004	7.684574048	7.594082651	7.933575859	7.671042716	7.607392059	7.43364095	7.515913849	7.721794463	7.411385554	7.788329528	8.006006963	7.84102478	7.794009063	7.735490059	7.83066982	7.615671213	7.592074569	7.183556533	7.66444944	7.639064767	7.685645946	7.347254268
ARL4A	4.694135357	5.10793896	4.266959965	4.990363209	4.540185878	4.811323943	4.716033854	4.603028919	4.323555543	4.443623604	4.938971173	4.517664714	4.838654558	4.603741091	4.640196383	4.362277114	4.891815767	5.258227985	4.498143672	4.863662295	4.646689443	4.325086315	4.237044746	4.456320471	4.465826062	4.483206819	4.787163566	4.45967902	4.336035606	4.817714586	5.117526858	4.388917728	4.597855771	4.345066112	4.998094055	4.38318474	4.857656931	4.43867019	4.682610009	4.364685034	4.705901656	5.110707423	4.961148145	4.516550306	4.599478343	4.384766773	4.507189253	4.336149856	5.230201664
ARL4C	5.638470492	6.063760842	5.440666513	5.816853677	5.92492227	5.487591104	5.897286469	5.642809547	5.330607774	5.93805445	5.883872224	5.405227028	5.708649469	5.726406195	5.816245687	5.588351397	5.649853152	5.002450747	5.632224073	5.708466518	5.989708748	5.881435509	5.797052319	5.245282964	6.112422308	5.657392691	5.900619926	5.638273261	5.35287862	6.049297968	5.946615943	5.320117108	5.691370116	5.447604922	5.845047322	5.244964479	5.569105223	6.018195186	6.151623543	5.805586005	5.623046901	6.175812274	5.6201102	4.898970591	5.15910624	5.790918045	5.606324379	5.361244172	4.709101566
ARL5A	5.893253902	5.42010205	5.723520474	5.661707441	5.681691776	5.667555185	5.426026579	5.474556252	5.543168681	5.70282527	5.75134541	5.446273712	5.364135168	5.664220033	5.427431262	5.638583469	5.962273228	5.592206395	5.761415132	5.296873507	5.551174563	5.880256888	5.72639386	5.681620441	5.752540266	5.369185958	5.536225693	5.746028177	5.502790173	5.458968584	5.883818258	5.687046132	5.647634474	5.672629279	5.506478888	5.69743173	5.805072264	5.888637094	5.559459319	5.430857472	5.494689276	5.607449663	5.287722855	6.035021314	5.705900116	5.523851779	5.548190087	5.924133227	6.002758959
ARL5B	5.372389206	5.560692965	5.224794265	5.242688534	5.751502373	5.328217205	5.328171727	5.408780056	5.024494241	4.971766256	4.900849949	5.176548759	5.148759471	5.00696559	5.245192278	5.358404105	4.895985309	5.573666589	5.618131613	5.453560024	4.806378193	5.566222921	5.490459717	5.282661863	4.947210434	5.346189544	5.215052199	5.166979374	5.469687561	5.23021451	5.251428875	5.082552033	5.400972844	5.466436453	5.110065864	5.38245694	5.361531998	5.309547021	4.982542527	5.310320524	5.549698296	5.041769201	5.249430878	5.727756169	5.655730665	4.993401144	5.30183806	5.327424717	5.484938442
ARL6IP1	8.409032299	9.151774022	8.243139317	8.741992725	8.828363602	8.829405338	8.873122094	8.97554659	8.32961088	8.640619457	8.988636959	8.927178475	8.458262846	8.659416188	8.680528629	9.170406636	8.408969944	8.976238582	8.753390544	8.884800302	8.472565415	8.579844962	8.813763575	8.383880425	8.893208587	8.779363348	8.821356857	8.712093905	8.652531873	8.779898628	8.272576333	8.802214095	8.966747486	8.463302455	8.700060026	8.902802464	8.896706353	8.733832986	8.746408942	9.051815581	8.763163883	8.958060633	8.563515262	8.53465682	8.758267899	8.739073865	8.577765465	8.663196957	8.432455769
ARL6IP4	5.837020573	6.263799281	6.018077532	5.81914254	5.76287341	5.839660755	6.231980849	6.008196078	6.174502103	6.001723007	6.179788062	6.076819123	6.225480527	5.943052022	5.924024341	6.218847677	5.988187488	6.017465426	5.723807399	5.892753076	5.963987731	5.587323871	6.102493211	6.149347362	6.242100807	5.855007649	5.936104503	6.08579216	5.99453574	6.015269826	5.809025796	6.212949249	6.052489411	5.943411783	6.016480352	6.064228418	6.205653079	6.077884557	6.01047968	6.097122679	5.867090469	5.771540604	6.168880293	6.032539076	5.884106389	5.940712685	6.138080884	5.953827298	5.684184033
ARL6IP5	10.77582281	11.20793114	10.95325252	10.74705989	10.81577194	11.14941078	11.00185444	10.80783342	10.6309349	10.941443	10.88937257	10.99454609	10.73214267	10.87619421	10.78048682	10.99602137	10.64663629	10.8551056	11.10432417	10.89746887	10.82493541	11.04684599	10.99080216	10.90121442	11.05757209	10.82678221	11.00254097	10.61463974	10.97561957	10.8807208	10.89484464	10.78558875	10.90785335	10.6092964	11.10345047	10.7739363	10.9197239	10.87324029	11.05315281	10.7592193	10.96516126	10.91294594	10.95573478	11.1321993	10.77844668	10.82540342	10.85089446	10.78666532	10.82519804
ARL6IP6	6.659900748	6.931653291	7.151535992	6.390537711	6.701469947	7.010437582	6.978873774	7.191037933	7.082925679	6.793987958	6.889804519	6.758948333	6.846586555	6.897500408	7.022832892	6.652081383	7.048975093	6.824181732	7.329846619	6.755590587	6.77682555	6.992463608	6.979655435	6.585942836	6.909107743	6.64529304	7.235157502	7.06454563	6.713365344	6.914995296	6.6733973	6.582205958	6.773685224	6.996836746	6.952375257	7.368836444	7.046482471	6.979913335	6.750479509	6.794353909	6.730786924	6.968370372	7.043063004	7.265986573	6.989771779	6.477699165	6.668471349	6.724540852	6.839568039
ARL8B	7.703378215	7.758309694	7.243751353	7.631700432	7.639311144	7.737426262	7.878919215	7.736646961	7.426181627	7.483854814	7.567979653	7.709605195	7.402801164	7.417731676	7.274232516	7.327354484	7.688398287	7.731768318	7.87114446	7.610457813	7.601053156	7.508177853	7.56931806	7.847976089	7.46557345	7.423660397	7.648886477	7.353706254	7.486830729	7.817058662	7.607710158	7.569916364	7.643431489	7.466647277	7.737127178	7.325306113	7.882268561	7.401723296	7.66067132	7.804305929	7.781683653	7.761180906	7.607602143	7.49029465	7.398144349	7.611833501	7.431415934	7.787869739	7.498583325
ARMC1	6.156829304	6.66138654	6.305465864	6.124029449	6.654673669	6.602164395	6.612042697	6.322658126	6.675151119	6.141753956	6.615609036	6.490267586	6.472410303	6.303290165	6.345440031	6.262648315	6.237361967	6.623947929	6.16584897	6.632376158	6.249057003	6.43414593	6.54979165	6.803543709	6.837761248	6.351370736	6.592315058	6.425205791	6.549230464	6.337122746	6.340142258	6.438681878	6.073818766	6.051778283	6.584139766	6.230976563	6.603611038	6.907495789	6.668934839	6.648004651	6.484179613	6.64150982	6.10422885	6.358774895	5.732965072	6.476457595	6.299634369	6.286006711	6.242275818
ARMC10	5.663395706	5.687013991	5.639039075	5.362840193	5.862499309	6.019323614	5.930296312	5.620315496	5.572315438	5.372951744	5.669812148	5.329486263	5.559553725	5.526508762	5.573004443	5.538895778	5.787172262	5.763498703	5.715427368	5.827359602	5.721247111	5.606271312	5.591238873	5.881881759	5.508502944	5.627739827	5.683366664	5.55268206	5.72262703	5.728907749	5.895126894	5.615622961	5.654002446	5.771978264	5.632476514	5.677086369	5.767287727	5.536605689	5.703636702	5.482814746	5.583992742	5.529146036	5.865338812	5.526114222	5.6546896	5.798558274	5.612290617	5.878612907	5.63420691
ARMC6	4.262267876	4.424128695	4.47809765	4.44465509	4.288331439	4.271588479	4.565845737	4.466510833	4.574413856	4.377789595	4.810481555	4.65136728	4.449914958	4.36055529	4.496920689	4.556398464	4.62321256	4.405422375	4.08303287	4.240749023	4.600286532	4.104951974	4.305097946	4.879620696	4.535421853	4.471611383	4.843993508	4.447465928	4.25051111	4.527533415	4.297192605	4.448059412	4.594745391	4.418145675	4.324075429	4.430186878	4.215394092	4.571724465	4.311471037	4.368794266	4.336509898	4.719789031	4.70496273	4.620353423	4.540341243	4.100555023	4.565771492	4.537015856	4.031337567
ARMC7	5.51647584	5.351549486	5.576576818	5.539971316	5.47820237	5.390419968	5.459584634	5.73632362	5.268410116	5.245303152	5.368413296	5.357731378	5.427917333	5.434955772	5.259404555	5.589088329	5.426070313	5.457823909	5.351359936	5.57232951	5.413513393	5.394166641	5.690065706	5.094884185	5.208777512	5.621084797	5.530964916	5.211692953	5.585264276	5.504438788	5.252371992	5.245335558	5.507890498	5.849559644	5.570628821	5.525836809	5.615648821	5.559903906	5.178152258	5.541561815	5.722626383	5.19034477	5.497117472	5.481813761	5.517776219	5.39736758	5.396163997	5.325302963	5.419124665
ARMC8	5.086126591	5.015527118	4.971589189	5.059507666	4.869677594	4.810377153	5.035581395	5.126677797	4.949520057	5.119207615	4.956834071	4.753303178	4.774151977	5.182203472	4.91301033	5.076484191	5.018443371	4.639286467	5.149415992	4.991238277	5.188617436	5.094947387	4.596041358	4.861108459	5.033808478	4.825790666	4.61622466	4.930026252	4.599871304	4.952218662	5.047857742	5.212530425	5.221953124	5.047390253	4.908607607	4.914819817	5.013765266	5.054698614	4.68957144	5.115149682	5.068535168	5.065256196	4.818961503	5.236678025	5.024260535	4.693858361	4.986303954	5.149309757	4.909670027
ARMCX2	4.733376247	5.531523619	5.031669337	4.649222708	5.092429536	4.971299921	4.536465436	5.026767805	4.825266253	4.816879828	4.77449631	5.374880396	4.84485481	4.698230291	4.902437178	4.72866976	5.469997201	4.946103325	4.851269825	5.207806207	4.910218459	4.954631493	4.691232386	4.793776114	5.032442267	5.096689448	5.043267339	4.773251193	5.002849636	4.878690669	4.932826464	4.980018787	4.853450205	4.482434914	4.902573817	4.965501576	5.134133861	4.928329506	4.85860593	5.007852449	5.291393464	4.823738041	5.079144141	4.858603412	4.710809569	4.755920045	5.074635063	4.84230465	4.45838292
ARMCX3	5.001914206	5.173115103	5.374539212	4.975696062	5.381215544	5.360056984	5.353444507	4.95002477	4.843006918	5.166704845	5.208109502	4.993549459	4.982181002	5.562257204	5.074669681	5.01250801	5.23113216	4.940148611	5.262049785	5.148360842	4.913865961	5.50560513	4.995603727	5.127956368	5.367005991	5.394887084	5.014109133	5.402126018	5.025389391	5.214134538	4.970802672	5.202515156	5.347705199	4.928871375	5.191939109	5.065203354	5.215430236	5.202374075	5.167973519	5.009452221	5.114508111	5.061504273	5.065704087	4.991852216	5.246016142	5.373505142	5.072130774	5.295048672	5.207667552
ARMCX6	5.629834004	6.179780595	5.976049525	5.650276753	5.808854994	6.202616842	5.720993215	5.83303793	5.749730603	5.730185837	5.685537318	5.950142347	5.622323174	6.263072765	5.590679123	5.872942146	5.368959575	5.839115736	5.908819342	6.008178043	5.521020427	6.133066846	5.656016435	5.709449714	5.783978964	5.924830803	5.658636033	5.883641182	5.872882338	5.536447914	5.630666123	5.832983356	6.108048682	5.589424968	6.079821073	5.958711995	6.023795424	5.942683267	5.766113192	5.917524687	5.939550464	5.732110454	5.653918324	5.806756613	5.921448219	5.813191517	5.789113671	5.773034659	5.745340364
ARMET	8.893320422	9.467217104	9.149430712	9.038304758	8.997877355	9.093053255	9.285548225	8.881786413	9.318466936	9.255231041	8.996934108	8.820862137	9.072619304	8.959122414	9.056082203	9.155747682	8.969475527	8.602959073	9.031812781	9.189863097	8.946171401	9.090831728	9.260924135	9.227148159	9.506876449	9.183009237	9.322403666	9.079602781	8.83059535	9.378910631	8.761238477	9.289668825	8.809180747	8.613081605	9.237020358	9.434041249	9.298454247	9.186620059	9.173322932	9.30206022	9.180420931	9.361251832	9.05525572	8.7718443	9.148709278	8.596512842	8.796824686	8.954957504	8.786295763
ARNT	5.102680363	4.79110772	4.977464529	4.933631427	5.328433928	4.820933206	4.884099506	4.698007091	5.013990688	4.989456135	4.861658856	4.91735725	4.658504965	4.891181858	4.752411339	5.252064766	4.876032489	5.189381868	4.859082852	5.086533912	5.099136749	5.049179874	5.120870694	4.937789554	5.082679523	5.195477691	5.104741151	4.852476081	4.986462988	5.13277718	4.81518677	4.771897688	5.021909692	4.978563538	4.879436759	5.093600207	4.956247411	5.318509697	5.13177495	4.884984144	4.747449029	4.653009431	5.219767043	5.071735182	4.876099985	4.915986766	4.79921063	5.201199016	5.009561307
ARNTL	6.533545694	6.632026003	6.485858176	6.722440995	6.490288964	6.332148235	6.246267002	6.91635556	6.560998117	6.666833014	6.386279796	6.794052906	6.552902249	6.613861274	6.707938568	6.462180147	6.765593818	6.434761018	6.812837354	6.727074886	6.51470853	6.730134013	6.770983528	5.820926621	6.428318782	6.450954604	6.385891101	6.509355891	6.616208497	6.653206492	6.881599427	6.566222423	6.723460829	6.838334854	6.19686389	6.827614001	6.625744036	6.806905552	6.257372298	6.686088014	6.318621484	6.516154578	6.662146775	6.522911283	6.818454365	6.995798576	6.15259322	6.764206452	6.813213047
ARPC1A	8.547540006	8.575314594	8.587262921	8.71983125	8.427183118	8.57483153	8.373789955	8.700182353	8.679296071	8.739288577	8.439049432	8.616356301	8.383149552	8.603497162	8.655954175	8.703134494	8.709889976	8.650830519	8.751402074	8.46505053	8.413447813	8.632608269	8.57181779	8.376267717	8.506426673	8.462218056	8.712346243	8.799995074	8.374459888	8.643762475	8.436174724	8.633606428	8.535767185	8.772076677	8.360655308	8.815041067	8.682159891	8.541498203	8.383852279	8.799255652	8.592049767	8.588537537	8.661220055	8.616337746	8.780446118	8.367659695	8.360584607	8.785772551	8.61217047
ARPC1B	6.133289119	6.038490821	6.814674248	5.890076236	6.251467534	6.086298421	5.929915546	6.434060151	7.051129828	6.902784546	6.729796019	6.130503029	6.755993866	6.428644605	6.236191798	6.713685265	7.060756829	6.310454952	6.203546988	6.165869528	5.954315652	6.942540761	6.153228362	6.163260387	6.626252964	5.990183474	6.298923407	7.033176218	6.683272865	6.148550435	5.839057954	6.53416151	6.953846849	6.325439055	6.245590491	6.834176159	6.315096654	6.349041935	6.179606086	6.381795452	6.179689407	6.309277569	6.528952229	6.596832153	6.570346095	6.000113406	6.884923471	6.588215185	6.644698048
ARPC2	11.69891129	11.91529202	11.96150022	12.10299284	11.79207927	12.01196579	11.75433444	11.96099483	11.89214034	11.96286931	11.59650432	11.82305879	11.68199744	11.90279601	11.8785399	11.88712203	12.08092463	11.9115148	12.14597376	11.74816678	11.81680879	11.84733938	11.97516203	11.61628791	11.88881049	11.87895829	11.83315418	11.76416411	11.86228964	11.70670556	11.90623826	11.71395879	11.95297892	12.24072516	11.84418683	12.0560412	11.75809315	11.78606323	11.62354871	11.93113678	11.84171486	11.94387748	11.93353817	11.83904653	12.15097956	11.94353176	11.88044513	11.90331973	11.73128399
ARPC3	10.48373832	10.48211487	10.91078183	10.29784378	10.44454939	10.73750374	10.35447325	10.59697241	10.41456686	10.52411835	10.13157711	10.03318754	10.35052818	10.53718925	10.51959265	10.09540163	10.81482497	10.58332374	10.96642958	10.30206489	10.37520783	10.80405752	10.11764964	10.38490425	10.54847336	10.5060021	10.43313876	10.39324308	10.1511042	10.29717045	10.74000462	10.36867365	10.45871512	10.78536502	10.46215077	10.84334172	10.24493143	9.978212981	10.24035179	10.5162926	10.31400403	10.72680656	10.88930087	10.5884481	10.55356428	10.18142406	10.46517138	10.67978277	10.55721562
ARPC4	7.060949672	6.641891261	7.235402884	6.956721055	6.866207949	6.807365814	7.090716563	7.078978089	7.43189415	7.171556164	7.437444673	7.126511869	7.134885153	7.052191059	7.181146921	7.226139615	7.436770323	6.950301833	7.043493349	7.016473782	6.902298263	7.100332419	6.877365011	7.051520734	7.055506315	7.083308859	7.108483659	7.314225685	7.172185364	7.005427394	6.795159858	6.998701166	7.376527224	7.389941819	6.934254468	7.335215181	7.248719808	7.137151441	6.770337484	7.152186891	6.963532295	6.942955173	7.124453241	7.255264197	7.364179565	6.932879669	7.200177015	6.975444066	7.192718828
ARPC5	11.91072659	11.68098845	11.63210897	11.68781984	11.83171816	11.76355505	11.73797228	11.78901828	11.69827435	11.7486591	11.63464259	11.50064341	11.70231349	11.68135246	11.65225313	11.5057437	12.03974345	11.68296341	11.89081797	11.73014791	11.68695479	12.00488087	11.59278926	11.69966306	11.8093828	11.55273037	11.48339921	11.51270223	11.82683854	11.8864659	11.91545898	11.07784001	11.96760878	11.83376753	11.92241752	11.71030941	11.88222198	11.20300322	11.58188458	11.62112491	11.65619893	11.69857969	11.93879764	11.89769605	11.84558552	11.87701533	11.64149299	11.69012687	12.00560711
ARPC5L	6.001038336	6.769415086	6.34740081	6.392874648	6.55846137	6.542149037	6.806710717	6.84944239	6.699215586	6.514714662	6.599852478	6.585409803	6.564546262	6.479734801	6.300885934	6.904260146	6.237833875	6.192623006	6.238542676	6.660136944	6.485803152	6.858556233	6.594779197	6.361100785	6.619765197	6.714776177	6.662851047	6.168729306	6.683287515	6.88563328	6.277495197	6.854211706	6.376390879	6.354086267	6.723448957	6.347209686	6.629043816	6.709647759	6.846947034	6.961987501	6.540782066	6.543567985	6.458560623	6.29293879	6.456259666	6.461756157	6.263750226	6.359479805	6.478227724
ARPP19	5.812833298	6.028221395	5.948680285	6.0195014	5.731112825	5.779073506	6.19007703	5.777076163	5.988673857	5.755340591	6.381863565	5.708499258	5.905480334	6.116343154	5.748852618	5.857843074	5.958891107	5.877726901	5.643214462	5.832188939	5.909421885	6.124767794	6.024105503	5.680052969	5.995977784	5.665265399	5.985780152	5.971498147	5.948832351	6.040901853	5.649043662	5.725575275	5.848013552	5.963583644	6.026552888	5.927329389	6.030953731	6.241301078	5.943296598	5.999217449	5.995107519	5.833657461	5.859659756	5.495583889	6.026333935	5.848795516	5.930953215	5.873210929	5.629103599
ARRB1	5.831891684	5.397581332	5.883977381	5.648867796	5.66191453	5.719896035	5.754203237	5.6853369	6.124427889	5.804481446	5.367703912	5.781735112	5.467800357	5.683454736	5.38088608	5.999495233	5.82984185	5.90540717	5.775272981	5.740621798	5.403470164	5.059535303	5.831318738	6.098069464	5.453333301	5.714303055	5.687816552	5.827614245	5.430592045	5.70920023	6.037769431	5.347457375	5.897606913	5.754517052	5.872039443	5.588546194	5.596398869	5.784790824	5.684532124	5.833008333	5.698298359	5.874962727	5.834348845	5.773286945	5.535750885	5.731849077	5.677965794	5.745202961	5.886437625
ARRB2	6.873503429	6.105676082	6.70120306	6.705572968	6.27800107	6.055882395	5.949768376	6.165166384	6.551218201	6.741540282	6.785413473	6.362228316	6.925422022	6.49353881	6.468101278	6.956026257	7.053319289	6.02988236	6.404816036	6.237706042	6.473378135	6.532029658	6.471419366	6.323869092	6.350139542	6.637523659	6.361581618	6.689747247	6.581093163	6.508993527	6.308379272	6.415339496	7.080412081	6.875861534	6.305923865	7.230160372	6.490602278	6.351238029	6.092858249	6.172653724	5.903462524	6.46690431	6.571881084	6.55711752	6.952439305	6.660612004	6.758210839	6.690414456	6.584728486
ARRDC2	4.863090196	5.366746503	4.990510947	5.081781922	5.307548407	5.317547834	5.323528714	5.238883777	5.207240721	4.973534891	5.307626715	5.365478781	5.31478219	5.077542497	4.980280043	5.261960624	5.099419518	5.276403833	4.943269485	5.29578062	5.521409769	5.084067067	5.09109673	5.149108647	5.094829463	5.4035202	5.342918016	5.127666892	5.116005745	5.474461435	5.431122736	4.835551478	5.044601878	4.997419407	5.2419484	4.800748503	5.098847029	5.324859115	5.322783006	5.280554219	5.374849551	5.209608065	5.27110044	5.020959462	4.950251048	5.066172882	5.322379307	5.238384595	5.081628287
ARRDC3	6.423350714	6.11025123	6.79813105	5.95303671	6.401097273	5.816177063	6.057613763	5.624219165	6.636502606	6.286908449	6.483401707	6.000033073	6.098631676	6.495849373	6.52005321	6.334325736	6.242516748	6.311226757	6.510258882	5.931929063	5.956126537	6.714018189	6.681783603	5.986542348	6.173172076	6.378256028	5.701492064	6.991331459	6.598070318	5.69866054	6.025762487	6.32517766	6.553075048	6.456645108	6.109717394	6.890049918	6.396331981	5.744018084	5.863420994	6.254137491	6.294246227	6.297409917	6.690847881	6.669038085	6.361635202	5.719025187	6.005579833	6.396978375	6.79101931
ARRDC4	4.312819825	4.111056187	4.631604992	4.597479415	4.94718085	4.622104369	4.752650117	4.40416551	4.697149664	4.544520372	4.498282402	4.513231138	5.177487314	4.466495348	4.670200345	4.423226879	5.016813034	4.337414429	4.114394905	4.75318326	4.454548874	4.388142917	4.314628327	5.121524891	4.257236308	4.484150683	4.188982759	4.788269984	4.335068305	4.53230666	4.708280362	4.469734809	4.920574946	5.088471332	4.636319347	4.291510124	4.896233141	4.190342265	4.37567522	4.305597738	4.419759836	4.235209143	4.643401949	4.68791917	4.626000912	5.074606295	4.381649901	4.580119319	5.032835349
ARRDC5	5.738435889	5.357789722	5.45399509	5.262832109	5.55836597	5.569084879	5.159061173	4.994907692	5.244975583	5.727867645	5.747034064	5.41526455	5.674459174	5.408456691	5.745453365	5.480115939	5.493893787	5.26795191	5.104275809	5.326061154	5.643468566	5.50894839	5.235853638	5.58959411	5.362805523	5.241751934	5.764415769	5.771467439	5.409834054	5.350780996	5.296220071	5.68996524	5.048952884	4.677210498	5.756876876	4.907086343	5.021194115	5.831252136	5.959781988	5.7627087	5.306197837	5.667837404	5.364356585	4.944591353	5.122561526	5.135621455	5.399030664	4.958595358	5.04184864
ARS2	8.983448745	9.338684715	8.856995808	8.90522655	9.043019089	8.891332789	8.991541233	8.804778682	8.901899293	9.138333327	9.225056193	9.167486064	9.006480483	8.994391233	8.933986899	8.825180006	9.004706701	9.034608209	9.048654115	8.955638279	9.198838442	9.138231151	8.922558343	9.01487577	9.147614246	9.020214113	9.098761222	8.929546442	8.831234426	9.188210607	9.120964825	9.044014685	8.693196918	8.758302655	9.100821047	8.713043088	8.944080024	9.325426747	9.417977624	9.149264847	8.927809738	8.971341152	8.984810375	8.824511384	8.750197762	8.871252072	8.927350098	8.998204443	8.919604919
ARSA	7.319501028	6.493520761	6.281524508	6.971399428	7.041786578	6.700154188	6.39930395	6.31876172	5.602140433	6.859281103	6.741291653	6.980355851	6.989855986	7.091506482	6.923547775	6.239112825	6.862857329	6.593610069	6.924196615	6.646176273	6.907871322	7.160284423	5.907256927	6.506065218	7.180947228	6.439627231	5.967716113	6.92175016	6.994458346	6.609447663	6.85796913	6.636214261	7.235365431	6.68103116	6.314638673	6.75046026	7.100743653	6.70136377	6.302648592	6.529294704	5.472067834	6.791623066	6.96726211	6.269557892	6.933533842	6.669966264	7.116028673	6.947388333	6.704280057
ARSB	7.622219827	6.952526661	7.228519564	7.800970636	6.8876419	6.859531855	7.167525902	6.989491572	7.199568732	6.683855548	6.774501111	6.952026136	7.2618179	7.110058822	6.842138969	6.513937627	7.163663738	7.274935885	7.310290236	7.025874965	7.079399386	6.607475617	7.488472994	7.242031284	6.700706981	7.168815041	7.253018274	6.894994756	6.569401955	6.749511072	6.631423777	7.028608599	6.906666917	7.688169498	7.849909652	7.105527077	6.317735879	7.595486895	7.587710192	7.463539758	7.037570628	7.572345687	6.982787585	7.773646746	6.602033573	6.355251906	6.577593199	6.568396363	7.279389932
ARSD	6.185064312	6.473690827	6.20179837	6.31027651	6.448229514	6.440305305	6.624176305	6.641265252	5.932589476	6.290837672	5.847622139	6.631329485	5.92623132	6.38459808	6.213594959	6.496067463	5.639057875	6.779504563	6.35756528	6.018211902	6.248703276	5.916307765	6.36960149	6.717116533	6.242888907	6.498371481	5.974946659	6.557348286	6.028875668	6.108886329	6.119884182	6.266856453	6.480781022	6.956751636	6.17419595	6.171271192	6.488498935	6.50364317	6.464399138	7.021346789	5.855026123	6.368881936	6.456964418	6.306379511	6.193419556	6.441429221	5.852979169	6.29514115	6.368938394
ARSG	5.006874981	5.001570777	5.183526373	5.282676097	5.077168563	4.719020836	5.204898195	5.208520913	4.919021145	5.353831399	4.99763741	5.183416481	5.488491809	5.263858955	5.212855572	5.174149669	5.418811522	4.798928472	4.930566311	4.441119627	4.81428017	5.363753507	5.291970151	4.920258657	5.020967347	5.074661129	5.000882726	5.228441184	4.833520668	5.039923851	5.403159115	4.805688402	5.286493281	5.472407376	5.066280317	5.344180867	5.458963931	5.115527477	5.021502401	5.02713461	4.628551274	4.963492558	5.04980781	4.928456416	5.32092438	5.340074939	5.171671733	4.988259305	5.362528221
ART1	5.375590619	4.831338981	4.996108498	5.196898835	4.548003686	4.568527518	4.908234799	4.572824838	4.926561043	4.868380257	4.984688819	5.800897633	4.949097465	4.943216123	5.048821441	5.0791428	5.042014004	4.977354301	4.705008472	4.538656673	5.15790854	5.510840349	5.123767206	4.869209993	5.203129354	5.283639494	5.041257175	5.090674152	4.867054132	4.696217662	4.589312725	5.298417014	4.677535483	5.069622825	4.703935363	5.206190531	5.116256831	4.828375063	5.185713359	5.01060452	4.8128212	5.133187931	5.006076579	5.065008206	4.888548636	4.652112133	5.074039414	5.141719412	5.129581796
ARV1	6.316623675	6.759719871	6.559787858	6.292926449	6.541245864	6.737240819	6.809254365	6.45562777	6.113847548	6.239175931	6.358735063	6.715331842	6.528583135	6.220412112	6.291097018	6.475569172	6.615578826	6.539342363	6.447686732	6.666660404	6.897967176	6.587202745	6.450189748	6.621893605	6.58104028	6.615550263	6.928421437	6.371385937	6.35113769	6.673314986	6.913142414	6.579997233	6.481313128	6.022514493	6.703792429	6.364634651	6.185712512	6.180913486	6.829199419	6.657753878	6.722342534	6.618409074	6.63315285	6.150843208	6.407908563	6.307658352	6.552891017	6.62090279	6.273579216
ASAH1	4.318455877	4.118624214	4.825020971	3.819419308	4.577141436	3.915283026	4.468871314	4.505708305	4.958873368	4.459200558	4.389115621	4.486378684	5.134643915	4.125404884	4.589206454	4.772586596	4.641147786	4.451018818	4.382699054	4.229311584	4.080022459	4.612130213	4.161039672	4.668900977	4.268411788	4.537501755	4.270732012	4.874596629	4.414523116	4.045277433	4.72897018	4.442884562	5.299165431	4.603217367	4.01168195	4.71663975	4.334855178	4.294620554	4.249584125	4.149003599	4.394407778	4.333210382	4.735134428	4.434640637	5.00971167	4.042917387	4.912965618	4.639052863	5.147416842
ASAH2C	4.472971052	4.18828005	4.300773609	4.883117818	4.466586181	4.50666262	4.222969583	4.362862812	4.674792371	4.660980539	4.556918021	4.831251312	4.609527734	4.415167063	4.494607821	4.482034425	5.10241891	4.466698663	4.464957706	4.065559542	4.637617251	4.608168586	4.580493852	4.106778538	4.599167735	4.95618379	4.194718585	4.470049181	4.12615762	4.354408434	4.853450142	4.123114546	4.440150554	5.085252399	4.334649027	4.507989839	4.55484936	4.599533466	4.729506864	4.20571995	4.276919443	4.390025081	4.608545341	4.766240552	4.498043354	4.484987997	4.544510979	4.646802165	4.680300748
ASAP1	8.79798324	8.396294773	8.328268961	9.583132974	8.001800381	8.462768802	8.31818551	8.704860921	8.441445114	9.186480896	8.237799414	8.696206926	8.419362088	8.758919953	8.390331171	8.355587888	8.88032809	8.80146584	8.686514553	8.696234302	8.579705091	8.884527041	8.745720144	8.235193084	8.261689473	9.089678542	8.37243339	8.54567941	8.871704335	8.03336858	8.35961578	8.395996878	8.97190644	9.212180021	8.624718826	8.82123277	8.582507597	8.581493904	8.256140761	8.420435804	8.454139376	8.240468322	8.515108721	8.69845622	8.977303061	9.071307791	8.880475442	8.771279803	8.384374191
ASAP1IT1	6.288428377	4.162741004	4.795601862	6.359064159	4.375263487	3.961724142	5.414954785	4.550073344	4.486191793	6.323297747	5.105395843	4.46063472	5.040141025	5.577618929	5.969587627	4.93412043	4.877725243	4.353157593	4.747797701	4.84398425	5.157234642	5.427268826	4.733712444	5.273395666	4.948987113	5.215439313	4.991489039	5.408717123	4.774829069	4.40942463	4.159512801	5.33380407	5.297027395	5.718863584	4.725656715	5.163520918	4.911312037	5.605439627	4.830046143	4.853536617	4.434223094	4.309169045	4.893780439	4.413411638	5.017819738	5.974593813	5.481626918	4.833996998	5.362053967
ASAP2	4.30907614	3.697141452	4.2270834	4.778546686	3.94735155	3.996363868	4.662730096	3.826318141	3.937423011	4.548174059	4.241121362	4.540237141	3.598855405	5.123477541	4.182188916	3.806557143	4.227448067	3.911293311	4.579444334	4.229001589	3.824242543	4.722349187	4.409327161	4.016322347	3.702384441	4.527819476	3.618952877	4.542228001	4.482353172	4.033373429	4.017773612	4.363487421	4.494943929	4.374803225	4.301318355	4.332773065	4.154261301	3.991359993	4.08085475	4.314113312	4.095013286	4.123687894	4.125019979	4.448998507	4.388466106	4.383204709	4.189838196	4.329398569	4.059361579
ASAP3	4.061139072	4.197421733	4.141890326	4.089193443	4.012673685	3.942744788	4.114684109	3.954378898	4.017706497	4.150298468	4.11639833	3.917854678	3.908334368	4.104301446	3.979711055	4.128732716	4.208406275	4.024494698	3.750259746	3.816971987	3.74002144	4.045189075	4.160597804	4.06000554	3.973446903	4.182080081	3.760516535	4.23798014	4.223938195	3.915005931	3.781584602	3.963797799	4.064479544	4.011331431	3.948685694	4.359304096	4.08818665	4.34383729	3.934833552	3.991144123	4.180621387	4.038612578	3.944124079	4.017937452	3.927630151	4.040499371	4.140280725	4.124978927	3.73492455
ASB1	5.903165089	6.462118778	5.965920898	6.148970162	6.288031858	5.879096294	6.421376381	5.896497	5.849294019	5.856361142	6.56943415	6.391279576	6.214047911	6.330271265	6.099231022	6.209935619	5.94875082	5.784733249	5.626226865	6.139332044	6.236905229	6.45705258	6.022124189	6.140300829	6.546702656	6.002834335	6.146114358	5.927908657	6.085441812	6.25952578	5.873860604	6.481202558	5.863926402	5.607412562	6.267055942	5.860554569	6.266507943	6.41705184	6.680720641	6.34447377	6.429941161	5.884615542	5.626908384	5.698713838	5.74675674	6.15658206	6.044752495	5.974632967	5.950088964
ASB3	6.422425641	6.691354047	6.326702417	6.52177424	6.562736952	6.424832938	6.461688461	6.3959559	6.437424055	6.252334203	6.662327741	6.442617917	6.245813118	6.4217316	6.61469972	6.454438319	6.269763061	6.266688553	6.479428089	6.662956052	6.39554821	6.310346165	6.490616701	6.501263142	6.463536123	6.464657672	6.629324752	6.514731583	6.35631804	6.430902998	6.622992938	6.618256313	6.051418492	6.295210785	6.416782695	6.080301373	6.285717861	6.672523755	6.796615139	6.397503588	6.546646507	6.346115639	6.436185257	6.180813585	6.404932523	6.506785328	6.435490018	6.331527892	6.311617152
ASB6	4.37543441	4.285349426	4.695129979	4.5870969	4.504405031	4.814402747	4.818752002	4.195480276	4.270734012	4.576469788	4.823860875	4.458184011	4.387306193	4.56781717	4.664455011	4.575702929	4.350310391	4.40681261	4.712307804	4.38411145	4.596821054	4.911686579	4.558190601	4.190525354	4.326227058	4.802982492	4.529572784	4.636061073	4.484544144	4.675222725	4.52000917	4.393646781	4.43350378	4.711855067	4.333881513	4.596889466	4.560873643	4.813233785	4.478262286	4.579120284	4.564860937	4.226260743	4.415444133	4.620631519	4.525667504	4.503986472	4.617554088	4.516560546	4.408894001
ASB7	4.918701442	5.041281995	4.81277181	4.720840033	4.690382652	4.802921478	4.915713904	4.84097692	4.873434129	5.078842884	5.432326492	4.923790814	4.527943436	5.100121017	4.93992706	4.69059172	5.386913177	4.865305248	5.118485285	5.480652454	5.001324763	5.084116819	4.832505129	5.159392141	4.886078735	4.857866677	4.87813321	4.824146456	5.087908364	4.87290165	5.239958339	4.783806278	5.51290716	5.062812804	4.909146718	4.952140538	4.997368471	4.820641122	4.92873005	4.45023072	5.003110139	4.85542126	5.162983748	5.0381919	5.04626458	4.732883197	4.999675588	5.183580784	5.416257157
ASB8	8.061021173	7.563368647	8.222714832	7.95046093	7.642059287	7.872094533	7.870077812	7.709341564	7.122630212	7.937731035	7.995443487	7.362734908	7.909000241	8.211348843	7.795017499	7.946638615	8.043987783	7.152246575	7.763347095	7.668589236	7.811887266	7.908908	7.966688086	7.342580517	7.967443358	7.859452437	7.833012686	7.9016684	7.944954242	7.651203225	7.325747385	7.839915448	7.539433542	8.075447428	7.949316409	8.149005753	7.702778811	8.096138946	7.480636039	7.74333857	8.029272251	7.876237984	7.558323731	7.480040866	8.265363369	7.764437107	7.400221604	7.838977441	7.700080214
ASCC1	6.62208811	6.539577761	6.535248376	6.395994561	6.66642972	6.70725584	6.346928535	6.494141799	6.169412224	6.407586623	6.470231826	6.417614105	6.608563595	6.309651166	6.51411418	6.353090326	6.349903822	6.502365952	6.383145555	6.57243744	6.4736428	6.292684754	6.419916594	6.47803738	6.65796977	6.264061043	6.507653363	6.549884094	6.407574332	6.427392858	6.381831838	6.320776237	6.107495976	6.289246912	6.524693482	6.451931496	6.359566624	6.89309726	6.683310519	6.706407073	6.430164681	6.38757089	6.394201037	6.584622996	6.094301567	6.189302325	6.484577425	6.352350919	6.359225124
ASCC2	8.658852128	8.704768265	8.558109264	8.844319126	8.640244098	8.661620034	8.805064798	8.640017613	8.595588037	8.830205284	8.971599364	8.758454162	8.650682045	8.756517818	8.886863412	8.866926907	8.526388572	8.816325342	8.481651341	8.712923731	8.703333755	8.735974113	8.76615215	8.780285174	8.812320528	8.438536743	8.739828279	8.753096617	8.654834058	8.832721157	8.509809474	8.976215667	8.374919079	8.532880934	8.741280148	8.614841355	8.918660935	8.914812775	8.904325666	8.811661445	8.563716505	8.679007657	8.64525137	8.870387235	8.43175651	8.47274843	8.630544892	8.567668873	8.748421476
ASCC3	4.797244392	5.476742311	4.50703442	5.06461338	4.941156397	5.292330226	5.069784954	4.89331405	5.038484964	4.48437739	5.161738256	4.636460226	5.129640242	4.666671353	4.875567326	4.590592673	4.849757753	4.896014735	5.015099375	5.008223917	5.235945261	4.81307755	4.640916195	4.992306571	4.719822071	4.843446792	4.880899112	4.485533362	4.861067357	5.387142635	5.423830211	5.211223156	4.598045112	4.789070942	4.784324125	4.408603422	4.86251285	5.168792655	4.839727334	5.062921697	5.048466688	5.403576075	4.831659741	4.489261178	4.676293056	5.067532771	4.982078686	5.039914271	4.61842719
ASCL2	6.646810758	7.504323877	7.711470573	7.257817084	7.292504859	7.495210113	8.013266253	7.504613573	7.723805135	7.410850739	7.704786208	7.386056453	7.585220566	7.349221052	7.360486787	7.327242237	7.2800323	7.345985389	7.284778656	7.567268018	7.652397603	7.390302479	7.6356026	7.649620802	7.359534354	7.169844777	7.152646593	7.83970448	7.457784014	7.592227365	7.615835597	7.547565901	7.703547055	7.323856185	7.276958155	7.476889664	6.828596195	7.653414954	7.808663704	7.82527666	7.872587462	7.973932522	7.122605852	7.728943779	7.035626699	7.12715566	7.484118808	7.46592645	7.210750812
ASF1A	5.499036014	6.266363756	5.609679835	5.299301216	5.876983241	5.695091959	5.810616353	5.976491904	5.561520133	5.327389908	5.947664518	6.176865942	5.632466699	5.838790125	5.530525299	5.628739813	5.65425273	5.57248055	5.846679912	5.475180555	5.954756759	5.942268107	5.611879073	5.728561276	5.69859651	5.673575184	5.98662139	5.963318603	5.810540807	5.765062182	5.822733917	5.719790043	5.21783157	5.416007774	6.050601512	5.58507864	5.95257743	5.787773061	6.013891164	5.582876711	5.940041778	5.784491933	5.600028287	5.822170037	5.271968067	5.588512666	5.973568326	5.542790462	5.311608174
ASF1B	5.5844586	4.599736965	5.420801175	6.050159305	5.480332651	5.084927593	5.243101216	5.230755415	5.174725461	5.549902643	5.060005999	5.437796384	5.241535195	5.889734285	5.298676521	5.361323481	6.256544558	5.209133353	5.769201937	5.406649804	5.333579239	5.785621602	5.067294903	4.956482572	5.297084565	5.873675969	5.117757265	5.558164657	5.662351387	5.13056509	5.538415812	5.183354831	5.439815555	5.848479182	5.498090176	5.666207112	5.317893993	4.944886829	5.163911259	5.827916557	4.804420667	4.803305813	5.654984447	4.84280145	6.086550988	5.644289889	5.3198899	5.688513894	5.998398944
ASGR1	9.096510749	8.609175033	9.183889951	8.87689868	8.311903574	9.355044014	9.708484936	8.819079943	9.58102944	9.111679086	9.081829224	9.128582806	9.414013646	9.035278923	9.435026551	9.302531036	9.37423953	9.256939799	9.048277803	9.063694553	9.010488101	8.655576724	9.348954445	10.02599205	9.315881529	8.258445552	8.729429725	9.371246135	9.306348881	8.180472234	9.737466446	9.831079646	9.648139368	9.486928383	9.16919816	9.224334451	8.945239737	8.770109364	9.688682268	8.933244444	9.360900656	9.068811436	9.57108241	8.358357422	8.935935854	8.720318352	9.328281842	9.029803052	9.386032925
ASGR2	5.314237757	4.617792852	4.980496884	5.587637839	5.765474665	5.72456878	6.008371344	5.53430958	5.428303853	4.898178627	5.080555691	5.300508091	5.128430339	4.888883794	5.498395504	5.51146212	5.41350755	5.47579745	5.281769907	5.448551761	5.699775468	4.556793752	5.515110411	5.69823968	4.891587245	5.295766734	5.563224783	5.187788097	5.297307039	5.292561425	6.245286339	4.997211485	5.768584463	5.899310694	4.78923935	5.126117333	5.648698347	4.882500723	5.472818328	5.621418207	5.304895493	4.983684884	5.481535919	5.700514609	5.375098286	5.357044751	5.387689972	5.597709575	5.625304402
ASH2L	7.762798723	8.022042519	7.877952107	7.793131463	7.839451693	7.782622654	7.940555663	8.154566895	8.087690667	7.76592135	7.823327592	8.093803326	7.82031546	8.052507318	8.018322756	8.041676315	7.742752617	7.982095208	8.000322095	8.06458506	7.894538327	7.666772502	7.835777902	8.104531967	7.705828962	7.819574247	8.023202402	8.0214022	8.019983746	7.897278097	7.802499446	7.924187433	8.048562037	8.066402748	7.79483195	7.977477464	7.957478661	8.088654603	7.752989048	8.041487579	7.910037962	8.319854345	7.757439107	8.086049422	8.005532556	7.717994086	7.581214001	7.881838805	8.041127968
ASL	4.53289807	4.184620316	4.196644601	4.365946617	4.343996166	4.191343763	4.372620571	4.294087548	4.562442622	4.127919206	4.405148594	4.336646184	4.702843154	4.464614986	4.011820466	3.999261266	4.089075433	4.417264884	4.457862091	4.316136263	4.19949253	4.243748587	4.407756472	4.523251642	3.886751715	4.250088502	4.610154921	4.236977886	4.308203844	4.260012918	4.445393749	4.327341809	4.029042426	4.154727912	4.76756871	4.392267243	4.068232088	4.152991714	4.781709202	4.125501507	4.023567144	4.591819183	4.6669149	4.2650397	4.249792187	4.363118872	4.285588968	4.270482767	4.352283686
ASMTL	5.503988182	5.51274652	5.450444579	5.634408057	5.33207126	5.427037664	5.601211173	5.511907648	5.400395676	5.783932186	5.498385173	5.724476577	5.251309309	5.741366316	5.367400819	5.777893221	6.072911619	5.342942785	5.564769813	5.281427614	5.642067412	5.476338495	5.277327771	5.192168566	5.584829937	5.433462291	5.518091226	5.356025288	5.706565734	5.590403454	5.337508025	5.568880183	5.317728359	5.31604751	5.828069926	5.570477118	5.480582339	5.607148297	5.28155177	5.810221825	5.337019774	5.547674995	5.425681291	5.673937095	5.623127735	5.663502279	5.414412407	5.314944986	5.516156302
ASNS	6.475831113	6.625478209	6.446379789	6.581704206	6.979756892	6.239184885	6.377355112	6.354406939	6.296616683	6.523579994	7.002177426	6.367550945	6.4974284	6.472370398	6.756091369	6.281423883	6.611221328	6.30390965	6.285788835	6.356223549	6.848323465	6.988031946	6.30683563	6.390906943	6.861429852	6.618466799	6.728334594	6.343697026	6.828085474	6.469778559	6.607597934	6.411491539	6.371733605	5.758797688	6.643341088	6.395765243	6.755117587	6.494250938	6.723861454	6.727687229	6.318778151	6.539133676	6.468311939	6.337076309	6.288064941	6.473168973	6.368481007	6.25606582	6.355737497
ASNSD1	6.808599218	7.493213791	7.139447245	6.820371844	7.587436175	7.122338268	7.244259901	7.536304303	7.495811089	7.297248397	7.731737379	7.58601702	7.558566586	6.86329043	7.024571234	7.403153742	7.60027556	7.282565603	7.700402361	7.551111031	7.406065987	7.76365858	6.640202429	7.037951945	7.341850692	7.400646112	7.371224333	7.511080594	7.502265632	7.479789708	6.741183762	7.090268716	7.444922747	7.581231185	7.35841592	7.61268431	7.284301775	7.880833855	7.117957237	7.519678401	7.424741461	7.17181529	7.161806204	7.429009561	7.523803328	6.909558606	7.346781307	7.454538954	7.341305204
ASPHD2	5.863763601	6.33845397	5.550788744	6.294137005	6.010324132	5.961127806	6.214097909	6.130172929	5.913740224	5.66910298	5.627450989	6.298272646	5.724594536	5.539486251	5.942977606	6.195194833	5.586063129	6.037094392	5.709986399	6.198259718	5.604257346	5.858848969	5.94685305	6.319430596	5.737578979	6.008211564	5.738580344	5.625902674	5.891825627	5.821691397	5.714588472	6.032172944	6.171071123	6.646562349	5.736518084	5.788689226	5.98727156	6.085990714	5.625099545	6.12724012	6.13966202	6.721995965	5.735549602	6.3239827	5.841718998	5.860905328	5.757704919	5.77849234	5.888361595
ASPRV1	6.942688514	5.756554042	6.358914194	7.197199611	5.713434436	5.403252721	5.928157267	7.11470267	5.975162882	6.370004187	5.888968861	5.679748862	5.371951876	5.869415354	6.302101398	6.130277001	7.071089125	5.590849958	6.691763056	6.921111863	6.729928149	6.943742551	6.731000594	5.299917591	5.657638378	6.217326488	5.78874302	6.020282842	6.9953406	6.107306448	6.6859966	5.731402731	7.257283215	5.949996829	6.193767733	6.19492082	6.085650195	5.934693622	5.132533366	6.151976837	5.916174549	6.535192498	6.674616671	6.324661093	6.515647195	6.823668058	6.270243584	6.231101578	6.672916422
ASPSCR1	7.769403593	7.792976255	7.573138752	7.300282341	7.553116058	7.192953898	7.678964157	7.515919264	7.97697029	7.636417064	7.778205392	7.566141992	7.668320763	7.412712306	7.366261995	7.831556165	7.761800578	7.533207874	7.183200702	7.492242565	7.889139646	7.500041677	7.452727945	8.051450236	7.762977735	7.366778896	7.733408291	7.509620014	7.891676969	7.627705365	7.42214979	8.005344905	7.45276298	7.030169267	7.685787566	7.283761742	7.659577211	7.87741374	8.064729202	7.784131461	7.670718234	7.635524708	7.642798872	7.430718563	7.15945623	6.987637806	7.847932393	7.672245594	7.476135277
ASS1	5.43966766	5.269581644	5.495771482	5.255370825	4.949411695	5.358237967	5.139424345	5.763620559	5.567410379	5.417445207	5.29366062	5.602612949	5.376772822	5.041757681	5.208538372	5.607061403	5.50611727	5.421083435	5.526610563	5.280871379	5.147602045	5.412593773	5.576224966	5.491862728	5.0848175	5.517060262	4.999185036	5.38081326	5.369072338	5.164449437	5.369148565	5.629890115	5.797282877	5.875769306	5.44848156	5.44337799	5.718494912	5.220102695	5.127940308	5.543860008	5.215968412	5.67170782	5.474489516	5.373824822	5.624567144	5.065208553	5.301123179	5.340742078	5.433534171
ASTE1	5.668552046	6.484914052	6.187913277	5.538374789	6.162951392	6.213104568	6.033130619	6.33101093	6.137698146	5.198782371	5.967173749	5.823075642	6.112514526	6.057305954	5.859787938	5.904597512	5.646119491	5.858838873	5.956014968	6.212799583	6.048776093	6.094936087	6.16795195	5.947241961	6.063969712	5.818662451	6.228280154	5.999257687	5.957040967	6.245689357	5.845407644	5.971701227	5.704467833	5.895840537	6.174009875	5.880148847	6.334506093	6.260597225	5.820706057	6.028026832	6.220001589	5.460192172	5.823504244	6.110229932	6.252532733	5.68156019	5.967435832	5.8484985	6.172413659
ASXL1	5.352198231	5.091803137	5.074256545	5.205020445	4.993924416	4.86304955	4.747509024	4.790657145	5.009852278	4.954209358	5.277047737	4.911229544	5.060593213	5.08017107	5.184010633	4.842888337	5.208264168	4.983178439	4.725714585	5.229929233	4.956315487	5.15565609	4.72858624	4.862369578	5.119544858	5.127314585	5.155447769	4.844937935	4.986148215	5.086977169	4.957500298	5.202372284	4.747064146	4.855199105	4.995668008	4.963715521	5.126122266	5.263818382	5.117609104	5.195867911	4.81542898	4.712730746	5.270934289	4.83991481	4.66954203	5.147959342	4.919092297	4.839721018	4.73194761
ASXL2	7.010093252	7.036899586	6.883497048	7.575369901	7.065302726	7.13794924	7.212123548	6.986160044	6.978406354	7.360267374	7.550080064	7.033311907	7.341728146	6.958497103	7.164209206	6.902305917	7.059738777	7.083662378	7.088771326	7.101853362	7.104509587	7.033996735	6.744812019	7.426753528	7.009977078	6.959749611	7.021127069	7.035089289	6.881382213	6.857517368	7.334465186	7.35787337	6.858638465	6.958719252	7.067008177	6.847458572	7.075388635	7.619573126	7.362341952	7.343134511	6.947552666	7.041985477	6.900765796	6.716641208	7.33100904	7.478566592	6.721167217	7.147001866	6.852960301
ATAD1	5.571726895	6.299635261	5.770842515	5.589917442	5.974564764	5.777956131	5.983009027	6.171885034	5.436677327	5.523459915	5.756248639	6.1498686	5.656878575	5.834659248	5.665830375	6.02580594	5.589903564	5.555318165	5.925952997	5.855274026	5.85515956	5.895330938	5.607565759	5.788699715	5.832539996	5.762646513	5.753091621	5.619904159	5.634549115	5.929817134	5.885921231	5.76170438	5.956566526	5.720830525	6.092441691	5.838731026	6.034816421	5.93973978	5.617921517	6.13803696	5.917018048	5.844830623	5.527863872	5.83323474	5.881090089	5.771093447	5.810940985	5.565563422	5.736880395
ATAD2B	4.512602196	4.818888596	5.018022962	4.538041425	5.563350577	4.796036185	4.867518816	5.149857168	4.864360126	5.110696226	4.852912939	5.026732665	4.676163107	5.538609814	4.949032232	5.309049753	4.831817153	4.515686381	5.025499281	5.059880017	5.053368633	5.393163376	4.598600808	4.641458656	5.072240859	5.16464224	4.551300495	5.156985651	5.458585659	5.143304922	4.289325686	4.872971453	5.027745852	4.711786385	4.99366198	5.102589016	4.676565892	5.141013415	4.764409281	5.011460667	4.687207664	5.47882199	4.967376353	4.888934872	4.981064169	4.656662621	5.008397934	4.956013603	4.894890827
ATAD3A	4.091560109	4.331326479	4.36356137	4.125762209	4.142432106	4.284448986	4.383178297	4.023825805	4.428464198	4.254843608	4.675514551	4.623281546	4.369291238	4.39374723	4.324107226	4.41967312	4.253837107	4.300330123	4.243781055	4.45421277	4.14115178	4.304383165	4.033832807	4.335557767	4.322091172	4.219020231	4.590041126	4.316816206	4.584182287	4.097656183	4.261803031	4.588034716	4.521248864	4.224170928	4.157942521	3.983242241	4.204859278	4.667363208	4.276574018	4.334465593	4.414323603	4.355371318	4.426425797	4.35622372	4.101731826	4.232927501	4.164817047	4.307266553	4.276358349
ATF2	5.213157263	4.842156138	4.849634684	5.108966051	4.731734862	4.491753759	4.880933508	5.043120066	4.718517947	4.750353276	4.679662507	4.606306587	4.546621269	5.188970654	4.999151709	4.73975707	4.642771924	4.907630994	4.773121984	5.053494902	4.787418177	4.975888081	4.762389484	4.858715436	4.989504344	5.058967267	4.621451305	4.959326684	4.717394834	4.819528666	4.778909509	4.855373082	4.953739613	5.053837661	4.624569065	5.036933266	4.837251748	4.924869129	4.668998181	4.98017307	4.63598135	4.948473843	4.875916347	4.643714157	4.920088806	4.669514634	4.974046186	4.925481178	4.759581957
ATF3	5.79303296	6.188274248	6.594629694	6.180324867	6.268943002	6.390476489	6.119179852	6.172932186	6.491017905	5.863520727	6.024792221	6.132683015	6.050345002	6.011488792	6.448752859	6.315272835	5.853567022	6.675101613	6.247990247	6.609613081	6.120314116	5.524709205	6.705208814	6.526505699	5.760935541	6.411052631	5.67741466	6.006324039	6.541856352	5.777523597	6.4069157	6.076467265	6.488672519	6.565280749	6.438827574	6.079021926	5.427438456	5.725368534	5.718235457	6.491080101	5.994581036	8.78480256	6.182590612	6.809307799	5.703829186	5.520967003	5.861307756	5.705185495	6.139499725
ATF4	5.687668635	5.217944815	5.739633827	5.356535045	5.529834199	5.521176594	5.446450288	5.344112001	5.822934277	5.610972561	6.040409077	5.44457636	5.656203645	5.407077328	5.395316981	5.339984451	5.536922218	5.73856805	5.399323794	5.285966149	5.574171252	5.834881662	5.345538559	5.694320704	5.422418285	5.265167897	5.636635841	5.740145358	5.39205612	5.572767117	5.236608246	5.159373538	6.152317803	5.591955625	5.627120657	5.631730751	5.600094187	5.591662383	5.273546245	5.62664756	5.597008054	5.594544973	5.328488527	5.591918768	5.533817205	5.569816166	5.801025855	5.614168543	5.578343621
ATF5	7.180828087	7.370523657	7.40454738	7.348357269	7.251039514	7.870871424	7.560908533	6.890199384	7.478439235	7.342432369	7.089657028	7.200331099	7.31620481	6.67372615	7.472587327	7.396952626	7.248412832	8.251147313	6.606072506	7.776210199	7.178223125	6.590009731	7.285484303	8.074734032	7.220951432	7.31436395	7.160243275	6.959939892	7.365679145	7.270574225	7.309696966	7.541736141	7.498515978	6.991658892	7.31204913	7.389716956	7.274780642	7.226871415	7.628533872	7.275928113	7.744358125	8.243519122	6.832763514	7.909915778	6.649295974	6.799954423	7.140345748	7.069833898	7.19438546
ATF6	9.488631408	9.145404239	9.100523454	9.200991582	8.861738167	8.844080272	8.577000096	9.300468862	8.873647943	9.458483423	8.766455167	8.906269497	8.934572461	9.088808342	9.188676525	8.495381311	9.573692849	8.912233879	9.292643443	9.04149366	9.118842866	9.255674351	9.319313088	8.963890498	9.010322458	9.002548797	8.843906862	9.136567232	9.173374965	8.760055385	9.093576734	8.875819735	9.484774346	9.541937648	8.676419205	9.15313916	8.738523754	8.706261454	8.857608352	8.810945288	9.16724751	9.288025104	9.415567104	9.254631089	9.041779022	8.703659964	9.609113487	9.379117116	9.408514812
ATF6B	5.042924899	4.94122594	5.273126303	5.069080315	4.962915235	4.552896571	5.33660616	4.674554245	4.909173934	4.928127925	5.809758395	4.643283623	5.391937013	4.903842146	5.022930196	5.092617143	4.898042694	4.892793689	4.901891688	4.33205089	5.039135149	5.243642696	5.035632603	5.657577681	5.221841373	4.704191464	4.350938698	5.450610273	5.078432146	4.570791697	5.030243161	4.884476972	5.076031423	5.299050738	5.359404544	5.207190497	5.110782284	5.011277074	4.685029701	5.039183309	4.896731643	5.080080446	4.823903945	4.896915036	5.077076831	5.313616701	4.8548582	4.977594711	4.838439916
ATF7IP2	5.470007636	5.294294816	5.526639738	5.185275201	5.596809878	4.739995563	4.971710335	4.930970273	5.138114873	5.632251398	5.422465425	5.405706914	5.241740824	5.385668691	5.257865293	5.241404471	5.473571792	4.914920268	4.852031954	5.187904318	5.75764573	5.31504345	5.42150309	5.250119836	5.523529223	5.11752385	5.395560295	5.312194746	5.525073608	5.207282275	5.051644003	5.45087982	4.868145798	4.618348247	5.763427952	4.729189867	5.302319955	5.774473007	5.404293572	5.503484121	5.156333191	5.192493225	5.228555261	4.942844248	5.095313904	5.16534904	5.008540805	4.969649237	5.034917021
ATG10	7.562596819	7.255083056	7.181850068	7.733569674	7.516964359	7.248440568	7.56068741	7.467105503	7.443532184	7.376751351	7.374964654	7.645755429	7.377555235	7.415033511	7.475528398	7.582939911	7.059955636	7.348395706	7.203787107	7.387108972	7.637915261	7.453274032	7.81088087	7.52471586	7.411496689	7.601303853	7.120783326	7.38846561	7.397247761	7.322349945	7.28904866	7.429726886	7.435780382	7.736605594	7.62638897	7.281400021	7.142343975	7.725763026	7.806652022	7.211305661	7.255941743	7.307267361	7.065637401	7.404601551	7.699746412	7.976042178	7.40337348	7.167102003	7.613277885
ATG12	7.16208169	7.289662248	7.334096502	7.305213359	7.246170036	7.338192263	7.237549099	7.123666661	7.364593378	7.212131832	6.979098249	7.161085298	7.236762371	7.136233799	7.399158032	7.383862674	7.334405027	6.885547019	7.230674517	7.039017116	7.231209133	7.314538339	7.305140686	7.026173058	7.152015704	7.309061398	7.294074207	7.060856114	7.324300427	7.314102983	7.07735781	7.292978412	7.210105131	7.190984935	7.136623321	7.378331671	7.381378323	7.040727004	7.230816957	7.10184987	7.511720561	7.258003528	7.161352093	7.234188067	7.199084106	6.950625617	7.508817681	7.101116899	7.295505221
ATG16L1	5.999325935	6.059640657	5.984456232	6.052231103	6.128722106	5.766333334	5.996393733	6.03213691	5.952365856	6.110429606	6.424161902	6.229949761	6.23310116	6.046757505	6.13899123	6.356859577	5.854259632	5.904686176	5.845693765	6.068902008	6.055780805	6.217827279	6.225514684	6.057920765	6.233200433	6.052522485	6.116763031	6.258334124	6.149416122	6.075347078	5.805030861	6.309815723	5.72872488	5.847776307	6.228642336	6.00882515	6.264681816	6.197908963	6.259292495	6.239133923	6.088720011	5.849959763	6.047368245	5.615553414	6.008941956	6.150162167	5.868270228	5.858997596	5.769002436
ATG16L2	8.129169606	7.394681393	8.448450407	8.914282313	8.105169505	7.74224748	7.999657282	8.128877958	8.289003416	8.917752537	8.084126012	8.476768533	8.155668529	8.321097703	8.443779952	8.585651112	8.742618232	8.016564134	8.273547454	7.768597147	8.30014589	8.155795943	8.212406844	7.831948176	7.81570452	8.381555888	7.912409066	8.487803606	8.172981699	8.27982714	8.311135084	8.576639126	8.22484431	8.402328782	7.951588655	8.673362423	8.115521425	8.60113366	7.554221194	8.266124094	7.729508824	7.869719209	8.212529523	8.410308851	8.943079326	8.455155558	8.304958759	8.299799197	8.071095033
ATG2A	4.842193123	4.039904462	4.695979903	5.223094884	4.969797071	4.40191778	4.491306467	4.585302553	4.787577365	5.415013178	5.105617613	4.761577516	5.000944462	4.884363264	5.204924956	5.216080196	5.355904768	4.654474029	4.894869041	4.436981643	4.992979319	4.73797467	4.650609941	4.167949271	4.892492833	4.77678907	4.563066334	4.857251661	4.799489918	4.464824227	5.216147821	4.619512154	4.927787039	5.050634473	4.6641592	4.755069322	5.011450235	4.649540949	4.334839892	4.67935629	4.431170914	4.785047764	4.541730591	4.900481892	5.746673765	4.99527435	4.519114746	4.68495948	5.361529377
ATG3	10.0280879	10.13591993	10.18049005	10.19288324	9.925133214	10.04019922	9.936983676	10.09085091	10.26441436	10.30768738	10.01397811	9.989130171	10.08172181	9.779284425	10.09032184	10.17258262	10.35128938	10.2972708	10.16574365	10.06144409	10.14781782	10.03458207	10.1515673	10.08101259	9.783028216	10.03062311	10.01489789	10.21527178	9.868618944	9.960103177	10.18839326	10.25079396	10.3759019	10.32832628	9.975012759	10.2700535	10.07625859	9.578325116	9.877552369	9.888807481	9.926193472	10.85092857	10.18655712	10.71369389	10.07366199	9.821575051	10.00524268	10.2608844	10.13129912
ATG4A	6.213645361	6.3863119	6.047016354	6.05473962	5.939257343	6.20521828	6.094247905	6.066549494	6.014191014	6.29833445	6.157558506	6.077444543	6.097031897	6.126759024	5.944316149	6.418387636	5.994850265	6.115708874	6.029060739	6.19089875	5.930559121	5.945699028	6.177556467	6.054414439	6.234311905	5.941539596	6.207843719	6.072136462	6.140173804	6.307625032	6.032309604	6.063882288	6.037071343	5.766795888	6.296359112	6.159233133	6.162722153	6.253556231	6.373888643	6.136319476	6.167523032	6.156345017	6.166724075	6.05848661	5.862823351	5.908820555	6.179691571	5.99524919	5.923782285
ATG4C	6.469878991	6.384750324	6.438811755	6.257997401	6.631822504	6.830508048	6.628695342	6.146292332	6.443098684	6.20308008	6.522555772	6.396783984	6.519898756	6.458104094	6.36889102	6.279815037	6.203954053	6.852874458	6.489781989	6.715147602	6.238078164	6.172587713	6.432399642	6.521718856	6.357468832	6.64800442	6.763024407	6.573343543	6.010735716	6.30145689	6.664094959	6.573542428	6.36289452	6.225324819	6.458441315	6.648010434	6.488254121	6.306325067	6.638238467	6.658252974	6.454961727	6.500987382	6.348048667	6.356849367	6.394644564	6.336547225	6.321579496	6.575957287	6.347453446
ATG5	5.680866555	5.901414914	5.521989435	5.38446399	5.136008567	5.509379572	5.693687249	5.266094399	5.446923484	5.452820963	5.520408529	5.842303038	5.688403814	5.526547742	5.331442995	5.368935933	5.503617074	5.444336759	5.319293049	5.301246007	5.552609875	5.680435093	5.632783365	5.718474648	5.402428362	5.153953378	5.310949625	5.341577594	5.524595879	5.925780058	5.724742459	5.474501834	5.046123792	5.485816863	5.561992614	5.311716036	5.55998398	5.340665782	5.794482058	5.292576509	5.531119231	5.575815054	5.672806621	5.479809477	5.362636425	5.518466243	5.585725265	5.678464146	5.350064064
ATG7	8.047138456	7.810351477	7.715703158	7.946748988	7.340690962	7.690929799	7.746648668	7.718937142	7.948583683	7.98585692	7.434372957	7.986711772	7.688458714	7.562382878	7.901577734	7.614502256	8.024734035	8.057389327	7.985444339	7.599242919	7.738188524	7.699682455	7.671104018	8.013832445	7.59748881	7.676960828	7.859282055	7.573114679	7.7673878	7.721781647	7.963967079	7.785814736	8.053021427	7.969328282	7.599223057	7.849318017	7.479446019	7.563467053	7.877635002	7.706723668	7.786006514	7.91622797	8.002098058	8.096988506	7.860728313	7.535761772	7.851845001	7.817299813	7.987134189
ATG9A	4.987409438	4.819876809	5.087442544	5.207049685	5.172130993	5.000302221	5.182716844	4.949286299	5.19202126	5.225685541	5.183963817	5.25578597	5.254596632	4.84686077	5.114175106	5.034895247	5.140698817	5.121563678	5.015161527	5.218496206	5.139780305	5.093487518	5.179777378	5.155169051	5.135293334	5.34016703	4.811355304	5.031801646	5.137179614	5.112582272	5.036015147	5.220304127	5.264340453	5.293746676	4.953037732	5.378832095	5.255124622	5.489135483	5.153729849	5.02695665	4.859625374	5.091280875	4.759495972	4.948574075	5.235536739	5.370543078	4.976324676	5.254398395	5.143210103
ATHL1	7.032510776	6.690469237	7.062945339	7.645673658	7.041826821	6.505197518	6.731386124	6.994594017	7.686346296	6.898055966	6.643915427	6.891212469	7.505933466	7.269827619	6.666679422	7.402313332	7.427205409	6.584500855	7.003922912	6.998471369	7.180994526	7.174065311	6.669498446	5.571354901	6.971721332	7.134109571	6.624713511	6.95801766	7.531388048	6.920011956	6.788813588	7.425733154	6.141642553	6.834148905	6.769549118	6.876916167	6.940261795	7.121102035	6.831436222	6.845971106	6.644876295	6.265549481	7.54491832	7.014541399	7.653308101	7.17514195	6.887561573	7.488202792	6.882005464
ATIC	7.529654242	8.230208666	7.75237123	7.641593218	7.748393654	7.842513587	7.795525659	8.161781737	7.718945974	7.872556977	8.160411641	8.262015612	7.914853797	7.836030537	7.780419807	8.143701649	7.480437143	7.723435927	7.538550372	7.960323876	8.004749376	7.781388273	8.016388292	8.031563248	8.312181863	7.618896039	8.124105041	7.80611531	7.97518408	8.098146934	7.603580282	7.937138746	7.346721649	7.289476985	8.187915033	7.733733973	8.049898216	7.82963788	8.199543929	8.050314985	8.124031917	8.203075455	7.762097779	7.645744869	7.383775138	7.69814336	7.814556025	7.593970248	7.550130182
ATL2	4.531499954	4.489192614	4.232252948	4.633418707	4.876537595	4.709529128	4.49349552	4.05662134	4.387043431	4.488249991	4.395115793	4.339628258	4.662437716	4.149535183	4.669391663	4.513367784	4.602803965	4.558575926	4.416419156	4.413351267	4.587847254	4.538480952	4.424417421	4.350944605	4.450179387	4.282759041	4.79822606	4.590846752	4.238142048	4.515573186	4.785522126	4.460224552	4.534721831	4.428066749	4.478194547	4.281658129	4.449735008	4.326298464	4.433794502	4.235067586	4.411020883	4.815128664	4.434664433	4.572166729	4.325759651	4.531765492	4.564337485	4.365019815	4.441103493
ATL3	6.413303054	6.145048647	6.086389471	6.500982922	6.204398666	6.060544198	6.448576275	6.335593392	6.171657085	6.132112208	5.867776197	5.810566852	6.028430746	6.319741799	6.081666508	5.932371835	6.515937456	6.611816399	5.928691745	6.429980017	6.245286596	6.222646933	6.153629163	6.209383928	5.939791943	6.356239016	6.55736841	6.122174606	6.089371178	5.829458629	6.543539821	5.778830405	6.245410254	6.455850792	6.172566678	6.236915311	5.679803823	5.949829359	6.399818294	5.874862168	6.089616687	6.428894191	6.449274821	6.440086459	6.093044853	6.459101685	5.981749762	6.451909312	6.391874024
ATM	8.303890308	8.832761956	8.577103298	8.366107676	8.989094393	8.550560463	8.507528197	8.58371773	8.403514958	8.151120483	9.120775939	8.728559683	8.765369823	8.994046846	8.807845708	8.668819742	8.324367566	8.364359172	8.242548118	8.561850655	8.646863829	8.802393331	8.426281539	8.269532245	8.790618698	8.402078051	8.809163997	8.673578517	8.512590283	8.772135269	8.780508233	8.687647671	8.029090419	8.032353223	8.916156283	8.378815534	8.76512629	8.648489154	8.865549412	8.642921754	8.822800556	8.332012613	8.327037756	8.140508993	8.241714748	8.802216621	8.732096459	8.102391955	8.252138656
ATMIN	4.21873668	4.830489606	4.62673784	4.745951935	4.876501751	4.510504343	5.014639602	4.601614975	4.449845941	4.851279179	4.836705886	4.580016788	4.909017847	4.430337535	4.778438962	4.833797272	4.34933684	5.221385699	4.65593189	4.863915051	4.807960781	4.460074243	4.757122473	4.390498736	4.475692177	4.812295355	4.639034174	4.431471102	4.981131501	5.052017717	4.874798439	4.506316708	4.705908293	4.899997499	4.587183977	4.652294789	4.554992317	4.50715254	4.995361917	4.208515617	4.995086296	4.458320532	4.872577065	4.708420347	4.322377012	5.002245939	4.763014756	4.708789268	4.31689046
ATOX1	7.860394622	7.913445515	8.262708794	8.009635868	7.802308581	7.958807744	7.959477301	8.004067128	8.022430311	7.956629368	7.685195984	7.817331584	7.629476886	7.892667403	8.164995436	7.777350886	8.31439077	7.974529389	8.137686842	7.740404004	7.853035772	7.863591521	7.847309101	8.537575321	7.850670979	7.783426389	8.142877071	8.166565283	7.931574859	8.007137961	8.028261565	8.35080636	8.056203652	7.730050475	7.845723883	7.796200682	7.821684423	7.677661912	7.918412593	7.771032944	7.954860449	8.434943195	8.166469059	8.279534352	7.842301021	7.429108511	7.922978239	7.943838614	8.093357586
ATP10A	4.947013784	4.949607444	5.184328365	4.516953157	5.133622745	4.681134676	4.95573732	4.727639116	4.568541117	4.624299027	5.022115873	4.807236254	4.669903557	4.588918284	4.9560953	5.146664447	4.976606768	4.950848678	4.397093185	5.095324868	4.728863619	4.842638578	4.928577052	4.592162603	4.904624873	4.845020738	4.961295605	5.024286429	4.838732617	4.624323075	5.240209058	4.732513907	4.467509613	4.482637711	5.095755106	4.666480303	4.618644424	4.982449293	4.823593644	4.670388167	5.029867016	4.804863193	4.832518074	4.919067171	5.028651963	4.78788715	4.726851288	4.423200715	4.94430594
ATP11B	6.158186843	6.193653395	6.007463138	6.292712008	5.962036448	6.079130178	6.065931898	6.349178285	6.089334882	5.942669733	6.39350065	6.184526759	6.058286826	6.021527651	6.109436084	6.25849165	6.354946614	6.153439163	6.410984105	5.881276059	5.883079023	6.392806097	6.271264667	6.01745096	6.231946472	5.948259881	6.086155799	6.062530693	6.050776372	5.964332096	6.121006451	5.957110608	6.242818205	6.511296466	6.129740904	6.184594836	6.320084162	6.147697283	5.863114921	5.830687041	5.977770027	6.012720928	6.218604654	6.065337074	6.531196856	6.346890548	6.289657728	6.177489572	6.369872977
ATP11C	4.846025841	4.495551673	4.318780873	4.56981886	4.567027544	4.425270068	4.789326728	4.638715249	4.824102478	4.798683087	4.930352084	4.700451138	4.748075801	4.287436835	5.12303467	4.5721472	4.693095012	4.70909629	4.630716312	4.506696937	4.867447129	4.60549365	5.018017994	4.41534873	4.566006329	4.819701776	4.615505192	4.760990094	4.897679303	4.353161363	4.485375473	4.619261288	4.310386403	4.684451188	4.760518815	4.560386037	5.004474732	4.33121967	4.624226094	4.670732896	4.356174221	5.256178483	4.425276745	4.682748953	4.629830859	4.642752011	4.513203424	4.143782674	4.428964468
ATP13A1	7.015810727	7.14860861	6.982750091	6.742697475	6.89121488	6.818112537	7.017600569	6.65053042	7.476799351	7.211881781	7.280539275	6.950111441	6.664526956	6.690274634	6.860415241	7.094124464	6.613245627	7.048456478	6.574484313	6.722577858	7.766923587	6.758972697	7.224828218	6.974216986	7.0570585	7.243517569	6.960731736	6.956060773	7.310772183	7.050660105	6.463014678	7.066182786	6.502297645	6.504660407	7.160175666	6.747805727	6.746908861	7.807272786	7.215265206	6.809985101	7.495608021	7.217835496	7.12753713	6.786286505	6.786209859	6.294994873	7.014209483	6.706992246	6.594942348
ATP1A1	8.169150439	8.586187081	8.294760769	8.221100854	8.354209528	8.366589801	8.276599036	8.289922917	8.417231683	8.220586374	8.809149171	8.274670123	8.504016787	8.044375594	8.196462404	8.706530715	8.040254055	8.345335474	7.944975094	8.185409221	8.289160931	8.153523339	8.55532441	8.488695971	8.454233873	8.471924182	8.490214038	8.36019016	8.283021255	8.401191431	8.027495963	8.504907954	8.121469121	8.151989362	8.376186779	8.100170457	8.345058578	8.684262793	8.419352079	8.450518562	8.476977081	8.418605639	8.366243131	8.185329792	8.177632359	8.305187993	8.179372108	8.242352346	8.041523614
ATP1B1	5.32216563	5.930310536	5.706247573	5.65628166	5.688323057	5.366837555	5.629285867	5.43848886	5.46796101	5.464526838	5.619034036	5.266288291	5.116937438	5.425440258	5.670922507	5.718086456	5.742825722	6.126953156	5.403107751	6.051119076	5.3023222	5.453107074	5.972822851	5.468963078	5.911544065	5.602193396	5.532514553	5.416164553	6.032041021	5.157172042	5.247577615	5.713434143	5.528101571	5.948746112	5.415205561	5.764277725	5.659113094	5.315377106	5.324868636	5.365101482	5.358651977	6.094780163	5.601886153	5.662889115	5.477997238	5.79128343	5.486863835	5.618016203	5.480127469
ATP1B3	8.637141123	9.01957737	8.559794861	8.63159099	9.043343287	9.043909012	9.315421239	8.32867964	8.862432267	8.49073185	8.703864066	8.492515747	8.530759897	8.323568991	8.634958034	8.74127744	8.684688271	8.721771628	8.732640245	8.846930846	8.639625059	8.569074475	8.765980804	9.378887365	8.779753413	8.744532973	8.919028045	8.301711756	8.568385968	8.90414476	8.81621184	8.659479381	8.899403743	8.499196519	8.836517475	8.459743879	8.755024853	8.377944615	8.989968263	8.458972486	8.84834014	9.102674294	8.830117912	8.978791401	8.154327829	8.951332313	8.918611584	8.714059685	8.888131158
ATP2A2	5.628852057	5.96078148	5.672250441	6.179483593	5.91426382	5.958430012	6.200424152	5.681599353	5.966633974	5.901997321	6.212553952	5.947656004	5.992833629	5.91798707	5.906098421	5.834294687	5.912112259	5.962909502	5.842028335	6.083237828	5.757200586	5.696146477	6.078349485	6.166578021	6.028273768	5.973454925	6.224256008	5.620704128	5.915495339	5.837216807	6.12147328	6.100440467	5.971593136	6.199121528	5.719877952	5.437912251	6.115726768	6.175099826	6.081175606	5.973757207	6.163446761	5.896313613	5.781229945	5.75792034	5.455377636	5.99138608	5.911683836	6.066469398	5.945887859
ATP2A3	5.322091175	5.130154451	5.528305242	5.442401626	5.384988303	5.440342488	5.464772279	5.234657595	5.51350012	5.548888078	5.912991705	5.351580837	5.398757656	5.745058019	5.59809583	5.220843845	5.660344522	5.103284577	5.533486543	5.177992478	5.592197894	5.575172434	4.984428821	5.120996694	5.149083663	5.469431159	5.349690836	5.565674479	5.149882225	5.465174392	5.529458483	5.376278904	5.34108735	5.511565645	5.645038223	5.325226636	5.20364042	5.845596552	5.297641634	5.687752463	5.468335338	5.200421279	5.210150744	5.321429056	5.629106977	5.531551797	5.226170917	5.033082343	5.231145517
ATP2B1	4.925821277	4.402557623	4.310132989	4.671827152	4.203415402	4.671116447	4.352368369	4.837206164	4.667581761	4.723033808	5.00761372	4.439232033	4.221374996	4.620243318	4.717587362	4.47657734	4.831759981	5.224156234	4.63639834	4.471441169	4.760700937	4.754411097	4.359789616	4.558991215	4.44717802	4.441103502	4.875505582	4.431148769	4.909292636	4.40985663	4.76903372	4.456295957	4.762471612	4.759994938	4.585534749	4.67493914	4.415353615	4.61989039	4.325376427	4.456870337	4.809169093	4.582866464	4.907547354	4.585996831	4.610805447	4.862241708	4.440884364	4.638560994	4.678038223
ATP2B4	5.010853152	4.392800036	4.416088835	5.030299741	4.229869708	4.21522961	4.109882201	4.638679493	4.215673681	4.915355849	4.541302976	4.47817539	4.37070454	4.789636604	4.595381319	4.412104205	4.62691871	4.30955564	4.595374151	4.286358154	4.638433419	4.535972982	4.483222078	4.61747149	4.326940023	4.459990541	4.3547469	4.96318654	4.776683487	4.738874483	3.918128776	4.487856065	4.817804585	5.048263515	4.242112168	4.284285021	4.206691377	4.425683006	4.215586133	4.582185998	4.335781236	4.517740429	5.042961977	4.423130064	4.54968001	4.862653183	4.433287449	4.743277157	4.577590576
ATP2C1	4.828371397	5.052398459	4.702059172	5.490187559	4.706963568	5.085888226	4.982560408	4.699075925	4.666877125	4.674040004	4.84365721	4.7265848	4.942016823	5.039724296	4.729610948	4.573220589	5.108733322	4.890977139	4.720060696	4.971881648	5.428523009	4.791926515	4.481697686	4.683902318	4.762822728	4.907624533	5.04374854	4.551369992	4.882612562	4.543004838	5.300806561	4.755000305	4.863850166	4.473947724	4.874992471	4.537465495	4.580167264	4.747095297	4.922294365	4.806298931	5.011088105	4.867958603	5.033676156	5.034977057	4.81906703	5.120576515	4.604444765	5.00495392	4.914180834
ATP5A1	9.909240385	10.47073745	10.01268619	9.940879123	10.42510687	10.39770835	10.49104417	10.14925905	10.05947071	10.12066527	10.20893485	10.14053753	10.23342953	10.11843552	9.984899354	10.1702406	10.07908689	10.14136978	10.06418925	10.33867672	10.16572517	9.982219232	10.13749215	10.24504127	10.43225166	10.14291132	10.40791632	9.976846426	9.973800594	10.46593067	10.22704615	10.24104533	9.904979654	9.931719478	10.07920361	10.04421595	10.14472836	10.07452247	10.52785682	10.43679	10.37664768	10.38855783	10.18355532	10.10467115	9.708067579	10.02073813	10.0659995	10.42295409	9.908322144
ATP5B	10.96661426	11.26517174	11.10671866	11.12570955	11.28462347	11.50059007	11.48422518	11.33156311	11.15666749	11.17557149	11.26047742	11.31709187	11.19143753	11.18205391	11.06074737	11.25020122	11.11426482	11.40706493	11.10326873	11.39775292	11.14834792	10.9656823	11.18176942	11.43376973	11.43922772	11.19928409	11.27037039	11.15571786	11.08317284	11.53222913	11.16076669	11.18179975	11.11999234	11.08263259	11.13694041	11.16241648	11.23424021	11.15773544	11.36778509	11.47944035	11.2980984	11.37016551	11.16407148	11.32038909	11.08395089	11.20346265	11.03497626	11.4153582	11.03793239
ATP5C1	8.120886385	8.694756535	8.250929182	8.071179968	8.185117599	8.691740906	8.477718407	8.046988354	8.141405943	8.178204774	8.1138803	7.71318042	7.993334406	8.069725917	8.068922699	7.89767426	8.299920776	8.267702362	8.357258755	8.265546137	8.243235861	8.288003985	8.128784098	8.607448858	8.445606091	8.137963014	8.497501666	8.110947198	7.896067444	8.251609567	8.586121979	7.973336853	8.108335455	8.247763164	8.372805056	8.091234775	8.246216815	7.663154878	8.557692282	7.930940381	8.514312837	8.305754989	8.396392	8.195361408	7.551975855	8.487653739	8.282432743	8.352205754	8.159473945
ATP5D	5.646709145	6.00982738	5.792956058	5.779296075	5.752577516	5.899018711	6.027009536	5.94020817	5.732177364	5.696133466	5.766586212	5.793299913	5.66168737	5.739440404	5.758068071	5.778562848	5.859479665	5.877655812	5.626346087	6.056901415	6.104024464	5.641454125	5.61535557	6.069854689	5.783526757	5.954375122	6.04399881	5.839334744	5.883385728	6.248454983	5.802127805	6.000141205	5.584486113	5.619221904	5.787394786	5.736820498	5.750631916	5.706942146	6.070276638	5.837161725	5.623268104	5.9291931	6.139231043	5.640389853	5.575082952	5.869952955	5.858436897	5.862791107	5.730308481
ATP5E	6.442391181	6.857868263	7.427951573	6.039362695	6.801782235	6.208438785	6.8649577	6.788458188	7.53801934	6.312615732	7.716096582	6.809458716	7.975103519	6.265730771	7.053324047	7.030105126	6.915953566	6.778343983	6.403211037	6.776382014	6.716038665	6.657256923	6.503414222	7.625466512	6.558303296	6.452307361	7.327682854	7.135674321	6.888545975	6.455632117	7.488728022	6.869869971	7.576390283	6.526080158	6.732265007	7.192623546	6.884568238	7.117579036	6.578565096	6.761097913	7.135151165	6.325807195	6.796233832	6.890080439	7.152650767	6.411087586	7.259488455	6.602104659	6.887851763
ATP5EP2	9.779456357	10.14172951	10.41966996	9.751458437	9.966879045	9.698616867	10.0456098	10.02738525	10.48590116	9.682399017	10.57228115	10.12887967	10.69733962	9.805495809	10.18774862	10.28579108	10.09549276	10.04266505	9.930536581	10.07764146	9.981691258	9.847004136	9.73662933	10.44465935	9.965921448	9.732338358	10.28495439	10.33640112	10.05614251	10.0107131	10.40274926	10.0027875	10.37719316	9.941585176	10.01780697	10.25062025	9.931065741	10.19865623	9.888563061	10.08390655	10.23090342	9.927447452	10.06716004	10.17189469	10.28577827	9.78972181	10.27086811	9.955590316	10.00227828
ATP5F1	8.693036426	9.059384231	9.110674156	8.65592775	9.135685521	9.291503901	9.169028143	9.013770259	8.803722157	8.82960546	8.677823696	8.775937693	8.89755882	8.828817502	8.865772365	8.812995611	8.860064224	8.752090408	9.029793089	9.049947564	8.868475465	8.94844457	8.817597478	9.322891044	9.066039965	8.828686058	9.116529181	8.970850141	8.620162591	8.903971612	9.107205191	8.818609057	8.81286368	9.039866337	8.955369805	9.025054623	8.891924699	8.757784029	9.164529148	9.008854022	8.952428133	9.244285026	8.879821888	8.788676581	8.73392414	8.7339465	8.973452964	9.06369583	8.839947455
ATP5G1	7.894091078	7.957160588	8.193304467	7.370055617	7.455430885	7.938488805	7.867786799	7.653540515	7.958533468	7.774430505	8.20940023	7.85486126	8.041200061	7.56443087	7.914402021	7.995853039	7.882641076	7.856192535	7.633459682	7.813183407	7.848358652	7.61153723	8.083640998	8.189980434	8.136409399	7.708186162	8.059482192	8.081002562	8.216673573	8.031920412	7.692736854	8.182871473	7.815554828	7.200810422	7.756761615	7.694084341	7.735892179	7.688558716	8.20156781	8.046124751	8.135526761	8.214048812	7.870575182	7.435609978	7.445674073	7.24133769	8.21382288	7.855269	7.457768682
ATP5G2	9.0238492	9.612310117	9.439959386	9.023521157	9.176885391	9.709849511	9.28365052	9.346590949	9.525162364	9.137201509	9.474667592	9.280487289	9.19963134	9.250544204	9.135864678	9.467663635	9.26938839	9.43966204	9.203527557	9.550382493	9.295422001	9.080008711	9.194313849	9.666936289	9.061738265	9.40099799	9.520101116	9.633520903	9.147819666	9.439975799	9.173647002	9.574652669	9.3310758	9.095379094	9.439915328	9.273272617	9.218663953	9.276289517	9.704532718	9.49068162	9.558547918	9.515526252	9.323470564	9.139584721	8.996421298	8.969380947	9.454644744	9.355879134	9.062911013
ATP5H	9.326943361	9.756306137	9.832617104	9.405047621	9.537706722	9.853245749	9.483815701	9.585055303	9.722609134	9.413368673	9.633591536	9.583025867	9.620672143	9.526916698	9.45318607	9.836246883	9.657903687	9.511812064	9.544382883	9.501149576	9.667997519	9.393664324	9.716487172	9.746354172	9.693592951	9.513158743	9.812240376	9.551949893	9.503762994	9.731421497	9.643518451	9.703146768	9.407921073	9.481239444	9.660042225	9.556774358	9.538080031	9.554244632	9.649215449	9.710268198	9.893321043	9.731896852	9.710851169	9.545133487	9.327836875	9.26561668	9.689146856	9.641586964	9.453828195
ATP5I	7.224448754	7.485508982	7.307478444	7.002124144	7.101521747	7.504007082	7.320755696	7.253811125	7.503429373	7.317019119	7.643375033	7.311636543	7.521937545	7.187314249	7.194484352	7.342176876	7.349939094	7.391283566	7.235236142	7.310809339	7.367442858	7.013495141	7.000560084	7.585170348	7.447664504	7.21975224	7.399601147	7.286775882	7.266526308	7.4587052	7.516638067	7.237371248	7.4443669	7.239516547	7.29534888	7.223392941	7.264193211	7.521547255	7.465151037	7.496311776	7.460024642	7.233855622	7.420938215	7.127342282	7.313524024	6.992476715	7.436776637	7.305064747	7.327655624
ATP5J	8.998801639	9.357003774	9.487787432	9.053724531	9.073323387	9.55475316	9.221485769	9.169269027	9.287099221	9.067222709	9.215494923	9.203099864	8.964723891	9.264070778	9.242313659	9.175622798	9.049849352	9.287572724	9.191781479	9.289576992	9.201493654	9.155718159	9.335524495	9.404190363	9.346781323	9.171196372	9.274726504	9.381392952	9.036267016	9.326811452	9.063017284	9.43870167	9.163168779	9.081259656	9.219841973	9.426059562	9.097871442	9.095935531	9.205158329	9.484916153	9.342556026	9.425774453	9.166481615	9.191130577	9.145670337	8.985801514	9.197534675	9.217837108	8.932379854
ATP5J2	8.349153335	8.675067973	8.764355096	8.59136473	8.512676758	8.616109911	8.683463239	8.468694007	8.757608562	8.590814907	8.754626148	8.472685581	8.64801643	8.463366766	8.688437089	8.706893628	8.637873686	8.466232191	8.647518052	8.493306863	8.63219422	8.490635123	8.526260822	8.893906525	8.795830064	8.573061916	8.70821902	8.755394074	8.534815316	8.6567315	8.603303478	8.824903868	8.457340521	8.289666461	8.717115708	8.73688912	8.695399299	8.623756161	8.747527706	8.546990759	8.586880784	8.573149032	8.550359181	8.587777718	8.478275746	8.459983113	8.658071805	8.428578231	8.648367066
ATP5L	8.941072116	9.318039554	9.421921473	8.755572183	8.970218427	9.294901821	9.158683791	9.1007123	9.02206883	8.79270931	9.122428006	8.890216527	9.081138689	8.825657308	9.064619005	9.067713551	9.14720533	8.883786997	9.301487529	9.033574144	9.10252941	9.018847889	9.202775438	9.206272023	9.055485983	8.846100654	9.280087008	9.13197244	9.092375488	9.156492959	9.189152788	9.327848663	8.918383379	8.772956804	9.043585442	9.030851364	9.261204223	8.919599052	9.024150687	9.099208087	9.259790104	9.196475099	9.369701033	8.862466918	8.805382117	8.738953083	9.223849301	9.127736028	9.012296327
ATP5O	9.125412064	9.637655663	9.521442362	9.366634782	9.434650961	9.735306173	9.516522146	9.396555206	9.267698581	9.233815678	9.551036252	9.071430699	9.283464178	9.237894631	9.362846316	9.092572019	9.381377167	9.20794066	9.50210672	9.55473897	9.604067244	9.220683572	9.348904397	9.734911284	9.387840751	9.496464105	9.672949764	9.412308012	9.252241137	9.629909409	9.391644568	9.441143814	8.987880865	9.180024462	9.532849629	9.330945018	9.366054781	9.361946729	9.49335861	9.499365326	9.578528916	9.490235409	9.502899555	9.290288189	9.102589201	9.100504215	9.517838813	9.324397695	9.105435819
ATP5S	5.133501548	5.075530118	5.276719389	5.180837698	5.026269027	5.142449261	5.08338284	4.736550345	5.388141616	5.250251309	5.16761028	4.72852302	4.898822067	5.323122139	4.84378559	5.418551268	5.147981561	5.117483939	4.909573496	5.050167357	5.040272363	5.077596034	5.104895073	5.481059943	5.085440819	4.915590719	5.07972475	5.145373689	4.977689226	5.060956731	5.120340711	5.113807691	5.14737249	4.932223196	5.518399848	5.116962563	4.635054571	4.959774198	5.476353801	5.087368413	5.06794347	4.71379334	5.10342445	5.165686908	5.098665793	5.043466032	5.585612848	5.128885118	5.402409507
ATP5SL	5.92380313	6.22971255	5.994365785	5.934996395	6.117192948	6.142682918	6.272916304	5.913875164	5.750562798	6.036802144	6.090595083	5.834699666	5.965707251	6.030029255	5.712488972	5.948469553	5.794825531	6.0770984	6.033391423	6.142856748	6.000128325	5.857227965	6.143156807	6.248739454	5.832402884	6.033207244	6.218031963	5.760791848	6.132784957	6.251664558	5.816177101	6.088846885	5.997975242	5.973076592	6.134541618	5.908982481	5.882826481	6.305596315	6.093176454	6.227998642	6.132268049	5.885203353	6.085130233	5.774239378	5.694723309	6.105639838	6.103418584	6.139788541	5.642425843
ATP6AP1	10.32923732	10.10678799	9.99030289	10.05037473	10.01165141	10.10659912	10.06609486	10.15072747	10.21655021	10.1987803	9.916613818	10.11356387	9.971881669	10.12865297	10.13761036	10.06035291	10.24115664	10.13888186	10.22089124	10.12436069	10.11837255	10.0230238	10.02127216	9.926517553	9.966973687	9.90384626	10.14835719	10.14413302	10.06696108	10.27391473	10.09189256	9.924485214	10.17390682	10.2168281	10.00051699	10.1253292	10.10770679	10.09145161	10.02606909	10.3258707	10.0725337	10.10521457	10.0690798	10.02203138	10.30257029	10.03632534	10.06024342	10.11093561	10.12079465
ATP6AP2	10.16020418	9.912325385	10.12766857	10.2210469	10.13997288	10.19765382	10.20616786	10.07772944	10.13955342	10.20495382	10.26388795	10.26154549	9.92001525	10.2752793	10.17421132	10.19326189	10.23789684	10.36614228	10.34301939	10.22856937	10.10948763	9.988183601	10.20746397	10.09135759	9.974116943	10.24862472	10.23237954	10.13776029	10.14657918	10.32725239	10.25967365	10.07318737	10.20947683	10.39728715	10.01056301	10.22337538	10.31686174	9.844403562	10.23788161	10.18983578	10.20968195	10.1303781	10.26480907	10.39028332	10.25050805	10.0546938	10.00678555	10.27070305	10.42801703
ATP6V0A1	8.082547711	7.28793002	7.932245779	8.156126163	7.798324882	7.426810991	7.784511759	7.622229501	7.765953823	8.009026034	7.518913836	7.85997715	7.812711958	7.842529577	7.883626175	7.946103905	8.086273937	8.007664476	7.772508851	7.753435519	7.738056629	7.698335232	7.639757765	7.720122177	7.404997281	7.775622481	7.712123382	7.613799624	7.93264045	7.760503817	7.879075733	8.003038783	7.997983279	7.976149785	7.641563618	7.691975402	7.742076814	7.878711783	7.953499121	7.7598769	7.584243107	7.685220625	7.694909377	7.766184539	7.871630746	7.845906068	7.770104442	7.893876472	8.135265113
ATP6V0A2	5.500256964	5.496836003	5.778259846	5.910194816	5.819937078	5.952440651	5.878182384	5.367652214	5.724565353	5.859151733	5.803984116	5.644420338	5.773160693	5.643103754	5.656898224	5.842280757	5.297891314	5.585174204	5.892539797	5.803289361	5.680662969	5.649264155	6.036717749	5.427679691	5.637924583	5.464778922	5.988754517	5.739590345	5.315991606	5.980243964	5.566828774	5.50523055	5.261479468	5.778667627	5.913298579	5.884466525	5.620792959	6.388459599	5.960427711	5.622116238	5.91420217	5.476420902	5.1800498	6.115138973	5.564904881	5.692911002	5.410820828	5.572232655	5.311770842
ATP6V0B	9.2964467	8.887692553	9.295909027	9.427204043	8.963762583	8.951556943	8.723358696	8.991414016	9.079461703	9.13099216	8.850488166	8.915335375	9.035135125	9.079789692	9.08559062	9.039252858	9.598418497	8.707723511	9.237907263	8.886964543	9.145017332	9.216924871	8.656466884	8.724612996	8.617852886	9.214459103	8.812245968	9.252213003	8.696348504	8.968422652	9.169345416	8.834886997	9.125041821	9.630965863	8.875040728	9.425637116	9.014329777	8.868626906	8.722242206	9.075823249	8.74688672	8.809715264	9.327018549	8.874264761	9.529093404	9.188839186	9.118724573	9.263511227	9.264243152
ATP6V0C	7.934938884	7.761016264	7.938712691	8.030734851	8.030287426	7.999867058	7.958432017	8.091325251	8.25168108	8.120191011	7.949669552	8.102799476	8.045451129	7.820624464	7.906837168	8.242604168	8.027726223	8.154807383	8.077213732	7.965156124	7.808613074	7.942323503	8.072065978	8.112018519	7.778598474	8.105442884	7.997492414	8.189753261	8.067143276	7.941898165	7.978877976	7.847284169	8.389132062	8.416789574	7.755775376	8.24848907	8.154727761	7.921022974	7.95353829	8.117337461	7.857865226	7.950329978	8.109596403	7.998892071	8.214492488	7.909197929	8.214145572	8.275746599	8.019708589
ATP6V0D1	7.919098156	7.332018747	7.697211138	7.536899044	7.667953679	7.467144264	7.690893784	7.821954622	7.955427989	7.73039222	7.311595112	7.630580896	7.863527087	7.180380838	7.61423896	7.578066416	8.143000165	7.780973673	7.653758506	7.538028626	7.716692181	7.554174498	7.327601421	7.572414511	7.515629024	8.080070965	7.364412774	7.850755697	7.543987657	7.60571234	7.384806735	7.555365295	8.105136435	8.213741786	7.20147673	7.825444833	7.550093465	7.398809645	7.531648416	7.633091234	7.430012316	7.402749716	7.779844109	7.886205715	8.077343985	7.970455258	7.619618113	8.058090689	7.828902236
ATP6V0E1	10.60114048	10.58761602	10.72868339	10.66657074	10.79125213	10.82647735	10.64790523	10.76861735	10.75501718	10.60721754	10.49813412	10.52937681	10.65157105	10.75183389	10.75267345	10.49733731	10.82227119	10.70949212	10.96398561	10.47297914	10.74867113	10.90625368	10.43265693	10.44682483	10.61460824	10.68738474	10.62851891	10.66003387	10.5425999	10.65667928	10.86898698	10.60714731	10.72620502	10.79898404	10.60438792	10.68146318	10.60342706	10.59730568	10.59476837	10.63085717	10.6467102	10.71445837	10.86302183	10.6531459	10.7861508	10.47873458	10.6890889	10.73024067	10.8086449
ATP6V0E2	7.720116098	8.059306988	7.114271122	6.86283509	7.606040777	7.402238055	7.146005852	7.557857284	7.002748556	7.292231886	7.711692443	6.944607857	7.496797039	7.414675502	7.205326321	6.990910754	7.562971492	6.706351081	7.265258578	7.339671264	7.872633668	7.720230149	7.024220848	7.03994812	7.871293929	7.289641414	7.687676507	7.299744904	7.351393401	8.143184558	7.481667105	7.193165536	6.82130335	6.338002335	7.57498842	6.830227167	7.335094522	7.169231355	7.5071057	7.53692931	7.66278099	7.423140463	7.813000826	6.76229474	6.642437548	7.278319363	7.719852953	7.222813851	6.805658437
ATP6V1A	10.74610278	10.51510288	10.4476928	10.65629523	10.57299741	10.48200481	10.42032742	10.69854829	10.45939248	10.75998351	10.33779786	10.65969581	10.59316792	10.7302387	10.70797109	10.17426809	10.84695647	10.68769328	11.09211282	10.354152	10.42620797	10.67227352	10.52224767	10.34046503	10.46153982	10.6030333	10.37002676	10.49616161	10.36720606	10.55040287	11.06041911	10.26370506	10.63625451	10.97641748	10.3791657	10.5647588	10.93274934	10.18821671	10.30679551	10.53365287	10.30206388	10.41586274	10.84415466	10.47464289	10.79632197	10.85258735	10.57109776	10.72132417	10.87399914
ATP6V1B2	10.48675182	10.36237329	9.981112529	10.89151351	10.80765915	10.4182599	10.3079111	10.80969249	10.47210291	10.77389621	10.38875151	10.63505189	10.45120583	10.5703517	10.29478763	10.34567732	10.83863622	10.64668668	11.05413129	10.47747881	10.49391181	10.37522707	10.39267615	10.17635691	10.24148741	10.905914	10.43572641	10.39413308	10.35941048	10.51876161	10.58681366	10.129145	10.70918468	11.04786602	10.33535662	10.41261323	10.62276716	10.32079868	10.02932318	10.57268642	10.32171621	10.58940366	10.69769296	10.83584068	10.86609544	10.65521381	10.39470774	10.91811025	10.68715716
ATP6V1C1	5.087602671	5.32852128	4.995166679	5.688081564	5.075251824	4.589865538	5.137520467	5.206713469	4.567037789	5.118384898	5.163010219	5.127216455	5.1801731	4.826483322	4.660255363	4.557794879	5.446650915	5.162650358	5.399988963	4.966309316	4.987663429	5.036240038	5.117404537	5.096802329	4.683096646	5.363733673	4.940064194	4.85181555	4.753179051	4.928359925	5.291854697	4.771468872	5.407954568	5.56203895	5.109538708	5.21964461	5.063963562	5.088411913	4.810540117	5.079104105	5.324843057	5.017583191	5.03954125	4.894651552	5.230076969	5.470879046	4.887659565	5.465335349	4.924143304
ATP6V1D	8.692475675	8.626019221	8.749326257	8.810455728	8.870717265	8.925586294	8.744937084	8.723885337	8.447160508	8.607535246	8.469364729	8.601583278	8.456092396	8.835266434	8.557497743	8.745254474	8.855277319	8.563807139	8.911714093	8.627694956	8.552578274	8.672191462	8.785510567	8.814342807	8.418556679	8.69580398	8.807696001	8.720529367	8.416258234	8.949049306	8.474648709	8.893337053	8.76594921	9.196220656	8.707533369	8.775319824	8.873986567	8.252036616	8.414710245	8.752247005	8.644454413	8.920338843	8.651486703	8.71059852	8.954015595	8.697965633	8.695742913	8.844745677	8.924938784
ATP6V1E1	10.594775	10.41330903	10.7845389	10.4183922	10.48733089	10.49868077	10.46077779	10.44392099	10.56732172	10.66466786	10.23689613	10.51798656	10.31158055	10.60753658	10.56808188	10.65647446	10.68400677	10.6168835	10.78963022	10.31881627	10.43275642	10.5121451	10.37637615	10.30712595	10.38404738	10.51392761	10.48911972	10.63936134	10.43259852	10.54543305	10.32269807	10.61056833	10.65501755	10.51950278	10.47162405	10.69791468	10.52605632	10.46363659	10.33321583	10.63902	10.4316329	10.66798483	10.6841596	10.68138751	10.51109474	10.29882109	10.36831976	10.47614824	10.66828611
ATP6V1E2	4.959144535	5.231416782	5.205318142	5.404253068	5.18590104	5.386661403	5.474979221	5.51642878	5.191839936	4.96069012	5.234558962	5.224890975	5.343246283	5.427706919	5.182859203	5.309991733	5.744061122	5.082174337	5.003276287	5.266675588	5.690371019	5.057502278	4.914160233	5.105953875	5.559337398	5.424249807	5.52119497	5.130924871	5.037205114	5.144234564	5.493408173	5.257680427	5.007588172	5.300803288	5.354337119	5.02929632	5.323027544	5.181472803	5.255042115	5.436399797	5.078033915	5.563575457	5.312287069	4.82792971	5.137120129	4.985651276	5.483900673	5.328907048	5.351008271
ATP6V1F	9.336742686	9.667314406	9.755769537	9.718580253	9.516830284	9.991715734	9.614021984	9.517063743	9.767113611	9.281700119	9.158213413	9.609916423	9.330955793	9.41581969	9.486868654	9.655573935	9.437136785	9.829578901	9.317398888	9.718783775	9.636266282	9.363491106	9.561800348	9.528259497	9.378302005	9.529710336	9.686995486	9.409193132	9.510963272	9.754635107	9.391772847	9.787103428	9.342322794	9.514059855	9.521624991	9.552038522	9.566448618	9.628192698	9.734774635	9.908162789	9.622502432	9.717891595	9.573037667	9.750915901	9.181246788	9.226640143	9.601390168	9.468436524	9.421359981
ATP6V1G1	10.80346068	10.82724792	10.75823022	10.53940497	10.75033339	10.82896699	10.68083619	10.46642613	10.44318242	10.33594362	10.46158192	10.46725799	10.68249855	10.58894551	10.77080766	10.35419998	10.70983357	10.52709802	10.96328436	10.58585624	10.83138652	10.55762123	10.40995986	10.75296223	10.81775006	10.54315973	10.7137208	10.65853251	10.50867577	10.54232753	10.78817028	10.4321432	10.57955098	10.43285203	10.69552825	10.47799355	10.58171973	10.29826883	10.51007335	10.28967193	10.65585721	10.8289381	10.87129758	10.72730118	10.43953464	10.78590859	10.51960996	10.60412584	10.695757
ATP6V1H	6.14576039	6.240627704	6.239546491	6.265010391	6.077670965	6.283980796	6.314576418	6.373665328	6.293857141	6.249489261	6.051443246	6.139535245	6.57195099	6.40796716	5.990736174	6.332460663	5.883950275	6.251598003	6.416836092	6.145635933	6.181050797	5.907898435	6.402755256	6.029091009	6.270068963	6.196781937	6.034778044	6.077956768	6.608905231	6.277658268	5.936377633	6.053085349	6.225770872	6.364540821	6.136428006	6.458977132	6.240412653	6.305984933	6.167222386	6.354663027	6.294003954	6.34842978	5.984093141	6.252319105	6.215258902	6.225472782	6.172556555	6.488734698	6.378029816
ATP7A	5.290096371	4.993358468	5.27515448	5.482864432	4.91392881	5.360095799	5.218704995	5.220721555	5.195938367	5.351903127	5.038655412	5.322440098	5.290024906	5.186041098	5.413679422	4.990632225	5.385527272	5.252960482	5.400286161	5.229057484	5.017444131	5.09801061	5.578795072	4.843837425	5.0531945	5.246454871	5.249735449	5.153662314	5.141394528	5.241463109	5.426233287	5.246489149	5.140679223	5.48004778	4.877874621	5.268916831	5.196721398	5.497451187	4.998839206	4.988874759	5.353027318	4.80389254	5.475360662	5.288933492	5.777139248	5.292178481	5.012133158	5.286230056	5.152012631
ATP8B2	7.255606427	7.264374896	7.169512196	6.590650993	7.196455656	6.888596983	6.602722933	6.678478265	6.657633011	6.946653344	7.995888814	6.794332505	7.403825657	7.216919478	6.908340617	7.259885534	6.466817502	6.356977774	6.46498941	6.761333325	7.356441281	7.753896242	6.949215345	7.103889912	7.803554393	6.293615029	7.22097373	7.245799487	7.239474059	7.449769401	6.52011496	7.235371049	6.218368077	5.800266875	7.720564732	7.001519616	7.134947819	7.617628653	6.985495169	7.096824725	7.299797049	6.940256037	6.916372134	6.506964903	6.689174308	6.566387132	6.886342191	6.631243917	6.138566809
ATP8B4	6.573195128	6.499672249	6.931748992	6.987552898	6.7245996	6.741227418	6.986685101	7.105325512	6.829606321	6.601247772	5.980280289	6.890979579	6.393732173	6.453571821	6.412987022	6.470097898	6.470508823	7.185856322	7.464140481	6.543535482	6.501311984	6.237964734	6.261657836	7.326599674	6.407704475	6.431987683	6.974440342	6.207537462	6.389232635	6.822338659	7.064031179	6.924504029	6.71443181	6.577450363	6.549731013	6.473628867	6.619861622	7.576757411	7.172538184	7.129482155	6.784518065	6.351915868	6.638159352	6.988228976	6.396972281	6.359634944	6.345628872	6.8477326	6.757185388
ATP9A	5.178990427	4.921159536	4.571610563	5.761517959	5.088937353	5.059314907	5.504111444	5.32682419	4.588716702	5.608349916	5.083131877	5.370567961	5.107185302	5.598391361	4.752672597	5.360705169	5.072968972	4.723585965	5.679861049	5.825365416	4.871887209	5.785536433	5.418724313	4.909513335	4.563642981	5.729502503	4.865633228	5.51261748	5.813504386	4.795443295	4.970183084	5.178866448	6.150225513	5.366839867	5.015445193	5.366868217	5.277055233	5.571202852	5.684087922	5.381120229	5.468564221	4.826240677	4.234624	5.349631512	5.901272199	5.304794527	4.245290546	5.795447349	5.237446926
ATP9B	3.895901711	3.917238326	3.650474596	3.806386183	3.646842148	3.833512348	3.823316207	3.848749493	3.762644604	3.729915702	3.937194458	4.116645568	4.025737899	3.555542768	3.647760926	3.641663162	3.958820326	3.976121732	3.882258534	3.957540161	3.993986088	3.642058066	3.528408559	3.629516654	3.728936581	3.617201147	3.980279625	3.621181183	3.757987065	3.92035106	4.061007815	3.843503735	3.482642748	3.974370289	3.764205385	3.740337402	3.679091047	4.057104666	3.727627293	4.108956215	3.813769289	3.987365962	3.934884502	3.899443149	3.674476658	3.618249437	3.713784529	3.921362044	3.705526632
ATPAF1	6.203851997	6.548793146	5.847646926	5.948937768	6.067311311	6.409633404	6.252662204	6.1877026	6.01424144	5.603765422	6.062094183	5.941072136	6.109746206	6.104643246	5.925290468	5.989284707	5.905821461	5.919130058	5.985688748	6.073747936	6.242211938	6.114663394	5.998821796	5.959419122	6.269098208	5.914101735	6.166717982	5.939093814	5.92411998	6.443393122	6.085514508	6.023348589	5.651936631	5.729865048	6.140635024	5.770850029	6.139476054	6.004721614	6.315018128	6.174885875	6.201700277	6.19167033	6.004744767	5.812765694	5.822596572	6.053015616	6.122320455	6.096781408	5.716889263
ATPAF2	4.582508255	4.296611323	4.665012876	4.551579359	4.53955132	4.632177516	4.654705376	4.493563831	4.506080431	4.54135065	4.750617094	4.902174836	4.557336443	4.466533984	4.596430823	4.627175558	4.705833707	4.720009051	4.306619781	4.722130122	4.85277292	4.238581383	4.877655057	4.847640924	4.377905138	4.566251537	4.982333909	4.821043164	4.494972851	4.787446781	4.908228253	4.397417557	4.473004564	4.773929813	4.405460702	4.667748698	4.618168885	4.366933849	4.51340566	4.577606086	4.68431507	4.582712254	4.621062528	4.648034765	4.575525716	4.809500941	4.515598026	4.841857491	4.782036656
ATPBD1B	7.243718545	7.623591161	7.677254466	7.120339818	7.518325005	7.444358062	7.4201801	7.451770387	7.537262936	6.952876917	7.728278223	7.660786157	7.566775128	7.441465599	7.508700288	7.580531213	7.200906966	7.343301447	7.307000453	7.508237449	7.275270202	7.606343543	7.428387923	7.475849888	7.576118574	7.135116161	7.571377639	7.565017604	7.586834463	7.517168057	7.319929214	7.425971198	7.060927857	7.267871894	7.625207089	7.331127055	7.69650895	7.326781145	7.602111065	7.493484477	7.790887184	7.063668472	7.479446194	7.301872487	7.302933707	7.136443111	7.789337547	7.144360604	7.524519119
ATPBD3	4.423792901	4.343725652	4.690546119	4.380630395	4.111502381	4.621790915	4.725435497	4.898183038	4.627873731	4.561429739	4.35151091	4.56472388	4.631385222	4.859189956	4.583376581	4.500519825	4.652657176	4.525402854	4.417594415	4.722006511	4.464110588	4.477086432	4.362387496	4.702167211	4.46276214	4.46504667	4.799716939	4.428710921	4.561749375	4.393658097	4.734961582	4.564976431	4.631654726	4.492786804	4.286728723	4.676058657	4.628128196	4.247318321	4.078531967	4.293924543	4.765592673	4.297903524	4.690733845	4.938868437	4.489477196	4.347119025	5.030494442	4.789000298	4.559483053
ATPBD4	4.656030204	5.597180236	4.38132159	4.476854989	4.865416103	4.949877968	5.032116843	4.963195245	4.484957126	4.406778365	4.674361638	5.052772686	4.832221614	4.706096122	4.516045196	4.398357207	4.792398379	4.787071176	4.837157154	4.751586029	4.837556542	4.775890657	4.95554882	4.534602052	4.538917751	4.19213051	4.930334495	4.537951199	4.626906868	4.848722165	5.166372847	4.755304389	4.48396761	4.887535215	4.624100077	4.851816151	4.862557341	4.800723015	4.796573219	4.642341612	5.357927771	4.611990709	5.016511722	4.87702946	4.467304204	4.775768791	4.742811334	4.977869752	4.671775715
ATPIF1	6.307876203	6.52998961	6.712147871	6.468966431	6.601993073	6.592769159	6.363067814	6.447862222	6.564949595	6.716514337	6.268004144	6.280870754	6.664446183	6.429302129	6.671335554	6.509504936	6.355698049	6.429556452	6.652078857	6.218276455	6.435487544	6.40678846	6.625680345	6.295854492	6.810960169	6.496886522	6.451288374	6.53724603	6.391346485	6.4248905	6.371919397	6.482467434	6.2679815	6.417920429	6.596045362	6.508344428	6.347748672	6.46530821	6.583678351	6.533588157	6.66571815	6.556891038	6.661861193	6.009404375	6.654362146	6.194373027	6.610175179	6.24424504	6.21196875
ATRIP	4.886325034	4.914989785	4.715774567	4.618056142	4.420409219	4.571759672	4.761230698	4.800445551	4.290967268	4.628889431	4.635569606	4.75851855	4.832305732	4.63451557	4.560021777	4.776986589	4.683686431	4.729802116	4.664736529	4.736148376	4.924567221	4.815144333	4.613350512	4.443451315	4.88228406	4.64810062	4.785436399	4.768955012	4.566560807	4.796567739	4.560620551	4.619641096	4.412647629	4.698316491	4.869637213	4.608153508	4.528243493	4.733817397	4.661390679	4.972018257	4.603179112	4.630392149	4.773253734	4.642781806	4.294600857	4.597937434	4.762513883	4.662918461	4.509909687
ATRN	4.113621164	3.968696035	4.095145683	3.977432522	4.387875856	4.119233025	4.235858624	4.055394446	4.008398037	4.202741629	4.217312442	4.228288338	4.274972477	4.168719228	3.94915483	4.34364399	4.213610557	4.265182639	3.904826427	3.980598912	3.863812856	3.877337505	4.097498264	4.149677592	4.064759141	4.190934008	4.190647314	4.098087278	4.081605592	4.256914865	4.051482086	4.227567498	4.212298331	4.009001129	4.015909108	4.239299175	4.167182927	4.155235526	4.275169855	4.270430661	4.170578919	3.992190491	4.218449647	4.062270779	4.202858923	4.023717154	4.047981274	4.293119836	3.925361608
ATXN1	6.226149847	6.387038556	6.192963465	6.553551655	6.281679412	6.037612561	6.349939396	6.343029434	5.970056636	6.552375342	6.363007562	6.146858961	6.554341857	6.354525865	6.251760962	6.343734144	6.409389066	6.162808828	6.327871536	6.007431964	5.922856786	6.660672753	6.320020193	6.163808867	6.500696872	6.047902397	6.22284363	6.089523943	5.964540931	6.161846457	6.400837209	6.315910874	6.400041857	6.519587961	6.303520858	6.357606049	6.408562077	6.141798223	5.963613329	6.241480671	6.219263425	5.94063804	6.599865101	6.060972712	6.556799236	6.389812616	6.521657079	6.427172457	6.386665846
ATXN10	4.632435815	4.42291958	4.476079937	4.415484643	4.09868821	4.455004622	4.657593862	4.744794281	4.55402418	4.429680818	4.448048823	4.065981817	4.668867414	4.10295947	4.086902557	4.388354918	4.664709793	4.588866284	4.538798145	4.664028993	4.572450302	4.432868496	4.41200924	4.642342161	4.655034614	4.436229761	4.366867653	4.611683032	4.596282647	4.335139636	4.385603225	4.474757347	4.267598365	4.206583511	4.472496978	4.562863299	4.665472544	4.328164528	4.58784981	4.397449125	4.17023704	4.371422948	4.559130257	4.620382543	4.453100115	4.292783395	4.545074665	4.806070228	4.659576485
ATXN1L	4.974866214	4.81265966	5.327273002	5.436147728	5.086889589	5.120320451	5.032455371	4.723906076	5.01610174	5.008446576	5.547899891	4.8310028	5.291481499	5.315097847	5.261226519	5.050433841	4.892811311	4.951620574	4.914318433	4.764101132	4.779602523	4.984612494	4.99905226	5.467876037	5.039560964	5.055747819	4.692965154	4.699517136	5.356815527	4.967097903	5.271629875	4.992926801	5.52028384	5.328452762	4.906843971	5.11618737	5.333615277	5.733593411	4.953676249	4.939802841	4.886184874	5.026042363	4.881116673	4.791319986	5.172309115	5.140808109	5.066568203	4.948439178	4.837442952
ATXN2	7.455033642	7.604398659	7.40410012	7.561954032	7.570410797	7.565603891	7.327015445	7.154927869	7.354129216	7.733078957	7.619309833	7.728511965	7.501125705	7.564318823	7.560479983	7.507716423	7.401516698	7.380576851	7.190945097	7.432620194	7.667688768	7.431134653	7.524378956	7.476956391	7.531903256	7.273341966	7.544900999	7.640260142	7.403821128	7.579858145	7.52628745	7.689328549	7.23713635	7.188351447	7.55575835	7.274251077	7.401675527	7.911504809	7.604976884	7.636945242	7.547184205	7.219518064	7.336038935	7.348025585	7.407615703	7.536357442	7.534981066	7.335930957	7.447157968
ATXN2L	4.292364086	4.398490352	4.29290892	3.901594209	4.006860753	3.889466817	3.981835139	3.876605316	4.396917174	3.944565165	4.202122629	3.754433859	4.124410283	4.21625523	4.439038458	4.139908153	4.206288156	4.024473607	4.036968209	3.99862169	4.081933477	3.762324237	3.914932006	4.261551336	3.933121704	4.048878037	3.834821096	4.044609462	4.026005841	4.086542116	4.051197428	4.370798564	4.346025018	4.16594346	4.080756163	3.889599429	4.022031572	4.400631769	3.955374563	3.839175496	4.429209737	3.864161982	4.250631043	3.934724732	4.224467786	3.974013069	3.948808433	3.780115004	4.013473838
ATXN3	6.982684163	7.136509632	7.458838207	7.203912864	7.276651146	7.344357965	7.090752844	6.90195324	7.05645006	7.703469089	7.268039407	7.293086849	7.203204415	7.148265779	7.221919863	7.382214666	6.915375064	7.56990074	7.049368689	7.0180747	7.180421186	7.301791709	7.090372069	7.568577119	7.018053472	7.179140766	7.270723815	7.443844502	7.174619503	7.116341416	6.948329095	7.43451595	7.057398342	6.94777151	7.494025514	7.307184512	7.056172067	7.653207724	7.18829604	7.231051086	7.062269551	7.130652574	7.26912962	7.079418777	7.396637246	7.0890472	7.066281701	7.118845671	7.028661092
ATXN7L2	4.095014287	4.119271196	4.07697111	3.964014452	4.148939018	4.298553827	3.973742964	3.98577374	4.085512589	4.129345228	4.439834193	3.996464795	4.235075568	3.982719317	4.039300622	4.155916818	4.299917956	3.916667638	4.174445855	4.042807976	4.585400384	4.096374431	4.391500356	3.910985312	4.095305427	4.317168243	4.120860675	3.937624369	4.496070215	4.396414623	4.004268682	4.26869438	3.966701856	3.867140678	4.212320366	3.950671556	4.092932459	3.999474576	4.232441381	3.99460067	4.206518063	4.119430337	4.241379785	4.212513785	4.061654294	3.962055998	4.133681607	4.133329403	4.240409338
ATXN7L3	5.952693404	5.575023595	5.514456505	6.235461134	5.898778144	5.823460874	5.954854106	5.801192707	5.833433883	5.871850446	6.141546836	6.050139027	5.953844085	5.899132862	5.72492968	5.761590652	6.155928734	5.870442133	5.741009012	5.830079245	5.865084241	5.807619123	5.998692588	5.748321945	5.866283953	6.201426181	5.607998387	5.913472103	5.75823635	5.794155363	5.978406331	5.9374185	6.048645195	6.032800236	5.701252777	5.893452964	6.022172541	5.96611856	5.649258981	5.806376296	5.646551586	5.67585895	5.773254835	5.998329103	6.223231792	6.223946333	5.835719499	6.158236269	5.863247232
AUH	5.672294143	5.842921256	5.440396789	5.478068066	5.275762069	5.348365924	5.393591354	5.834264497	5.685063323	5.516154726	5.510898386	5.441809994	5.827834511	5.488874072	5.58302217	5.537438578	5.468116036	5.138844472	5.8461169	5.205030694	5.629000704	6.039563312	5.483941635	5.504649351	5.801068378	5.548396809	5.669870476	5.65447622	5.476204893	5.334612689	5.503621299	5.610861163	5.417330924	5.569119897	5.754221011	5.86311444	5.450758183	5.787788312	5.325536242	5.32678783	5.313724153	5.652268482	5.789773371	5.284459383	5.728844829	5.531823929	5.622712653	5.485365345	5.720468031
AUP1	6.58597446	6.689850021	6.524851085	6.659720581	6.883167343	7.015280639	6.496315485	6.584931628	6.513119129	6.750058709	6.688905596	6.569692224	6.772364969	6.612322088	6.614194127	6.603202248	6.589009965	6.585466567	6.714805201	6.851857011	6.872070275	6.496189471	6.759509528	6.559822821	6.625574839	6.89942744	6.893026995	6.337871521	6.57338731	6.640882988	6.957574881	6.744904636	6.631826901	6.596068894	6.641676584	6.373386866	6.712130237	6.595268794	6.818692001	6.632320972	6.557441453	6.837175229	6.617647447	6.503215141	6.507330325	6.851452509	6.551285747	6.779067656	6.350421419
AURKAIP1	10.14288727	10.17645948	10.01497962	9.739193402	9.682976932	9.735408187	9.801647971	9.841104001	10.19025735	10.03156412	10.13628673	10.05948567	9.929249845	9.914103412	9.956122553	9.930078974	10.27434832	9.676124047	10.26055835	9.755676259	9.97483495	10.03500217	9.965939239	10.05657228	10.18041341	9.863333117	9.770961331	10.03523249	10.09345022	9.976020819	9.831260397	9.916395106	9.942128273	9.957502425	10.08931714	10.0773703	9.969889155	9.812638718	9.872764117	9.926294467	9.976854511	9.985024681	10.24815788	9.877119251	10.11121559	9.682749093	10.11604077	9.840304597	10.23216736
AUTS2	6.283477854	7.674916301	6.818754591	6.459406969	7.951673601	7.444345062	7.208229789	6.575461133	6.616591088	7.107730205	7.80870053	6.353691561	7.453552419	6.831200393	7.46132069	7.093135132	6.242407631	6.524656983	7.623321664	6.576082662	6.930216643	7.654433779	7.213752246	6.051693672	7.319525054	7.053794341	7.095960526	7.136720627	6.755673874	7.290595702	7.860451056	6.758050223	6.876064074	6.169541441	6.893370505	6.727051364	7.272422495	7.67023023	7.447105002	6.962109073	6.986925865	7.346437858	6.977168337	6.221322635	6.484934598	7.120426107	6.609396427	6.68357017	6.711639322
AVIL	6.151054627	5.315475873	5.977427651	6.157751599	5.982663819	5.735177768	5.040163045	5.947028575	5.520420971	6.202173587	6.182235599	5.647696357	5.888905543	5.893412502	6.386982189	6.173086725	6.332990546	5.650679462	6.174049476	5.374474496	5.684932904	5.823505342	5.960362856	5.736001403	5.887978299	6.390183883	5.249046307	6.264068554	6.223595921	5.590980135	6.13826603	5.963086442	6.064280446	5.682074099	5.567948159	6.190937647	5.885193375	5.417009944	5.083362825	5.615192244	5.462257914	5.915970717	6.313897582	5.940117501	6.167038231	6.375367579	5.73282973	5.87014976	6.066709521
AVL9	5.405965924	5.051353236	4.996266302	5.460124421	4.822796494	4.912646848	4.698054332	5.216465553	4.859740604	5.520095635	4.88646168	5.105191813	5.295066851	5.229103665	5.298442355	4.877051536	5.243262473	5.108754607	5.116134095	5.109303139	5.001627057	5.004119585	5.009888229	4.788910719	4.969112078	5.309400535	4.815405193	5.015160938	5.060738649	5.179393317	5.071723847	4.798410188	5.183364187	5.625318019	4.956372955	5.184081048	5.145687935	5.092689852	4.82989211	5.251555539	5.001673109	4.958841728	4.864327487	5.436199878	5.375937366	5.091586164	4.751940974	5.026577539	5.04145355
AVPI1	4.244815505	4.178089663	3.881551112	3.824468776	4.667332101	4.756359109	4.229552622	4.091653578	4.50101063	3.97267511	4.307104263	4.153943316	4.339471312	3.853740468	4.629560978	4.367961443	3.77844492	4.700825395	3.957814201	4.189955444	4.398414626	3.806094443	4.744318319	4.134705955	4.056716486	4.122752118	4.112818542	4.524378863	4.219832046	4.599561701	4.621781338	4.2424095	4.470576932	3.701469459	3.767145426	3.75110966	4.669630383	4.366208456	4.052810592	4.17341895	4.061466496	5.167643219	4.488271789	3.648797992	3.904401751	4.093293095	4.184358549	4.173706802	4.176540179
AVPR2	5.148808341	4.93208524	4.975055045	4.839618802	4.705689487	4.950771361	5.048654388	4.744635313	5.144093338	5.405270865	5.120065942	4.481469378	4.715562483	4.91621578	5.060760045	5.079003469	5.138233455	5.28748359	4.872905025	4.737631364	4.770073641	5.067766438	4.972259164	4.966463682	4.984094802	4.920171982	4.7461953	4.851339418	5.429511208	5.061406004	4.73305648	5.023965274	5.137572495	5.280344723	4.712964212	5.082291926	5.076333069	4.692981928	4.732990892	5.055726091	5.252690577	4.802157386	5.308539669	4.978992043	4.986394649	4.836393574	4.892865952	5.049990471	4.846573547
AXIN1	5.669106557	5.892989726	5.681748008	6.111750645	5.878449823	5.810101079	5.772143313	6.141718215	5.886093988	6.493337521	5.821546417	6.035649181	5.997418873	6.206542669	5.731529348	6.036429283	5.76448426	5.744746883	5.806373768	6.19864277	6.186529622	6.009945903	6.057352604	5.383270476	5.94040824	5.807451366	6.011593251	5.943701466	5.905873017	6.110049939	6.16485265	5.844421501	5.851787245	6.109964365	5.991030717	5.793458666	5.897191874	6.374414475	6.06075075	6.268868488	6.036621321	5.820273826	5.536996352	6.044716496	5.850665105	5.880983471	5.673854516	5.925572533	6.034079513
AXIN2	4.625043827	4.67699879	4.599484915	4.317622424	5.120097739	4.139058264	3.72711023	4.422209675	4.262905862	4.33203025	5.389164953	4.644000503	4.812963558	4.490726625	4.479253012	4.340622474	4.57393262	4.789828912	3.756650812	5.176408283	4.83147293	4.514719122	4.561079836	4.483402218	4.609304685	4.586698118	5.02242139	4.042934823	5.143108209	4.884727722	4.545526173	4.351451319	4.446648336	3.804251097	4.481839955	4.045910934	4.644917921	4.560802489	4.462891905	4.563637195	5.056271511	4.352160629	4.409566988	4.018038646	4.558060479	4.276114725	4.779415079	4.72019056	4.425449715
AXUD1	10.6338208	9.876556665	9.743516601	10.93027107	9.591629255	9.420304607	8.869154142	8.97594913	9.789496427	10.57791079	10.2668267	9.960162057	9.608932714	10.13509237	10.15382506	9.503012064	11.34454396	9.890784647	9.999852161	10.05506381	10.49133052	9.81955495	10.09900543	9.302488789	10.01944917	9.749488111	9.005997993	10.43925223	10.03110024	9.721644373	11.21063645	9.460455568	10.24198386	10.05634671	9.646144619	9.757061384	9.317316396	9.351524238	9.902866643	9.208324968	9.461474449	10.57468909	10.85719689	9.576199285	9.120785304	10.53289235	10.24071987	10.34755018	9.72267563
AYP1P1	6.273424252	6.74448764	6.161554944	6.580351521	6.62727576	6.753550014	6.728168069	6.705490304	6.839271037	6.416248443	6.780603104	6.598618005	6.450022866	6.491282624	6.615996861	6.535556105	6.420998046	6.608971657	6.563027022	6.418747486	6.358669721	6.428616222	6.593461617	7.183223426	6.735521696	6.585000533	6.570864426	6.491391524	6.692257901	6.744775303	6.613504347	6.583953066	6.618179502	6.301258817	6.532400787	6.788314971	6.419530996	6.618515553	6.795588093	6.762160823	6.446605777	6.748416642	6.725438905	6.73674582	6.580862853	6.213589273	6.56842742	6.521745991	6.501204612
AZI1	5.788562745	5.988152068	5.650785252	5.65193571	5.734371801	5.598640277	5.911886137	5.25386537	6.303353325	6.017433755	6.022318451	5.89231075	6.097554054	5.533439462	5.781433708	5.83247761	6.067765449	5.793447807	5.397481431	5.569566546	6.039992983	6.021036973	5.643730951	5.862819433	6.168592501	5.438414329	5.688822024	5.818622597	6.189836699	5.800933775	5.720466279	5.878270334	5.625842647	5.290827036	5.829710307	5.466664475	5.806467172	5.951783724	6.127089402	5.806417129	5.810642823	5.678431248	5.8142156	5.588900139	5.913744954	5.560976129	5.881735224	5.825451347	5.918221497
AZI2	7.01942503	7.508470785	6.876691114	7.101876271	7.502219958	7.59491946	7.549792383	7.145976249	7.261905045	7.001961625	6.797724679	7.34033641	6.89819648	7.208555235	7.165870466	7.0405954	6.835165306	7.443293142	7.685332301	7.339874101	7.500149167	7.233540764	7.183759459	7.530958178	7.255002795	6.999306324	7.235025458	6.998425919	7.258838386	7.123257526	7.554843289	6.855629726	7.479429296	7.399335565	7.258464177	7.236820503	7.377630804	6.758617153	7.248542622	6.987035149	7.644710418	7.392287549	7.29739163	7.13914818	6.896878515	7.302444059	7.512736218	7.303509557	7.343747264
AZIN1	8.13959042	8.289762999	7.873746915	8.312338168	7.907932841	7.823699577	7.93211801	8.005977252	7.989114492	8.225795004	8.355324096	7.956036549	8.062108049	8.23107539	7.983763146	7.911293415	8.091574634	7.638434396	8.164548106	7.912176082	7.918575263	8.240741315	7.833685624	8.128103169	7.964736019	7.731403706	7.935384919	8.068031012	7.827062497	8.083939827	8.252490374	7.796066817	7.979009724	8.217371132	8.018139904	8.021604163	7.93819462	7.997711655	8.178451421	8.178008242	8.112358	8.131987657	8.015469345	8.021965023	8.267372055	8.001809308	7.882777426	8.136658731	8.107985633
B2M	12.65559092	12.41316403	12.73637188	12.65648087	12.51256466	12.38857526	12.54422035	12.37708354	12.63531466	12.74590004	12.5198096	12.65634873	12.4415984	12.6539941	12.70377884	12.5389557	12.64338616	12.63291593	12.61761717	12.44440946	12.49451531	12.62079158	12.75524849	12.48095133	12.49191691	12.54162399	12.46611183	12.72647854	12.68357902	12.56507584	12.57360789	12.26237776	12.68829334	12.79807655	12.4678165	12.75783799	12.51253325	12.38255351	12.38661077	12.52476258	12.59373808	12.57301404	12.72413718	12.81938708	12.67158583	12.4917643	12.65866877	12.53581325	12.7075752
B3GALT4	5.11292467	4.789586337	4.980762793	4.897146329	5.643433722	5.101521164	4.895980525	4.77082662	4.742447073	5.048512983	4.562210247	4.703672474	5.52491697	5.114008532	4.757987119	4.974482098	5.368947946	4.662985218	4.576889735	4.617076094	4.833004058	4.628154804	5.229450867	5.027243885	4.910110969	4.571887216	4.858599406	5.084872079	5.420714337	4.655364548	4.708274631	4.716306305	5.528080088	4.988670888	4.960310282	4.968408349	4.627813387	5.216914419	4.970343517	5.594118101	4.576917061	4.657870412	4.778063159	5.054359067	5.152201582	5.225756917	4.702307812	5.039092732	5.009287947
B3GALT6	4.340888669	4.244529339	4.289043081	4.431347797	4.960248593	4.693979267	4.334947995	4.629266163	4.197157938	4.546958324	4.727474998	4.628369986	4.751985818	4.68162538	4.384684373	4.692225476	4.424293622	4.527334796	4.05181181	4.63394694	4.549055692	4.396376425	4.411227579	4.685460762	4.685466439	4.106274983	4.892379926	4.451337142	4.500589057	4.701149814	4.606426561	4.405481574	4.400885726	4.406784927	4.473704972	4.652819224	4.233736035	4.426891977	4.228120608	4.721556339	4.69235289	4.873421524	4.519528441	4.251392158	4.504153212	4.630005019	4.508891552	4.619270644	4.513403982
B3GNT1	5.319055385	5.707436865	4.805467758	5.151554439	5.310191864	5.711756052	5.317909778	5.01282748	5.172052078	5.459435395	5.713274483	4.825454344	5.597636383	5.128051916	5.409691527	5.397143475	5.418703932	5.363637591	5.029189763	5.337359835	5.144029397	5.307630575	5.170898193	4.730886489	5.689170579	5.392319404	5.260986414	5.399926685	5.201313343	5.552366984	5.581731351	4.871455018	4.887097806	5.121120525	5.01658453	5.17148996	5.525416768	5.540102305	5.644514349	4.528184676	5.615815245	5.239563143	5.230232415	5.016977433	4.828298954	5.319881557	5.657354901	5.33587706	4.919362683
B3GNT8	5.166161662	4.383589831	5.239711813	5.026804765	4.83497985	4.452624963	4.986790154	5.071741636	5.32771328	5.241467733	4.794648702	5.102692563	5.242736586	5.233186546	4.885688033	4.944287806	5.487048769	4.853240304	5.236144858	4.778453777	5.005188611	5.36616921	5.048062913	4.582047381	4.815492404	5.499457343	5.126502304	4.836163433	5.332268046	4.833009891	5.012752299	4.761018893	5.48362479	5.8068272	4.606888846	5.546867311	4.719486259	5.024816128	4.774033759	5.020487619	4.890644233	4.59097136	5.092552913	5.226350649	5.590328083	4.953792496	5.02904354	5.499962699	5.37528172
B3GNTL1	4.480657119	4.284304133	4.65603691	4.544387338	4.780839142	4.931558892	4.645844264	5.115005918	4.646751202	4.668057111	4.359904812	4.758140072	4.873054667	4.668935848	4.721320535	4.43041834	5.054636118	4.632498185	5.072248961	4.208204596	4.646450386	5.191810669	5.091409277	3.978589417	4.324150625	5.013072097	4.72873738	4.483302694	5.018889497	4.549690928	4.521240329	4.764244678	4.871525365	5.414806927	4.518879654	4.716966572	4.683870873	4.519034124	4.44692612	4.627506619	4.298980287	4.619185005	4.743064592	4.539610129	5.03920578	4.984124548	4.816568453	4.864581906	5.166986342
B4GALNT4	5.416273756	5.334512754	5.236282443	5.398617422	5.19583307	5.036159184	5.063305997	5.156498488	5.202952064	5.183266957	4.764080288	4.960187612	4.921940857	4.875222874	5.03929351	5.148454176	5.190764447	5.366061977	5.531418942	4.918092235	5.850846078	5.204295341	5.145467455	5.207427995	5.590111668	4.957738783	5.336368436	5.222044795	4.778093432	5.11862559	5.272082528	5.036294807	5.027643049	5.369630193	5.338552185	5.517699492	5.04234308	5.06431384	5.200715415	5.576630052	4.802964532	4.960733587	5.364494727	5.390362521	5.38184657	4.946931995	4.93398253	5.290698225	5.777560703
B4GALT1	6.559102566	5.79982748	6.372191363	6.724876872	6.227839682	6.079440031	6.189478303	6.328896216	6.455589035	6.679272736	6.41821133	6.020052503	5.979964355	6.340332	6.482636921	6.581516344	6.363546221	6.273744281	6.400407086	6.022839375	6.535401656	6.610948413	6.545935446	6.183425515	6.461191687	6.415241045	6.082379793	6.597061442	6.063894488	6.176368237	6.136358849	6.476620639	6.179796792	6.406119765	6.264679371	6.357892108	6.402607352	6.533879044	6.198521368	6.260325558	6.183515986	5.95193832	6.49025197	6.081727943	6.587575543	6.446888295	6.24629457	6.421249616	6.62927531
B4GALT3	6.970379723	7.5123204	7.194286411	6.842036893	7.320882444	7.129053616	7.193900704	6.96441557	7.082260939	6.876891038	7.431592881	7.059261813	7.316020159	7.22019479	7.100303115	7.008042988	6.750609697	6.918428152	6.874982891	7.269467006	7.083413503	7.26480791	7.009390985	7.011406005	7.650247056	7.060421387	7.025415788	7.161183826	7.24800108	7.301590973	6.89940249	7.212050257	6.781111207	6.638133084	7.186894214	6.72912993	7.193329387	7.268454631	7.263257964	7.182057052	7.30351057	7.047712356	7.035539024	6.994685689	7.22892423	6.79424208	7.016335551	6.96530729	6.873543977
B4GALT4	4.312098275	5.32944225	4.706598825	4.934441346	4.926568722	5.164052655	5.159954932	5.015507956	5.034466095	5.096730924	5.100984628	5.091710547	4.654282034	4.76026735	4.727642794	4.938833	4.699224618	5.132629885	5.312926067	5.049812283	5.15260553	5.201880576	4.774968549	4.778242226	4.728231838	4.938185121	5.143540013	4.580050658	5.187247633	4.81044599	4.826596976	4.963416296	4.93073294	5.095083179	5.174139216	4.754428851	5.019160231	5.255202158	5.011207453	5.228336924	5.186735586	5.034960893	4.598359485	5.195341826	5.08258067	4.661285501	4.815258867	4.781208253	4.896276678
B4GALT5	9.594803655	9.63532089	9.124232338	10.08311514	9.453778322	9.452194985	9.241623947	10.29616558	9.943868572	10.0188117	9.638121742	9.394432431	9.539679755	9.618038725	9.66568791	9.25507931	10.07366242	9.826257182	9.743396324	9.514535245	9.593992497	10.2288627	9.820848249	8.967366485	9.594815706	9.622480319	9.371265243	9.728789169	9.41643524	9.160513685	9.860346087	9.410588027	10.02739744	10.49700417	9.551391965	9.722622386	9.509703366	9.465309548	8.539045486	9.544149099	9.643381089	9.754124468	9.471015409	9.901685858	10.65129126	9.84367502	10.05572641	9.726636132	9.951786658
B4GALT7	5.58491824	5.891189717	5.712621362	5.274060624	5.698974611	6.053805936	6.259099951	5.986619183	5.72263694	5.549328945	5.695919095	6.00030451	5.404199789	5.617995741	5.55492377	6.050236537	5.555358315	5.821168395	5.546822916	5.703388795	5.85503182	5.674307112	5.587340316	5.77536609	5.752440912	5.784040712	6.102420873	5.788942357	5.32469621	5.826713346	6.033807564	5.740112196	5.342963474	5.34253486	5.702717333	5.509458523	6.026101744	5.777554358	6.064952029	5.984759435	5.762592123	5.996650119	5.664773933	6.117871126	5.201663274	5.627403843	5.334152158	5.844595679	5.532231692
B9D2	8.277512484	7.432120934	8.236950883	8.050628986	7.497176476	7.458086351	7.311203638	8.245606594	7.795333032	7.924783087	7.820754676	7.549937338	8.055408476	8.110676489	7.93177019	7.760375135	8.503464712	7.786450019	8.044664688	7.461739652	8.00728969	8.394272198	7.798762922	7.330821094	7.828562048	7.711651325	7.683029653	8.061384548	8.11407745	7.72727868	7.926100771	7.567785363	8.235761053	8.250774874	7.650429492	8.339529194	7.97988715	7.618164589	7.276205127	7.670732567	7.614677785	7.561019775	8.261872715	7.77366735	8.346899778	7.717502995	7.932061593	8.157358204	8.124586708
BACE2	4.906171841	4.962484215	5.969947788	4.813092771	4.808669686	6.472491567	5.168920206	4.435338722	5.416355215	4.859458747	4.718189095	5.385150166	4.928263417	4.589579412	5.001204001	5.039460003	4.7496927	4.785142012	5.74560613	5.43128725	5.183567147	4.339016408	5.288403743	4.934501783	4.655907867	4.40071714	5.555926028	4.575313271	4.767387427	5.754400581	4.367102501	5.04585049	4.427743301	4.744440216	5.809582876	4.996663064	4.623463544	6.887016293	5.690679969	4.871747702	5.238276871	4.693619417	4.658815464	5.618979097	4.686220309	5.118738965	4.811422606	4.210097707	4.741765585
BACH2	5.181146362	5.384375194	5.286863151	5.05838308	5.523595507	5.070921653	4.88165921	5.169103588	5.242018323	4.89975776	5.712265083	5.365705652	5.337428487	5.395698519	5.370523654	5.043412312	5.375885273	5.565230702	5.195055103	5.439679895	4.961150766	4.925325157	5.348967274	5.080681719	5.223576097	5.10621973	5.594348529	5.176100378	5.402628628	5.132878513	5.102191515	5.46209962	4.552218279	4.80706976	5.687093998	4.903211544	5.366790934	5.065433325	5.302415787	5.179954018	5.203358902	5.145513303	5.175477622	5.167532941	5.034293789	5.337299197	5.381462471	4.726190104	4.906471897
BAD	3.749464373	3.803683037	3.622644943	3.591384636	3.869290998	3.581055734	4.124024428	4.048295372	4.227880075	4.028063979	3.550258476	4.127616749	3.956691286	4.040215339	3.550278522	4.128257622	3.807616368	3.88575049	3.450804683	4.173813846	3.694810091	3.701888533	3.96662717	3.711098521	3.795332082	3.67295476	4.160163603	3.878703222	3.891994581	3.847898223	3.683852777	3.517896958	4.57695156	3.664100326	4.106303337	3.969973537	3.926112396	3.776850729	3.789310123	4.161311489	3.827047834	3.654562976	3.636635505	3.977183405	4.08496843	4.11073571	3.834433454	3.671642777	3.750510535
BAG3	5.634267668	6.58837652	5.744854249	5.421289511	5.729796476	5.7410372	5.538223069	5.621230079	5.879025442	4.935471144	6.328368168	5.739711911	5.719979403	5.640635481	5.393273459	5.395197128	5.53708003	5.388360379	5.86875487	5.614298366	5.918072423	5.933671824	5.889076009	5.780997832	5.649877561	5.605711316	6.004835413	5.818255313	5.569791614	6.250318831	5.366824828	5.300824353	5.608196224	5.609988488	5.745766382	5.375980021	6.287052712	5.765601088	5.406668053	6.031835862	6.333344127	5.504566679	5.69090969	5.490723256	5.548212459	5.274819139	5.854357921	5.838358034	5.393618548
BAG4	5.96327962	5.689050895	5.723024366	6.026618871	5.592223541	5.770925012	5.871705452	5.654524856	5.777621966	5.689284739	6.113742135	5.693876652	6.244752172	5.818782194	5.987091227	5.783330503	5.690643125	5.357711762	6.034755655	5.675519954	5.539862022	5.764545484	5.581165256	6.480251762	5.695110887	5.663869522	5.786505448	6.151735827	5.843709027	5.457231862	5.901178447	5.520442667	5.721692245	5.650843583	5.717895506	5.69797091	5.934088507	5.846266645	6.175703073	5.528433258	5.590356834	5.734449319	5.856677376	5.531101711	5.687511971	5.807762506	5.876521062	5.914679559	5.889263343
BAG5	6.30403598	6.826405657	6.212849892	6.524252066	6.537644162	6.58995431	6.549152145	6.50160552	6.227681807	6.536181858	6.565511786	6.424842571	6.489077432	6.491175819	6.464147783	6.234842557	6.659266812	6.434861325	6.458357799	6.40645246	6.625690043	6.283839114	6.406746686	6.460062333	6.536619222	6.51886582	6.720111568	6.297398315	6.350886895	6.610617715	6.696767057	6.252905795	6.299385651	6.43397684	6.326486458	6.246260013	6.618500947	6.751119182	6.383943533	6.640954932	6.666430584	6.422881886	6.291394156	6.229156455	6.214882055	6.635754793	6.475057863	6.577426734	6.466357302
BAMBI	4.720945259	5.240436066	6.22490247	6.286863838	5.15280398	5.557927701	5.172661496	5.300739977	4.483133557	4.794602657	4.381980133	4.64468559	4.970675859	4.725703153	5.35719667	5.227134335	4.616885291	5.610763575	6.581229679	4.971506589	4.10127361	5.31095464	4.589889869	5.676335067	4.49834613	5.02404974	4.955940724	4.800478337	4.717936048	5.98134349	5.51403982	4.846865708	5.737100123	5.496135199	4.90879044	5.465272093	5.781354453	5.26489259	4.939157778	4.902166141	5.4323465	5.783766999	4.736686199	5.207370932	5.106785779	4.964953773	4.634616114	5.169391332	3.723489668
BANF1	6.302300809	6.840220968	6.657795064	6.058844023	6.293574029	6.649203718	6.326427098	6.762292824	6.870510511	6.158214633	6.9085783	6.686304234	6.762454341	6.264894436	6.404997708	6.959012387	6.588562965	6.631787156	6.26592838	6.729043852	6.28007676	6.216051632	6.470050993	6.744181747	6.759491776	6.735730329	6.767003893	6.732202448	6.542256276	6.854361667	6.361233127	6.843053415	6.416843671	6.207250179	6.527005387	6.698408343	6.824465342	6.659935525	6.782498935	6.752553993	6.391387106	6.728335311	6.579307236	6.543164643	6.087635413	6.094524199	6.632434136	6.542633357	6.134160102
BANK1	6.019547198	6.013053555	5.494383374	4.936823022	5.410220954	5.902812596	5.376311855	5.765587565	5.708063096	4.95441985	5.432334622	5.809050953	4.931853018	5.439866529	5.635014205	5.302432635	5.35537332	6.035227496	5.633103077	6.452510645	5.425759801	5.212175317	5.04583136	5.914213827	5.527865371	5.821673017	6.091718857	5.280368423	5.685996135	5.141447971	5.3757366	5.523451951	5.245842423	4.892342512	5.970482619	5.079591687	5.4035648	5.690968515	6.088182414	5.25669463	5.456912892	5.477922759	5.595427559	5.270877226	5.411183452	5.819779805	5.71516499	5.094053221	5.734462075
BANP	9.367900552	9.258182302	9.310885301	9.436702646	9.46406286	9.418867287	8.986406202	9.384736984	9.25012379	9.456252849	9.03243497	9.278667162	9.250501971	9.585607222	9.441689583	9.546079717	9.45623587	9.027663046	9.557587364	9.049302033	9.203600846	9.435885578	9.299065156	8.86436547	9.134037985	9.409749184	9.161744585	9.626300156	9.126482459	9.140835451	9.563754561	9.272352121	9.340158697	9.485253243	9.102205842	9.292039405	9.468841456	9.4477306	9.012869896	9.317809551	9.331572371	9.030732939	9.441781882	9.451624327	9.372856931	9.47218131	9.022865378	9.378970588	9.593039
BAP1	5.5525589	4.999477157	5.099750878	5.605862672	5.084672005	5.062969545	5.423741625	5.321203347	5.491326023	5.523260756	5.307516663	4.774374231	5.172708564	5.182627684	5.395110624	5.257267212	5.127137473	5.277271112	5.324763369	5.327215917	5.502799186	5.394477522	5.385228353	5.15616117	5.270277337	5.178561536	5.105912277	5.095875067	5.239381924	5.455208504	5.377320545	5.27349985	5.235933234	5.38248236	5.216690782	5.378570664	5.169469445	5.593782748	5.15444422	4.814578737	5.095514233	5.372182984	5.51464566	5.325206604	5.498924146	5.133325854	5.282500433	5.23593789	5.084573275
BARD1	4.877288677	4.942764159	4.933260795	5.160859222	5.198168132	4.912833693	5.080408198	4.940392949	4.530538058	4.590542386	5.176088666	4.564598935	4.925255363	4.909970563	4.7348392	4.576415977	4.431622321	5.005368949	4.847131504	5.067570391	5.143949084	4.836661806	4.739443067	5.327219326	4.65498299	5.159529595	5.150058797	4.490127797	4.95675118	4.981167657	5.163690967	4.753988042	4.523873488	4.372626774	4.904069572	4.256747586	4.651332735	5.210668508	5.153417027	5.114232683	5.061068508	4.802853801	4.573498652	4.6991348	4.837067108	5.257678677	4.671119797	5.049464898	5.1292603
BASP1	11.84140213	11.01702149	11.45903476	12.05554533	11.66853212	11.44987428	11.17055369	12.2146718	11.36134235	11.91197094	11.24955659	11.22090831	11.6255893	11.65891737	11.64750604	11.46313513	12.25307869	11.58357355	11.89690008	11.65049423	11.57660176	11.80918254	11.65671358	10.69208226	11.24246005	12.0169626	11.40938527	11.69667643	11.40523168	11.22994379	11.93941012	11.18480804	11.92581333	12.5715531	11.26745082	12.15643153	11.83469188	11.36388805	10.92337251	11.37117044	10.96930199	11.63478145	11.67811901	11.53060349	12.11421933	12.12630944	11.55920874	11.90434312	11.5685351
BAT1	7.449372122	7.743359592	7.800173595	7.988805737	7.945039374	7.818998818	7.844511932	8.027327376	7.780505193	7.784987243	7.883540746	8.40290968	7.944671233	7.898815494	7.822844175	7.959486292	7.621191668	7.845012175	7.791183034	7.972271785	7.952900129	7.806745834	7.908289539	7.712879434	7.784511635	8.118251067	8.033843667	7.883574575	7.737022694	8.012700971	7.863976855	8.006903716	7.728241618	8.041185534	7.846465782	7.669487327	7.819728947	8.066811006	8.026235083	7.974013542	7.425662816	7.786457494	7.737082478	7.943763343	7.962360906	8.075078776	7.772946135	7.866867352	7.575962796
BAT2	4.727517405	4.545811489	4.16976843	4.55111584	4.362445156	3.64053264	4.485966236	4.227157041	4.554426666	4.31672253	4.395988708	4.345671825	3.8377486	4.394305379	4.412148453	4.756397302	4.595861199	4.400474288	3.940953752	4.395619682	4.344624405	4.378728768	4.246064633	4.36855925	4.238039383	4.477728323	4.253426447	4.640732092	4.37333202	4.262454098	4.153058716	4.355580828	4.939714733	4.590891469	4.205882014	4.569130966	4.048965646	4.647103476	4.320556236	4.374518571	4.189099096	3.990239042	4.498057132	4.263199481	4.719340579	4.525726522	4.457944413	4.275519372	3.901101794
[truncated: 10,218 more rows]
[truncated: 93 more columns]
