# Supplementary material for: Identification and verification of autophagy-related gene signatures and their association with immune infiltration and drug responsiveness in epilepsy
Source: Front Neurol. 2025 Jan 22;15:1503632. doi: 10.3389/fneur.2024.1503632 (PMC11794110; doi:10.3389/fneur.2024.1503632)
Supplement: Supplementary file 2 [file Data_Sheet_1.ZIP › Source data/GSE256068_norm_counts_FPKM_GRCh38.p13_NCBI.tsv]

GeneID	GSM8084969	GSM8084970	GSM8084971	GSM8084972	GSM8084973	GSM8084974	GSM8084975	GSM8084976	GSM8084978	GSM8084981	GSM8084982	GSM8084983	GSM8084986	GSM8084987	GSM8084989	GSM8084991	GSM8084992	GSM8084993	GSM8084994	GSM8084996	GSM8084997	GSM8084998	GSM8084999	GSM8085000	GSM8085001	GSM8085002	GSM8085003	GSM8085004	GSM8085005	GSM8085006	GSM8085007	GSM8085008	GSM8085009	GSM8085010	GSM8085011	GSM8085012	GSM8085014	GSM8085015	GSM8085017	GSM8085018	GSM8085019	GSM8085020	GSM8085021	GSM8085022	GSM8085023	GSM8085025	GSM8085026	GSM8085027	GSM8085028
100287102	0.0151	0.03537	0.05419	0.04405	0.04058	0.01893	0.03437	0.05324	0.01848	0.01496	0.07687	0.01757	0	0.02906	0.007796	0.02275	0.07494	0.07486	0.03162	0.05574	0.05266	0.01274	0.01082	0.05202	0.02591	0.01406	0.0705	0.03785	0.01772	0.01328	0.03677	0.06097	0.1047	0.0171	0.0218	0.01752	0.05474	0.04288	0.01663	0.0593	0.05187	0.01722	0.01763	0.01805	0.04371	0.05831	0.01655	0.01659	0
653635	9.247	12.72	9.125	12.5	9.305	14.39	13.03	14.27	14.21	13.94	21.53	12.73	11.87	8.969	8.518	15.25	15.06	14.56	11.81	15.12	9.845	12.66	16.28	15.7	12.09	12.83	13.09	17.8	13.62	11.84	20.48	17.86	13.95	11.59	11.97	12.24	15.88	19.28	12.76	17.04	16.34	8.344	11.43	10.22	12.79	18.04	11.67	9.871	10.48
102466751	9.168	9.021	6.143	7.134	9.367	12.87	8.768	11.21	8.082	11.99	21.48	6.403	10.04	5.472	6.818	14.37	9.558	7.729	7.169	13.54	4.605	14.55	23.4	13	10.7	15.71	10.77	20.23	12.48	9.033	15.63	15.92	12.71	5.814	10.59	5.96	11.08	20.31	5.251	15.37	9.661	6.692	8.566	8.77	8.85	10.8	5.63	6.047	11.25
107985730	0.2781	0.3258	0.1664	0.1803	0.06231	0.2906	0.05277	0.05449	0.1703	0.3216	0.177	0.05396	0.2046	0.2677	0.04787	0.06986	0.1151	0.1149	0.356	0.2995	0.2911	0.1174	0.06646	0.1369	0.2122	0.08633	0.1237	0.2325	0.1088	0.08155	0.1129	0.1404	0.1205	0.05249	0.06695	0.1614	0.1121	0.1317	0.1531	0.1214	0.1062	0.1057	0	0.05543	0.08948	0.2014	0.1017	0	0.1138
100302278	0.1807	0	0.2162	0	0	0.2266	0	0	0	0	0.23	0	0.1596	0.4349	0.09332	0	0	0	0.1262	0.1668	0	0	0	0.1779	0.1034	0.1683	0.2411	0	0.2121	0.159	0	0.1825	0.1566	0.2046	0	0	0	0	0.199	0.2366	0	0	0	0	0.1744	0.1745	0.1982	0	0
645520	0.04414	0	0	0.02146	0.05933	0	0	0.02594	0	0.08748	0.02809	0.02569	0	0.01062	0.0114	0.03326	0.05478	0	0.01541	0.02037	0.0154	0	0	0.04346	0.01263	0	0.01472	0.05534	0.0259	0	0.02688	0.02228	0.03825	0	0.03188	0	0.08002	0	0	0.0578	0.02528	0.02517	0.02577	0.02639	0.06391	0.06393	0.0242	0	0
79501	0	0	0	0	0	0	0	0	0	0	0	0	0	0	0	0	0	0	0	0	0	0	0	0	0	0	0	0	0	0	0	0	0	0	0	0	0	0	0.05984	0	0	0	0	0	0	0	0	0	0
100996442	0.1987	0.4357	0.5122	0.6641	0.2397	0.2108	0.557	0.5271	0.5241	1.01	0.3503	0.6524	0.4094	0.206	0.35	0.4991	0.4996	0.5307	0.6475	0.8137	0.5297	0.4172	0.3251	0.6773	0.5802	0.4555	0.6494	0.6772	0.3768	0.4976	0.5027	0.5248	0.7242	0.3001	0.5226	0.5147	0.4989	0.55	0.8979	0.5872	0.7879	0.4475	0.4939	0.4448	0.4132	0.4847	0.7655	0.3529	0.2626
729737	1.266	1.505	0.9703	0.5317	0.2878	1.485	1.229	1.307	0.8032	1.436	2.07	1.145	1.082	0.8617	0.767	3.206	0.9612	0.802	1.075	2.178	0.3464	1.573	1.342	0.7625	1.509	1.044	1.742	0.9253	1.759	0.7214	2.031	0.8188	1.386	1.089	1.053	0.8198	0.8975	1.534	0.883	1.778	1.164	1.138	1.117	0.7735	0.8795	1.067	0.5245	0.8313	1.029
102725121	0.01552	0.09089	0.09284	0.04528	0.06258	0.03891	0.08834	0.05473	0.019	0.06152	0.158	0.05419	0	0.04481	0.008014	0.03508	0.03852	0.03848	0.01083	0.1719	0.03248	0	0.03338	0.05348	0.02664	0.0578	0.07248	0.03891	0.07286	0	0.0378	0.235	0.121	0	0.02241	0	0.1125	0.02204	0.03418	0.1016	0.07109	0.07079	0.03625	0.05567	0.1648	0.1274	0.03403	0.01706	0
102723897	11.56	12.66	12.3	12.37	14.87	13.64	16.48	16.35	11.96	15.11	24.93	12.76	11.38	15.01	12.32	16.52	17.87	12.36	12.21	17.58	10.95	15.55	22.41	16.06	15.48	12.9	17.36	18.13	14.28	14	20.87	21.52	16.59	12.86	15.36	15.82	19.97	18.83	12.43	17.69	15.94	12.29	14.24	12.43	13.97	16.81	12.07	8.92	12.81
102465909	6.601	4.725	4.388	3.924	5.916	5.977	3.758	6.898	6.735	6.179	14.01	3.842	4.209	3.707	3.977	7.185	6.372	5.456	4.353	7.786	2.814	6.501	10.78	6.861	4.826	8.879	8.809	7.357	4.735	6.452	12.51	7.776	8.898	3.322	6.886	3.832	7.092	9.376	4.039	7.204	5.04	5.437	4.711	3.508	6.018	5.666	5.228	2.822	4.5
107985721	0.07372	0.04318	0.1654	0.1076	0.02478	0.1618	0.09443	0.08667	0.04513	0.1461	0.1056	0.03218	0.1302	0.08871	0.05711	0.04167	0.1144	0.1371	0.1222	0.2467	0.0643	0.04668	0.03964	0.186	0.1266	0.07723	0.1414	0.1387	0.1298	0.08107	0.05612	0.121	0.04792	0.07306	0.03993	0.2568	0.05569	0.07854	0.1421	0.1569	0.1372	0.03153	0.05382	0.07714	0.05337	0.1112	0.1213	0.03039	0.07916
112268260	0.06808	0.2038	0.09504	0.1655	0.08135	0.07113	0.1335	0.2401	0.2825	0.3973	0.1926	0.2157	0.1002	0.09102	0.1465	0.0855	0.2582	0.2626	0.2905	0.3596	0.1742	0.1788	0.1302	0.3128	0.1753	0.2078	0.1842	0.1375	0.1509	0.1431	0.2211	0.1948	0.2721	0.2699	0.153	0.18	0.192	0.1719	0.2666	0.1932	0.2773	0.2459	0.2695	0.2081	0.1387	0.2246	0.3982	0.158	0.1114
729759	0.02656	0.03111	0	0	0	0	0.03024	0	0	0	0	0.03091	0	0.01278	0.02743	0	0.03296	0.03293	0.01854	0	0	0.04484	0.01904	0	0	0	0	0	0	0.02336	0	0	0.02301	0	0.03836	0	0.0321	0.03772	0	0	0.03042	0.03029	0.03102	0	0.02564	0	0	0	0
100132287	1.375	1.283	0.9969	0.8436	1.089	1.567	1.566	1.704	0.9223	1.058	2.092	1.793	1.159	1.447	1.114	2.941	1.218	1.691	0.9203	1.744	0.7525	1.628	1.686	0.8569	1.381	1.525	1.367	1.474	1.916	1.019	2.467	1.573	1.8	1.247	2.209	1.093	1.862	1.751	1.169	1.487	1.595	1.334	1.473	1.16	1.548	1.306	1.051	0.7904	1.66
105378947	0.01064	0.0374	0.01274	0.2484	0.01431	0.1468	0.02424	0.1877	0.1433	0.1582	0.149	0.1858	0.1128	0.07684	0.1869	0.0802	0.09247	0.132	0.1783	0.2849	0.04455	0.2516	0.1679	0.05764	0.01827	0.218	0	0.04003	0.2374	0.08427	0.1555	0.2149	0.1476	0.2531	0.09224	0.1236	0.1158	0.06047	0.08205	0.08363	0.08533	0.2549	0.2859	0.14	0.08219	0.1747	0.2334	0.2223	0.2351
101928626	0	0	0	0	0	0.07836	0	0.03674	0	0	0	0	0	0.01504	0	0.02355	0	0.03874	0	0.02885	0	0	0	0.01538	0	0	0	0	0	0	0	0	0.08124	0	0.04514	0	0.03777	0	0.03442	0	0	0	0.07299	0	0	0	0	0	0
113219467	504.7	427.5	276.1	1054	2357	232.9	391.5	1332	265.3	691	1364	372.5	486.6	295.7	724.3	929	790.3	995	493.4	458.8	2364	439.7	418.3	338.4	561.7	707.4	885.6	684.4	434.5	628.5	951.8	682.7	781.9	461	1462	626.7	756.9	1117	703.6	518.4	758.7	588.9	443.8	403.6	425.8	521.8	521.9	469.5	740.4
81399	0.01726	0.03538	0.02065	0.04196	0.0406	0.03786	0.02456	0.05072	0.06339	0.04703	0.06042	0.05524	0.03429	0.04568	0.04011	0.04226	0.03748	0.04814	0.03615	0.03982	0.0301	0.02549	0.05258	0.02124	0.03209	0.04018	0.02303	0.03787	0.02026	0.03036	0.04729	0.03921	0.07852	0.02443	0.03739	0.02004	0.05736	0.07966	0.02851	0.05085	0.04447	0.05905	0.04031	0.03611	0.04165	0.04583	0.02365	0.05691	0.02118
100133331	1.383	1.299	1.034	0.9082	1.177	1.88	1.402	1.523	0.8718	1.244	2.244	1.624	1.159	1.629	1.197	2.836	1.166	1.642	0.986	1.692	0.7248	1.828	1.678	0.7987	1.246	1.706	1.378	1.324	2.069	1.268	2.097	1.744	1.689	1.401	2.099	1.043	1.665	1.567	1.202	1.536	1.571	1.378	1.52	1.103	1.38	1.358	0.9343	1.084	1.726
107984841	1.697	1.735	1.386	0.681	1.122	1.688	1.778	1.14	1.055	1.041	1.783	2.414	1.213	2.216	1.21	2.658	1.136	0.9015	0.6769	1.094	0.9394	1.659	1.931	0.7822	1.757	1.63	1.366	1.081	1.928	1.54	1.541	2.311	1.237	2.257	3.229	0.8754	1.855	0.918	0.9491	1.234	1.11	2.396	1.541	1.675	2.028	1.976	1.24	2.22	1.586
107984847	2.828	2.951	1.292	1.75	1.866	3.159	3.571	3.325	2.329	1.529	2.946	5.746	2.27	5.098	3.213	6.393	3.127	2.04	2.19	3.607	1.578	2.3	5.419	2.481	3.619	4.022	3.225	3.223	2.897	2.442	2.693	4.413	2.495	5.357	5.867	2.328	4.04	2.118	2.492	2.828	3.357	4.516	4.083	3.259	3.822	3.923	2.819	3.278	3.723
107984849	2.137	3.234	1.279	1.646	1.317	1.787	1.622	0.7329	1.418	0.6179	2.154	2.695	1.415	2.015	1.15	3.691	0.8843	1.104	1.741	2.055	0.9321	1.955	3.065	1.184	2.089	1.99	1.783	1.005	1.359	1.489	2.495	2.248	1.621	1.816	2.701	1.448	2.691	2.404	2.158	0.933	2.448	2.438	2.496	1.597	3.181	1.978	1.856	1.175	2.186
100288069	0.964	1.257	1.393	0.69	0.5379	1.391	1.947	1.518	1.492	1.46	1.32	1.461	1.172	1.558	1.259	1.782	1.242	1.105	1.092	1.528	0.9898	1.781	1.434	1.191	1.301	1.694	1.529	1.596	1.687	1.616	1.241	1.671	1.403	1.71	0.9195	1.077	1.121	0.9042	0.8814	1.524	1.521	1.535	1.126	1.609	1.299	1.739	0.8776	1.24	1.161
105378580	0.1747	0.3468	0.3426	0.2124	0.1566	0.3834	0.2653	0.2168	0.2318	0.2261	0.1236	0.2147	0.1757	0.3574	0.2306	0.2999	0.2229	0.3069	0.2304	0.2733	0.2235	0.1926	0.1461	0.2987	0.2333	0.2441	0.2655	0.5355	0.245	0.3416	0.2187	0.3087	0.2145	0.5442	0.4066	0.3268	0.1819	0.1723	0.2566	0.2987	0.2779	0.2879	0.1757	0.2496	0.2108	0.2367	0.2874	0.1174	0.2442
400728	0.1539	0.4207	0.1688	0.1248	0.08622	0.1608	0.08763	0.09048	0.1571	0.1526	0.06532	0.1344	0.2152	0.1111	0.2385	0.261	0.1114	0.07952	0.1254	0.1539	0.1611	0.3249	0.2851	0.1326	0.2569	0.2389	0.214	0.2895	0.1506	0.2821	0.2187	0.2979	0.1223	0.2324	0.1297	0.2532	0.2326	0.2004	0.1837	0.4032	0.1175	0.2195	0.2847	0.1687	0.2229	0.1858	0.1547	0.2397	0.2991
79854	0.8331	1.153	0.8836	0.221	0.9163	0.8072	0.5821	0.4007	1.09	0.6193	0.916	0.7935	0.9195	0.6288	0.5574	1.384	0.329	0.6573	0.4891	1.066	0.9908	0.8471	0.9638	0.811	0.6067	0.9874	0.9475	1.876	0.8668	0.8995	0.7149	1.013	1.428	0.9006	1.45	1.231	0.8239	1.022	0.4171	0.7935	0.7374	0.9934	0.6634	0.4528	0.8408	0.7131	0.6852	0.3538	0.6506
643837	3.198	3.088	6.121	4.991	1.485	6.688	5.265	3.744	2.864	5.76	2.823	3.323	3.239	9.283	3.368	2.072	4.488	4.028	5.231	5.009	5.274	3.908	1.505	5.625	5.1	2.731	5.024	4.694	4.66	3.685	4.115	3.123	2.261	8.711	1.502	5.851	2.488	2.11	5.203	4.549	4.479	2.289	2.583	3.184	2.777	4.231	5.722	2.423	5.84
107984850	0.06097	0.03571	0.3283	0.04942	0.01366	0.1274	0.1388	0.08362	0.03733	0.1611	0.06468	0.07097	0.1256	0.1663	0.05248	0.04594	0.05045	0.1386	0.1703	0.3095	0.1418	0.1716	0.04371	0.1851	0.1395	0.04731	0.1559	0.3313	0.167	0.02682	0.2351	0.1026	0.09687	0.2187	0.07339	0.07078	0.06141	0.05773	0.05596	0.173	0.06983	0.04636	0.08308	0.07291	0.05885	0.1374	0.1783	0.05585	0.212
284593	0.01462	0.06849	0.06996	0.0853	0.01965	0.03665	0.04993	0.06874	0.03579	0.04346	0.03722	0.03403	0.09035	0.06332	0.02265	0.03304	0.01814	0.1269	0.1021	0.02699	0.04079	0.0617	0.02096	0.1295	0.04182	0.05445	0.04877	0.2383	0.1201	0.02572	0.1068	0.0738	0.038	0.08277	0.04223	0.01697	0.08834	0	0.0161	0.1723	0.08371	0.03334	0.03414	0.06992	0.07055	0.06352	0.08014	0.03214	0.2332
284600	0.006464	0.09843	0.07734	0.05658	0.1564	0.7942	0.1178	0.08359	0.1504	0.08328	0.09051	0.09029	0.03424	1.16	0.0701	0.2679	0.353	0.07212	0.09928	0.0895	0.0947	0.03819	0.09732	0.1877	0.06287	0.1144	0.07763	0.1864	0.1669	0.1706	0.1496	0.1827	0.08402	0.4246	0.05602	0.1201	0.05469	0.08263	0.1281	0.2709	0.05182	0.1106	0.08304	0.17	0.1997	0.1592	0.1347	0.1208	0.09518
100130417	0.149	0.1746	0.09907	0.5315	0.5342	1.142	0.8484	0.3115	0.3649	0.1641	0.6535	0.6939	0.3948	0.8049	0.6927	1.522	0.7809	0.7185	0.5665	0.3668	0.1848	0.5731	1.163	0.1875	0.1705	1.079	0.464	0.3114	1.166	1.296	1.028	1.237	0.8466	0.5251	0.1196	0.4998	1.361	1.199	0.5471	0.2819	0.4741	1.643	0.8896	1.089	1.407	0.3278	0.3268	1.474	0.5893
107985728	0.04104	0.1362	0.1228	0.1464	0.08275	0.08575	0.3037	0.07237	0.09212	0.04067	0.09578	0.2229	0.2114	0.02633	0.3285	0.3659	0.3226	0.1187	0.234	0.03788	0.01909	0.3002	0.3482	0.006734	0.06262	0.3121	0.07758	0.05145	0.1686	0.4753	0.1666	0.3453	0.2726	0.2014	0.01976	0.1588	0.4547	0.08743	0.1733	0.08061	0.0705	0.6631	0.4553	0.5071	0.548	0.1453	0.1425	0.4962	0.1175
148398	2.077	1.988	2.182	3.965	2.111	2.861	3.409	3.027	1.839	3.228	5.351	2.622	2.979	2.652	3.304	6.07	3.28	4.752	3.166	3.322	2.674	2.429	2.72	2.775	2.238	3.297	3.071	3.693	3.411	4.152	4.692	3.555	4.192	2.463	2.958	2.174	3.984	3.491	2.535	2.912	2.681	3.203	3.69	3.312	4.425	2.208	2.577	3.859	3.518
26155	21.26	16.38	24.08	29.26	9.083	24.1	22.76	22.64	21.95	29.61	25.11	18.47	23.9	26.07	23.98	21.42	23.26	29.21	26.64	26.32	26.03	21.82	18.14	31.11	24.58	18.46	27.16	28.57	27.86	22.63	26.5	21.02	23.39	24.04	17.02	23.09	20.53	15.98	23.95	22.09	23.94	17.19	16.23	17.85	19.86	22.02	26	16.33	27.46
339451	1.408	1.284	2.422	2.102	0.9411	3.425	1.438	1.816	1.677	1.931	1.831	1.293	1.619	2.912	1.238	2.127	2.201	1.896	2.035	2.051	1.879	1.33	0.8729	2.192	1.777	1.049	1.823	3.149	1.885	1.526	2.688	1.306	1.688	1.198	1.319	1.944	0.9934	1.275	1.852	2.262	1.438	0.8332	1.395	1.11	1.344	1.687	1.343	0.9202	1.326
84069	0.006226	0.01459	0	0.02422	0.02511	0.03123	0.02127	0.01464	0.007624	0.02468	0.01585	0.007248	0.02749	0.01798	0.02572	0.08445	0.06182	0.02316	0.03913	0.02299	0.02172	0.01577	0.02678	0.03678	0.01425	0.005798	0.008309	0.02342	0.007309	0.06025	0.03792	0.006287	0.05396	0.02115	0.02698	0.01446	0.02258	0.0796	0.01372	0.04892	0.02139	0.0213	0.01454	0.02978	0	0.02105	0.02048	0	0.01528
84808	0.02759	0	0	0.06709	0.03709	0.0346	0.03927	0.00811	0.008446	0.04786	0.008782	0.01606	0.01827	0.03652	0.03206	0.08837	0.08562	0.05987	0.07706	0.03821	0.04813	0.04076	0	0.03396	0.05131	0.006424	0	0.0519	0.04049	0.07282	0.06721	0.0209	0.1255	0.05469	0.07971	0.01602	0.01668	0.09798	0.02279	0.06324	0.0316	0.03934	0.01611	0.08249	0.006659	0.02332	0.03782	0	0.01693
57801	8.637	13.92	10.88	17.29	15.26	18.56	4.215	7.726	6.806	11.64	12.9	5.942	9.713	22.72	2.207	6.636	35.87	14.67	6.883	10.29	12.63	6.951	6.034	10.91	5.336	2.588	4.454	20.01	7.882	5.187	14.62	3.672	7.384	9.414	31.29	8.474	4.647	7.527	16.98	3.997	7.646	4.296	4.399	5.312	3.122	6.51	8.787	3.469	13.69
9636	51.95	45.9	19.3	20.94	14.95	39.95	18.9	21.31	43.09	18.55	76.45	23.92	18.25	23.74	9.017	17.17	713.2	179.3	28.51	11.27	23.05	19.76	18.3	25.81	19.22	13.2	17.47	30.87	23.71	15.88	20.6	17.47	21.07	15.69	29.29	13.36	14.34	31.75	19.45	15.64	19.41	10.27	14.86	13.9	26.11	9.243	17.73	30.25	14.36
375790	25.37	24.65	13.29	20.54	18.07	47.72	21.29	14.42	20.44	21.79	15.65	20.67	18.03	41.37	9.272	12.85	44.39	17.06	23.48	15.16	24.51	21.14	20.33	25.91	18.15	11.78	16.67	30.22	20.14	15.92	21.41	11.18	12.87	17.15	7.601	18.37	11.81	10.97	25.67	7.691	15.6	10.06	11.52	12.48	11.08	16.08	15.89	8.642	18.29
100288175	0.4608	0.4499	2.91	2.266	0.8949	5.008	1.691	1.746	0.5016	2.537	2.314	1.162	1.153	4.177	0.238	0.2315	1.017	4	1.43	1.962	1.411	1.967	0.3855	1.349	1.802	0.2861	2.46	1.83	2.855	1.014	3.617	0.517	1.043	1.74	1.405	1.248	0.4951	1.055	1.41	1.475	1.378	0.8468	0.299	0.7348	0.4201	1.434	2.049	0.3377	1.351
112267874	0.1107	0.1405	0.4857	0.2333	0.07441	0.7056	0.1471	0.3796	0.06778	0.2926	0.3758	0.1718	0.08961	0.5328	0.03335	0.02781	0.2977	0.4804	0.1868	0.281	0.1545	0.1635	0.07937	0.2952	0.2375	0.008591	0.3078	0.1966	0.4873	0.2029	0.6629	0.08384	0.1679	0.2612	0.2265	0.1607	0.145	0.1048	0.3048	0.1208	0.1796	0.0947	0.06465	0.1765	0.01781	0.1559	0.2833	0.03042	0.1925
105378948	0.205	0.1501	0.7766	0.7476	0.3329	1.842	0.3889	0.6124	0.2196	0.8972	0.8806	0.507	0.377	1.348	0.03528	0.06435	0.4346	1.271	0.4651	0.812	0.3873	0.4398	0.1469	0.5802	0.518	0.09543	0.7807	0.7174	1.053	0.3606	1.155	0.1552	0.4366	0.561	0.7278	0.5056	0.1755	0.2426	0.602	0.5816	0.4891	0.2825	0.1496	0.2553	0.07419	0.4618	0.7492	0.09388	0.3458
401934	0	0.0615	0.06282	0.01277	0	0.04937	0	0.01543	0	0	0.01671	0	0	0.006317	0	0	0.01629	0.01627	0.01833	0	0.05494	0	0	0.01292	0	0	0	0	0	0.02309	0	0	0.02275	0	0.01896	0	0	0	0	0	0.01503	0	0.01533	0.01569	0	0.03169	0.04318	0	0.09663
54991	4.225	3.027	3.877	6.233	3.997	9.886	4.495	4.05	3.201	5.376	5.143	4.715	3.993	6.243	3.908	6.568	5.676	7.373	4.238	5.859	5.416	4.778	4.058	6.28	4.248	4.335	4.741	7.277	5.44	4.095	6.669	4.566	6.824	4.366	4.547	4.119	4.375	5.753	5.387	4.713	4.874	4.304	3.88	3.924	3.157	4.505	3.722	2.592	6.857
254099	0	0.1803	0	0	0.02069	0.0193	0	0	0.05654	0	0.1176	0	0	0.007409	0	0	0	0	0	0	0	0.01299	0.01104	0.007578	0	0	0	0	0	0	0	0	0	0	0	0	0	0	0	0	0	0	0	0	0.02972	0	0	0	0
406984	0	0.3075	0	0	0	0	0	0	0	0	0	0	0	0	0	0	0	0	0	0	0	0	0	0	0	0	0	0	0	0	0	0	0	0	0	0	0	0	0	0	0	0	0	0	0	0	0	0	0
406983	0	0	0	0	0	0	0	0	0	0	0	0	0	0	0	0	0	0	0	0	0	0	0	0	0	0	0	0	0	0	0	0	0	0	0	0	0	0	0	0	0	0	0	0	0	0	0	0	0
554210	0	0	0	0	0	0	0	0	0	0	0.765	0.6995	0	0	0	0	0	0	0	0	0	0	0	0	0	0	0	0	0	0	0	0	0	0	0	0	0.3632	0	0	0	0	0	0	0	0	0	0	0	0
100506376	0	0.006995	0	0	0	0	0.006799	0.00702	0	0	0	0	0.005273	0.008622	0.003084	0.054	0.01482	0.01481	0.004169	0	0	0.005041	0.004281	0.0147	0	0.01112	0	0	0.02103	0	0.007273	0.02412	0.0621	0	0	0	0.02887	0	0.006577	0.00782	0	0	0.02092	0.02142	0.01729	0.002883	0.01964	0.006564	0.01466
254173	0.01741	0.0272	0.01389	0.005646	0.007803	0.01456	0.05287	0.01365	0.01421	0.01726	0.03695	0.01351	0.01538	0.02514	0.01499	0.08748	0.007204	0.02879	0.01621	0	0.01215	0.0294	0.008323	0.01715	0.003321	0.04865	0	0	0.04088	0.02043	0.04242	0.04103	0.1308	0.03287	0	0.006739	0.03508	0.008245	0.02557	0.0228	0.01995	0.006621	0.04068	0.006941	0.08965	0.03924	0.0191	0.01914	0.01425
8784	0.4872	0.5469	1.384	0.3652	0.02729	0.1018	0.1849	0.6085	0.4598	0.5231	0.4264	0.4135	0.5108	0.05862	0.2463	0.1224	0.1134	0.9815	0.6307	0.5246	0.4886	0.694	0.08004	1.049	0.5169	0.1134	0.2912	0.6999	1.06	0.3571	0.9147	0.3792	0.1935	0.5977	0.3812	0.2474	0.2085	0.2162	0.2347	0.3323	0.7207	0.1389	0.2134	0.2549	0.1274	0.4264	0.6789	0.04463	0.9964
7293	0.3261	0.6605	0.08941	0.1123	0.1278	0.06814	0.2552	0.07986	0.1913	0.2222	0.1816	0.2135	0.1679	0.06539	0.0842	0.2969	0.1686	0.219	0.1945	0.2007	0.2322	0.1663	0.08279	0.2374	0.2254	0.1645	0.2176	0.1022	0.1595	0.1554	0.1986	0.3292	0.518	0.1923	0.07849	0.205	0.2053	0.1061	0.09726	0.2046	0.0778	0.05423	0.0952	0.2681	0.1902	0.1935	0.1266	0.1419	0.2501
51150	25.41	22.27	20.99	19.83	13.75	16.96	20.26	18.86	21.37	19.76	21.22	21.58	22.86	16.35	19.35	25.45	24.24	22.68	20.37	23.09	16.17	24.54	27.54	17.33	18.02	19.42	21.16	20.58	23.57	20.56	24.24	20.81	21.24	19.64	25.04	16.41	22.24	16.16	18.35	15.93	19.3	21.15	21.39	16.91	20.29	18.77	17.78	18.72	18.38
126792	11.25	9.227	12.06	15.5	6.621	19.57	8.948	8.842	8.708	11.67	11.86	7.472	9.027	21.03	7.442	6.411	12.4	11.28	10.38	8.108	10.85	9.546	8.037	12.38	8.983	7.385	9.995	12.67	10.26	8.626	12.93	6.634	6.934	9.192	2.684	8.226	7.447	8.801	10.53	7.765	9.297	5.607	7.808	6.804	6.05	7.177	9.622	6.098	9.251
388581	0.4382	0.3794	0.228	0.2779	0.1537	0.6688	0.3904	0.2911	0.3732	0.321	0.7033	0.5544	0.3701	0.3668	0.3148	0.7752	0.8512	1.016	0.3458	0.4748	0.1994	0.6111	0.3005	0.3001	0.3379	0.5854	0.4449	0.3822	0.6261	0.553	0.7888	0.5194	0.1981	0.4531	0.7705	0.1548	0.3454	0.2976	0.5245	0.9979	0.48	0.4997	0.2225	0.1595	0.1471	0.4231	0.2507	0.4188	0.3974
118424	8.4	7.335	9.488	9.496	5.604	9.033	7.057	7.686	7.364	8.343	8.762	7.215	8.661	11.13	7.884	8.86	9.727	9.203	8.378	8.986	8.593	8.397	7.268	9.31	7.926	7.55	9.929	10.02	9.064	8.447	10.08	6.984	8.57	7.456	9.136	6.849	8.083	6.991	8.118	8.238	8.752	7.122	7.333	7.096	7.093	7.54	7.78	6.548	9.306
101928895	1.746	1.521	1.161	1.524	1.103	2.077	1.648	1.807	2.321	1.435	1.9	2.467	1.726	1.429	1.503	2.103	2.556	2.072	2.021	2.907	1.812	1.902	2.236	2.094	2.084	2.418	2.4	3.031	2.978	1.667	2.726	2.23	2.237	2.129	0.7329	2.304	2.345	1.251	1.939	0.9967	1.812	1.923	1.9	2.088	1.873	2.407	1.816	2.001	1.593
6339	3.209	2.363	1.466	3.645	2.623	3.89	2.668	4.31	3.079	2.929	4.252	3.83	3.079	2.433	1.948	3.864	4.52	4.637	3.027	4.357	3.316	3.26	3.302	3.196	2.929	2.943	3.705	5.283	3.853	2.744	6.176	4.312	3.913	2.561	2.182	3.138	3.168	4.048	2.68	2.181	3.498	2.719	2.842	2.949	2.995	3.339	2.158	1.966	2.605
116983	14.19	10.87	19.75	22.71	11.58	26.72	18.11	18.62	12.03	24.71	17.5	18.28	16.41	20.96	15.9	23.9	23.24	23.2	20.29	23.91	27.95	17.54	17.19	26.4	22.32	16.86	21.56	35.85	26	16.35	28.42	17.73	24.03	18.16	11.7	21.8	13.23	16.26	24.59	19.58	19.07	12.21	12.4	15.39	15.73	19.25	18.54	10.08	16.8
102465434	0.4088	0.4789	0.4892	0.7952	1.649	1.025	0.9309	0.4806	0	1.621	0.5204	0.9517	0	0.5903	0.2111	0	0.5074	1.014	0.2854	0.7547	0.5704	0.3451	0.8793	0.6038	0.4678	0.3807	0.8183	0.5126	0.4799	0.3596	1.992	0.4128	0.7085	0.463	0	0.4746	0.4941	0.5807	0.9005	1.071	0	0.4663	0	0	0.3946	0.3948	0	0.4494	0.5016
109623456	6.234	6.607	14.21	8.951	7.982	24.19	11.15	10.82	8.724	16.18	8.692	13.13	10.49	15.15	9.812	17.45	11.79	17.3	11.19	19.46	18.85	16.54	11.92	27.04	15.8	16.59	16.44	37.22	22.3	10.71	22.78	10.19	22.64	10.76	7.29	15.85	11.48	6.325	14.71	14	16.32	13.88	6.934	12.42	11.75	16.48	15.63	4.895	10.93
126789	5.369	3.869	5.41	6.442	2.873	6.444	5.65	4.215	4.692	6.651	6.408	5.489	5.598	7.021	4.861	5.39	6.554	7.795	5.66	5.298	7.368	6.053	5.027	5.747	5.204	5.312	6.21	8.282	5.411	4.894	7.786	4.868	5.433	5.64	3.622	5.331	5.038	4.666	6.808	4.764	6.048	3.948	5.425	5.639	4.944	5.057	5.461	4.174	6.848
54973	22.24	18.23	18.64	20.56	12.37	20.79	19.18	21.93	21.66	19.78	25.6	20.66	22.41	18.9	20.65	25.74	22.2	27.08	21.5	24.76	19.21	20.96	23.96	20.54	19.47	22.73	24.57	22.62	25.04	20.56	30.86	23.13	24.26	19.01	24.46	16.6	19.74	22.04	18.63	21.17	22.86	21.84	20.74	17.27	20.29	21.95	20.47	17.11	22.08
102465435	6.138	4.494	5.968	6.343	1.547	5.772	7.426	3.608	5.167	4.182	6.349	5.806	3.726	6.278	3.963	7.516	5.714	5.232	6.429	5.312	4.015	4.534	4.951	3.022	5.049	6.788	4.096	5.291	4.954	4.725	5.14	4.261	4.655	3.476	7.204	3.563	3.71	4.904	5.493	4.522	5.712	6.564	4.929	4.129	5.925	6.113	6.31	3.374	6.12
80772	9.02	5.85	11.06	13.1	4.994	11.27	8.823	6.931	8.103	11.25	8.435	6.262	8.783	12.22	8.173	6.476	9.587	10.84	8.702	9	10.54	7.878	6.197	10.93	8.319	6.964	10.66	12.94	10.78	8.7	12.77	7.427	9.53	8.665	7.687	7.064	6.234	6.36	9.745	7.689	8.397	5.079	7.145	6.472	5.921	7.072	9.747	5.778	7.899
83756	0.3111	0.2025	0.3392	0.4169	0.316	0.4161	0.3227	0.3739	0.2878	0.233	0.3344	0.3139	0.2808	0.2728	0.2571	0.4272	0.4633	0.5829	0.2365	0.402	0.3907	0.2743	0.4015	0.2859	0.2769	0.264	0.3506	0.5895	0.3408	0.3223	0.4378	0.349	0.5452	0.2505	0.4594	0.2649	0.3426	0.4223	0.2513	0.3531	0.2851	0.2366	0.2422	0.2563	0.2202	0.2337	0.3411	0.19	0.263
1855	29.33	18.95	31.33	33.35	15.18	33.44	26.9	25.41	22.6	30.47	23.38	24.45	28.3	29.26	28.04	29.59	34.45	39.44	31.77	43.71	49.63	27.84	23.96	37.07	30.48	26.81	35.29	47.4	36.5	28.53	33.68	28.19	36.54	29.76	21.22	25.94	23.73	19.08	30.43	31.07	32.12	23.98	22.6	26.17	22.92	28.08	31.51	19.36	25.67
102466740	1.268	0.4951	1.517	2.467	0	1.06	0.9625	2.981	1.035	1.257	2.152	3.936	0.7464	0.4068	0.4366	1.274	1.574	2.096	1.771	0.7803	0.5898	1.427	1.818	1.04	1.451	0.3936	3.102	0	1.488	1.115	1.544	1.28	2.564	1.436	1.221	0.4907	2.554	1.201	1.862	0.5535	1.452	2.41	0.9873	2.022	2.04	2.449	2.317	0.9292	1.037
54587	14.78	12.57	4.419	5.58	4.244	5.024	7.635	5.77	13.66	5.334	8.287	9.088	6.944	4.375	4.45	8.612	6.322	6.685	5.181	6.19	4.977	7.917	8.175	7.454	5.923	5.088	5.419	9.008	8.941	6.646	6.235	5.325	7.81	6.404	2.938	3.593	7.227	5.852	6.506	4.242	5.852	4.781	10.65	5.931	6.716	5.627	6.523	7.116	4.266
54998	34.72	29.25	42.18	47.14	23.22	31.52	33.98	35.72	29.4	46.8	44.45	33.19	42.03	34.86	40.08	39.51	36.35	59.46	43.87	49.16	46.98	37.83	29.56	44.14	41.34	34.58	46.22	55.08	41.58	40.86	54.32	36.8	46.05	40.63	53.47	36.29	39.57	36.02	36.11	40.27	39.11	29.3	33.07	33.3	30.07	31.72	36.87	37.76	42.29
81669	13.87	16.33	8.351	14.51	13.58	17.96	11.26	17.67	14.13	11.73	25.49	16.14	13.52	14.49	12.29	20.52	15.77	19.52	12.92	15.57	8.348	13.44	18.5	10.01	10.62	16.43	16.19	13.24	16	13.05	23.47	18.38	16.75	11.62	18.43	12.11	19.08	22.85	10.4	14.51	17.2	16.36	14.82	12.44	14.03	15.37	12.04	11.71	13.99
148413	13.37	13.69	11.11	13.39	9.704	11.88	11.35	13.77	14.67	14.2	17.4	11.28	13.39	11.84	13.5	13.51	12.36	16.25	12.89	11.29	11.43	12.69	17.38	12.1	12.15	12.1	13.32	12.27	13.4	13.15	15.2	13.04	13.88	13.46	9.932	11.08	15.67	18.22	12.87	13.79	14.95	15.05	13.03	11.86	13.59	11.79	12.41	13.38	16.05
55052	28.23	27.65	26.04	28.06	18.57	21.33	25.81	28.36	25.89	28.95	25.73	26.39	31.16	26.84	30.13	34.17	23.31	36.51	31.29	31.39	27.75	31.18	26.64	26.43	27.13	30.71	27.47	31.63	30.78	31.78	36.33	27.61	33.07	33.43	35.05	24.27	34.81	29.59	26.02	33.19	33.43	25.61	32.58	28.91	30.29	26.1	26.43	38.69	30.69
107984868	0.3818	0.3487	0.1858	0.3021	0.6089	0.3488	0.3978	0.3803	0.4674	0.218	0.5437	0.2034	0.3714	0.2149	0.2139	0.9556	0.08834	0.4653	0.3072	0.6032	0.1129	0.3059	0.4917	0.1656	0.4221	0.464	0.2849	0.2353	0.2203	0.4781	0.3467	0.49	0.7009	0.2272	0.486	0.1728	0.5005	0.6066	0.228	0.2203	0.2816	0.7749	0.7633	0.4874	0.8744	0.4155	0.3335	0.6188	0.2461
441869	4.607	2.117	1.787	4.669	1.455	3.688	5.135	5.653	4.397	6.941	4.125	3.615	7.898	2.954	4.612	10.16	1.344	9.59	6.172	11.61	2.188	6.832	12.62	3.948	6.788	5.972	6.641	5.402	8.51	6.148	5.101	6.303	7.9	7.136	4.044	3.198	8.627	7.254	4.375	4.038	8.372	9.597	6.366	6.107	7.661	6.204	4.225	4.768	4.544
105378585	1.007	0.9233	0.2882	1.001	0.7358	0.549	0.8725	2.059	1.421	0.8028	2.453	1.249	1.721	0.3688	1.402	2.293	0.4348	1.439	1.116	0.9499	0.2444	1.109	3.124	0.3449	0.8143	1.713	0.9641	0.6314	0.9509	1.194	1.84	1.459	1.746	1.215	1.265	0.4575	2.249	2.332	0.844	0.4587	1.63	2.497	1.892	1.23	1.754	1.48	0.6722	1.276	0.6985
643965	6.944	11.28	1.516	15.82	1.022	0.5084	20.6	31.16	10.3	23.31	9.356	24.37	74.07	0.805	66.93	96.67	14.78	23.31	40.38	54.65	1.521	24.13	134.9	4.042	37.44	75.75	25.87	21.04	55.03	54.22	33.89	63.62	62.55	48.91	54.54	31.07	95.69	31.03	54.37	11.08	44.47	166.8	40.85	83.21	87.97	93.81	13.45	36.61	23.07
102724312	1.546	1.346	0.1499	2.783	0.3369	0.05237	2.449	5.475	1.304	3.105	5.424	3.185	4.444	0.09047	5.102	10.45	1.296	3.729	2.931	2.699	0.2769	2.891	8.161	0.6786	3.119	7.254	2.606	1.519	3.457	4.428	6.41	5.546	8.127	3.122	3.68	2.012	7.674	11.33	2.99	1.559	4.617	8.313	3.073	5.544	6.471	5.99	1.855	3.145	3.562
107985729	0.3409	0.1597	0.06119	0.06631	0.04583	0.02137	0.3881	0.08015	0.4174	0.1182	0.1302	0.4762	0.4064	0.02461	0.2025	0.7835	0.1904	0.1268	0.2023	0.2517	0.107	0.5899	0.6232	0.1259	0.1073	0.1905	0.1933	0.04274	0.2601	0.3599	0.2491	0.4303	0.2511	0.1544	0.3201	0.09894	0.309	0.2179	0.1877	0.06697	0.2343	0.2333	0.4977	0.2854	0.5101	0.214	0.1121	0.1874	0.1464
64856	18.13	13.01	6.231	11.79	7.179	3.933	15.02	15.12	17.9	12.3	20.62	20.08	32.23	4.972	20.87	43.05	14.74	18.38	17.95	26.1	3.025	22.9	61.44	3.815	16.19	26.73	12.63	8.68	20	18.44	21.05	24.45	28.47	16.06	35.13	10.15	23.69	25.73	14.79	6.296	19.3	34.96	21.42	20.78	25.45	20.06	8.571	15.34	15.82
219293	0.8583	0.688	0.4325	1.117	0.1562	0.2913	0.8083	1.844	0.3951	0.9978	4.543	0.8339	0.963	0.1274	0.8166	4.863	0.4566	2	1.194	1.734	0.3827	0.9861	1.842	0.5814	1.145	1.142	0.5296	0.5907	0.8787	0.7835	1.776	1.766	2.086	1.104	3.58	0.5095	1.186	4.519	0.6966	0.2958	1.397	1.347	1.108	1.459	0.9781	1.303	0.4388	0.6243	0.4197
83858	2.785	2.335	1.738	2.744	1.936	2.858	2.269	3.293	2.523	2.393	3.753	2.904	3.232	2.508	2.392	3.816	3.461	4.158	2.653	3.125	1.832	2.613	3.183	2.907	2.604	2.96	3.419	3.397	3.11	1.788	4.172	3.246	3.32	2.685	3.936	2.517	2.876	3.131	2.467	3.35	3.208	2.809	2.421	2.355	2.423	1.811	2.325	2.3	3.027
55210	8.047	6.885	7.106	9.845	5.02	8.15	7.047	8.109	8.615	9.5	7.406	7.305	8.563	7.763	6.91	6.93	7.177	9.613	8.865	8.641	7.08	9.376	7.164	9.562	7.701	7.18	9.159	10.46	9.385	8.303	9.948	7.497	7.85	7.851	5.219	6.563	7.752	5.623	9.044	6.509	9.633	6.773	7.208	6.729	6.642	8.23	8.028	6.062	10.24
339453	8.017	6.155	12.62	20.95	4.564	18.43	12.09	8.704	4.289	16.8	6.276	6.936	9.646	17.55	8.738	5.756	17.64	16.37	12.97	11.75	16.92	9.024	2.719	15.09	10.32	6.793	17.14	21.92	12.7	9.467	15.72	7.968	8.434	12.19	4.017	13.4	6.875	6.592	16.98	8.891	11.35	4.16	5.947	6.629	5.613	9.12	14.18	5.22	10.08
29101	43.48	37.06	48.76	50.55	23.11	46.97	41.09	47.45	34.65	50.29	41.91	38.77	46.7	52.94	34.7	40.22	41.15	59.11	48.1	53.6	50.11	43.2	31.75	56.49	44.66	34.62	50.4	49.82	49.1	41.76	48.63	34.57	47.01	48.76	37.17	45.25	35.49	37.27	43.25	63.05	48.25	29.39	35.09	33.16	33.5	40.9	45.15	39.41	44.14
643988	4.99	3.947	8.331	7.902	5.903	12.04	4.786	7.136	5.75	8.029	7.1	3.745	5.401	13.82	3.608	4.503	7.242	11.53	8.377	8.605	7.298	5.996	1.591	8.052	7.309	2.832	9.15	8.597	9.468	5.639	9.166	4.944	7.763	8.031	4.511	5.738	4.115	3.585	6.013	9.809	7.799	1.781	3.743	4.858	3.468	4.83	6.785	4.156	6.728
105378586	2.834	2.4	5.634	4.198	1.817	6.341	3.822	3.69	2.989	6.827	1.332	2.537	4.157	9.022	2.454	1.905	4.112	4.757	5.57	6.479	5.536	4.011	1.438	5.258	4.615	1.746	5.934	6.56	5.834	3.337	5.256	4.138	3.211	4.987	2.078	4.302	1.95	2.167	4.129	6.509	4.843	1.691	2.648	3.128	2.357	3.179	4.589	1.965	3.905
142678	7.621	5.6	8.337	8.253	4.863	7.523	8.355	7.148	6.304	8.981	5.323	7.53	7.363	8.257	8.335	8.052	9.175	10.71	9.58	11.64	9.658	8.258	6.455	9.199	8.587	7.739	10.59	10.82	11.66	7.999	9.711	8.852	10	9.371	6.344	6.933	7.004	5.588	7.558	9.566	9.466	6.902	7.368	7.086	7.021	7.391	8.608	6.231	7.859
8510	0.5503	0.7609	0.3886	0.3949	0.4973	0.6335	0.6882	0.8591	0.5855	0.6885	0.6891	0.8087	0.6612	0.5992	0.3914	0.4827	0.7278	1.018	0.5417	0.6329	0.5917	0.5179	0.6856	0.5641	0.3252	0.4117	0.7525	1.007	0.5401	0.7064	1.187	0.747	0.907	0.3883	0.9904	0.4923	0.916	1.141	0.6161	1.134	0.5477	0.5351	0.7165	0.6365	0.479	0.8277	0.3759	0.7736	0.8193
984	18.35	15.84	10.22	14.48	11.65	12.27	13.72	15.41	17.27	14.5	26.43	18.52	16.04	11.2	12.6	17.78	13.23	20.35	13.7	15	13.02	15.88	16	12.57	11.99	13.36	14.37	15.75	14.14	14.22	18.72	15.54	18.2	12.29	18.17	11.68	19.21	28.82	12.22	19.33	15.04	15.81	16.73	12.68	14.12	15.17	12.3	14.7	16.38
728661	13.59	16.6	23.48	8.458	8.259	35.47	20.76	12.22	15.11	14.58	7.573	15.08	15.6	35.04	18.07	7.29	20.17	11.57	16.11	15.96	17.78	14.74	14.98	19.95	13.21	11.68	15.21	13.96	16.64	19.51	16.35	17.87	15.19	20.65	5.558	14.3	13.41	10.58	21.46	20.4	9.534	15.15	15.89	17.01	12.69	14.85	19.77	15.86	17.94
8511	0.1101	0.4514	0.5599	0.2677	0.296	0.6902	0.4701	0.3559	0.674	0.4365	0.5606	0.3845	0.2187	0.5299	0.2274	0.4148	0.5466	0.9896	0.3843	0.2795	0.3457	0.697	0.1973	0.5556	0.315	0.1282	0.606	0.8283	0.4846	0.1695	1.039	0.3335	0.7871	0.3117	0.5168	0.3195	0.4658	0.1564	0.485	0.7209	0.5044	0.4395	0.2572	0.4608	0.07971	0.6645	0.09055	0.2723	0.2702
728642	13.92	11.53	6.281	12.26	10.55	11.14	11.95	13.38	16.26	8.646	24.58	11.81	13.17	8.425	10.29	19.57	14.15	17.54	13.68	13.77	9.874	10.8	14.77	9.121	10.21	8.992	12.42	14.42	11.79	11.95	15.95	13.9	13.4	10.45	17.44	10.37	12.79	24.46	12.51	14.73	13.91	11.42	11.23	9.112	13.02	11.06	8.06	10.13	11.59
9906	9.36	6.109	9	12.41	6.634	19.97	7.093	9.711	5.594	10.25	10.2	4.77	5.582	15.62	6.175	8.763	9.522	8.533	11.52	10.61	9.041	9.592	5.709	13.73	15.22	6.75	10.85	11.32	11.22	7.305	6.942	9.11	5.935	7.841	3.347	10.41	3.68	5.043	9.967	9.148	13.83	5.051	5.289	6.007	8.626	9.874	6.281	5.519	5.967
112268218	2.589	2.128	2.115	2.375	1.683	4.001	1.872	1.962	2.554	2.104	3.031	1.657	1.907	3.615	2.434	2.044	3.107	2.343	2.913	2.628	2.868	2.093	2.455	2.677	2.956	1.966	2.039	2.462	2.766	2.343	2.436	2.516	2.552	2.252	2.251	2.18	1.305	2.074	2.325	1.896	2.235	1.386	1.663	1.717	1.907	1.766	1.776	1.484	2.018
65220	8.84	8.45	7.425	6.697	5.155	7.331	7.332	6.333	8.125	6.708	5.505	5.969	7.01	8.429	6.707	6.997	7.993	5.72	7.191	8.155	6.67	8.578	7.981	7.062	6.65	6.832	7.463	7.749	8.237	6.716	6.793	6.666	6.846	6.278	6.494	5.913	5.546	3.965	7.691	7.715	7.326	6.178	6.48	6.237	6.713	7.382	6.627	5.992	6.454
2782	140.1	148.6	189.1	151	72.1	259.9	169.1	127.4	145.1	179.1	76.31	140.7	144.5	310.1	129.1	94.04	181.5	109.9	172.6	175.5	229.9	159.4	118.5	212.4	182	110.6	144.8	184.6	163.1	134.2	106.4	117.3	102.8	178.5	96.24	198	102.2	81.62	204	149.1	163.2	113.2	122.4	127.1	116.5	157.4	181.3	116.4	157
105378949	0.475	0.616	0.5278	0.9405	0.2509	0.5317	0.5215	0.339	0.3323	0.9079	0.216	0.2765	0.4194	0.7593	0.2628	0.4218	0.4	0.2734	0.6514	0.595	1.03	0.6874	0.377	0.8686	1.077	0.4107	0.5773	0.9359	0.4978	0.4477	0.4545	0.8907	0.2793	0.6916	0.4166	0.4924	0.5331	0.265	0.8594	0.3554	0.5052	0.3483	0.9114	0.4057	0.6059	0.5898	0.6883	0.7273	0.8743
163688	0.1222	0.1431	0.1329	0.1404	0.08959	0.08356	0.05059	0.07835	0.0952	0.1211	0.1131	0.1422	0.02942	0.1337	0.02868	0.3097	0.08272	0.1653	0.1086	0.2153	0.093	0.2813	0.06371	0.1531	0.09534	0.1034	0.1408	0.3064	0.06519	0.07817	0.1894	0.1122	0.2695	0.1006	0.1123	0.1547	0.2148	0.2051	0.08564	0.16	0.2544	0.1394	0.1687	0.1195	0.1072	0.05363	0.134	0.06105	0.1363
339456	0.8268	0.125	0.5106	2.594	1.04	4.648	1.458	1.003	0.3266	0.9516	0.9846	0.8382	1.107	5.982	0.1791	0.3015	2.383	1.719	0.9683	0.6155	1.731	0.7204	0.2868	0.9585	0.3052	0.1242	1.05	2.541	0.9079	0.3754	1.494	0.8349	0.3698	1.389	0.4623	0.6812	0.3224	0.8713	1.146	0.1397	1.375	0.2129	0.218	0.4146	0.1802	1.03	1.989	0.3225	0.6546
85452	0.2999	0.2053	0.5807	0.3376	0.05436	0.2958	0.495	0.5071	0.3796	0.8283	0.3518	0.2001	0.4493	0.4266	0.4368	0.3936	0.297	0.5473	0.7435	0.6999	0.5384	0.4637	0.07973	0.7466	0.7578	0.3232	0.4519	0.7521	0.8504	0.4743	0.6402	0.4185	0.4965	0.6869	0.1217	0.6573	0.4562	0.292	0.3303	0.5163	0.6446	0.1883	0.2598	0.4674	0.5172	0.3905	0.4841	0.3704	0.7857
107984872	0.07127	0.08349	0.4371	0.182	0.01198	0.08936	0.2232	0.06284	0.2509	0.3444	0.09074	0.2074	0.2124	0.1415	0.1932	0.1074	0.2101	0.2761	0.3483	0.2385	0.2611	0.3159	0.006387	0.1886	0.2447	0.1742	0.321	0.4133	0.2196	0.1724	0.2713	0.1259	0.1621	0.2623	0	0.1862	0.09692	0.1139	0.157	0.2683	0.3469	0.05081	0.1041	0.1278	0.2752	0.142	0.2149	0.07835	0.2515
105378589	0.1733	0.1107	0.3771	0.3065	0.02824	0.5992	0.2272	0.5742	0.3923	0.5465	0.1337	0.09782	0.218	0.2098	0.01627	0.07124	0.2999	0.1628	0.2897	0.5478	0.3371	0.2882	0.03389	0.2844	0.3907	0.1761	0.5116	0.4741	0.7213	0.1016	0.3966	0.05303	0.1274	0.3271	0.01517	0.2988	0.127	0.2014	0.133	0.3439	0.3248	0.07787	0.05521	0.1319	0.1673	0.1522	0.3916	0.05196	0.3416
2563	11.58	5.351	15.39	27.27	1.275	8.728	19.43	15.33	14.29	32.91	10.49	9.321	17.95	6.048	7.69	4.095	19.57	24.65	22.49	18.06	29.04	15.39	1.175	20.13	20.09	8.621	26.14	32.75	23.55	14.69	23.81	7.56	3.609	20.86	2.087	25.56	5.745	6.917	20.12	12.34	19.22	2.225	5.25	6.748	9.533	12.7	17.18	5.128	28.94
105378590	0	0	0.01341	0.07631	0	0.01405	0.02552	0.03953	0	0.02221	0	0	0.009896	0.005394	0	0	0	0	0.007825	0.01035	0.0391	0	0	0.05518	0	0	0.01496	0	0	0.009859	0.01365	0	0	0.02539	0	0.02602	0	0	0.02469	0	0	0	0	0	0	0.02706	0.03687	0.01232	0.02751
105378591	0	0	0	0	0	0	0	0	0	0	0	0	0	0	0	0	0	0	0	0	0	0.03898	0	0	0	0	0	0	0	0	0	0	0	0	0	0	0	0	0	0	0	0	0	0	0	0	0	0	0
5590	14.42	8.946	22.7	27.38	4.741	30.33	20.2	17.87	12.66	28.96	14.03	13.11	17.83	29.28	17.68	10.45	22.3	22.13	23.05	24.04	32.09	16.92	9.15	34.83	23.48	12.71	23.29	30.14	23.45	17.27	24.24	13.79	15.52	21.55	7.638	23.67	13.39	12.01	26	23.67	21.12	11.61	9.078	16.51	12.49	18.54	25.04	11.14	25.82
100506504	0.9752	1.026	1.357	1.413	0.8294	2.62	2.107	2.153	1.316	1.815	1.976	2.409	1.318	1.619	1.686	3.389	2.643	2.147	1.556	2.994	1.514	1.63	2.996	1.088	2.186	1.983	2.377	2.795	1.986	1.768	3.442	3.175	2.259	1.533	2.731	1.918	2.646	2.035	2.104	2.215	2.599	3.745	1.836	2.189	2.978	2.844	2.117	1.86	2.931
199990	5.897	4	5.912	8.355	4.325	11.08	5.419	5.748	4.044	7.773	7.552	4.015	5.387	11.48	4.909	5.445	7.315	8.12	6.33	7.116	8.271	5.032	3.743	8.009	6.023	4.222	6.845	8.865	6.25	4.914	8.808	4.52	6.637	5.692	3.99	5.699	4.527	5.55	6.194	6.878	5.968	3.651	4.058	4.661	4.137	4.929	6.195	3.743	7.014
112268219	1.13	1.094	1.139	1.217	0.7656	1.346	0.6059	0.8671	1.177	0.8975	1.165	1.217	0.8986	1.276	0.8679	1.083	1.217	0.9955	0.9778	0.655	0.7035	1.072	0.9036	0.9698	0.8601	0.7999	1.071	1.077	1.063	1.051	1.148	0.9239	1.036	0.9727	0.5394	0.9755	0.9592	0.7426	0.7301	0.9659	0.9838	0.5537	0.8832	0.8931	1.136	0.843	1.034	0.8416	1.088
105378593	0.1451	0.1133	0.05788	0.07058	0.09755	0.2123	0.2479	0.199	0.1481	0.1438	0.3387	0.3379	0.1495	0.1863	0.07495	0.2187	0.1801	0.2399	0.2026	0.2679	0.01688	0.1429	0.05202	0.1191	0.1384	0.1351	0.1775	0.6975	0.1703	0.08511	0.08837	0.1465	0.2725	0.137	0.2446	0.1685	0.08771	0.1374	0.1066	0.3167	0.1385	0.02759	0.113	0.08677	0.2101	0.1168	0.1326	0.05318	0.05936
6497	11.19	10.75	9.078	8.624	5.601	13.73	10.17	6.682	8.963	8.866	5.944	10.09	9.101	14.9	9.313	8.105	13.49	9.191	8.58	8.666	9.302	10.74	10.48	6.863	9.1	9.254	10.23	9.102	8.735	9.69	8.946	8.89	6.992	8.668	7.714	9.854	8.031	5.937	10.08	7.092	8.139	8.624	11.16	8.231	9.68	7.771	9.488	7.916	8.737
79906	1.351	1.168	0.7842	0.9073	0.4648	0.9931	1.227	0.9123	1.364	1.403	0.906	1.194	1.09	0.865	0.8181	0.8544	0.6937	1.336	1.283	1.511	1.142	1.208	0.9052	1.299	1.56	1.123	1.215	1.26	1.473	1.068	1.102	1.177	0.9965	1.22	0.5575	0.9803	1.04	0.731	1.178	0.9162	1.253	0.8392	1.376	0.8702	1.079	0.9727	1.252	1.171	0.9424
100129534	1.342	0.9486	1.234	1.543	0.4772	1.613	1.225	0.965	1.087	1.748	1.793	0.6844	0.9599	1.324	0.8307	0.8693	1.115	1.334	1.022	1.28	1.316	0.899	0.5965	1.682	1.644	0.7231	0.9918	1.613	1.003	0.9759	1.473	0.7953	1.106	0.8166	0.8011	1.095	0.7509	0.7878	1.576	1.06	1.22	0.5567	1.347	0.6632	1.167	1.125	1.022	1.146	1.906
11079	25.8	26.49	22.23	22.19	16.92	20.91	23.79	21.09	24.75	22.27	21.94	23.8	25.17	21.71	24.17	25.28	22.33	23.48	23.02	22.31	21.05	24.74	27.99	20.78	22.71	24.96	22.13	23.03	23.58	24.23	24.19	24.28	26.61	21.54	25.48	19.31	25.44	21.31	20.96	19.7	21.53	25.08	27.85	23.59	25.52	24.18	20.44	24.46	23
5192	19.7	15.7	13.39	14.4	10.8	9.363	15.45	13.51	15.88	13.1	16.37	16.45	17.83	10.78	12.97	15.36	14.25	16.64	15.15	12.47	13.28	17.53	18.45	12.31	14.05	16.21	14.96	14.11	15.18	16.34	15.92	16.43	16.54	13.83	13.54	11.58	16.38	15.91	12.22	10.46	14.25	15.88	17.54	14.73	13.87	13.85	12.3	17.24	12.29
9651	3.522	1.49	5.161	9.839	1.761	2.974	6.589	4.207	2.162	9.297	4.323	4.699	6.799	2.498	10.02	10.12	6.862	6.769	7.457	6.162	15.78	5.717	7.475	8.171	6.694	6.693	7.837	13.24	8.219	6.475	8.49	4.707	9.539	7.535	2.614	7.374	4.613	2.775	9.992	4.924	5.397	5.812	2.957	8.133	5.182	7.803	7.623	5.743	7.903
55229	6.404	4.126	8.322	7.046	2.924	6.711	6.506	5.749	4.646	8.155	4.25	4.482	6.023	6.368	5.592	3.66	6.678	7.96	8.037	8.423	6.118	5.979	4.535	8.023	7.144	5.005	9.448	7.241	7.36	5.687	7.047	5.174	5.709	6.295	3.343	6.944	3.874	3.485	6.606	5.173	6.698	4.22	4.841	4.883	4.71	5.566	7.224	4.342	6.547
388585	1.093	0.3585	1.186	4.607	24	3.728	0.9791	2.793	0.2855	2.138	0.7422	0.6786	1.531	3.851	0.6247	0.1318	8.303	4.174	2.32	0.444	5.064	1.304	0.7837	0.7534	2.352	1.194	3.034	2.96	1.796	1.321	2.911	1.192	2.21	2.41	1.053	1.777	1.18	1.698	2.536	0.1527	2.988	0.8145	1.277	1.185	0.9707	0.9008	4.603	0.8011	0.9121
115110	0.7612	0.7083	0.3811	0.2415	0.283	0.1489	0.418	0.2729	0.5817	0.6742	0.3299	0.641	0.5053	0.1247	0.3485	0.7567	0.5494	0.4083	0.4486	0.4734	0.403	0.6882	0.4142	0.3721	0.4139	0.5631	0.299	0.4671	0.7414	0.4084	0.5392	0.5124	0.7954	0.3607	0.4679	0.3635	0.3981	0.2761	0.3211	0.4666	0.3401	0.3571	0.5675	0.4261	0.5472	0.3676	0.3256	0.368	0.3379
8764	3.575	2.851	2.048	2.016	1.246	1.155	2.652	1.551	3.243	3.18	2.692	2.462	2.177	0.7155	2.052	4.252	2.878	2.635	2.357	2.677	2.914	2.987	1.681	1.837	1.815	2.271	1.631	3.124	3.619	1.929	3.372	2.32	4.554	2.537	2.631	1.507	2.101	1.74	1.447	2.543	2.098	1.534	2.702	1.483	2.42	2.045	1.286	1.905	1.452
100996583	0.1429	0.04185	0.2565	0.2432	0.09605	0.3136	0.2441	0.21	0.04374	0.2478	0	0.08317	0.1262	0.03439	0.1292	0.4577	0.2217	0.1772	0.04989	0.1649	0.07478	0.1508	0.05123	0.1935	0.08177	0.09981	0.1669	0.1792	0.1677	0.06286	0.2176	0.1804	0.1548	0.1214	0.1032	0.1659	0.3023	0.2537	0.118	0.1404	0.08184	0.163	0.1669	0.2136	0.2069	0.05175	0.1175	0.07855	0.04384
127281	18.81	11.29	18.42	17.11	8.743	23.47	21.66	15.1	18.02	20.83	10.93	14.04	16.57	26.34	19.7	13.66	17.46	21.17	19.94	26.44	23.65	18.27	13.13	25.98	18.19	12.68	22.24	21.37	25.12	19.35	16.4	18.32	16.65	22.81	7.463	13.04	15.22	11.59	16.05	19.8	21.1	9.809	16.14	13.84	12.62	16.31	21.75	15.57	13.5
79258	4.915	2.751	2.469	3.014	1.705	3.688	3.307	2.461	4.015	2.893	4.299	2.883	2.558	3.922	2.631	2.861	2.552	4.522	2.719	3.796	3.545	3.307	3.325	3.683	2.413	1.775	3.44	3.19	4.008	2.958	3.427	2.607	3.063	2.779	1.583	1.673	2.431	3.475	1.86	3.096	2.716	1.378	2.98	2.028	1.659	2.207	3.053	2.269	2.164
105378597	0.2137	0.1391	0.05684	0.1617	0.6066	0.08933	0.1082	0.1396	0.08724	0.1412	0.1512	0.1382	0.04194	0.1372	0.07359	0.3758	0.05895	0.1767	0.04974	0.02192	0.08285	0.1804	0.05108	0.152	0.08154	0.2212	0.03169	0.1489	0.1951	0.2089	0.1446	0.2158	0.1029	0.05379	0.3087	0.08272	0.02871	0.6747	0.02616	0.1555	0.0544	0.1354	0.3051	0.142	0.06878	0.0344	0.07813	0	0.08743
100287898	0.2783	0.2723	0.1433	0.1713	0.2652	0.3709	0.2286	0.1822	0.5865	0.2025	0.1704	0.5822	0.1679	0.1695	0.2237	0.4963	0.1224	0.2271	0.1672	0.1268	0.376	0.3479	0.2197	0.2324	0.1753	0.3182	0.1692	0.2959	0.4424	0.2169	0.2874	0.3521	0.348	0.1635	0.07122	0.06543	0.3023	0.2301	0.1978	0.1753	0.2219	0.2973	0.4936	0.1727	0.3026	0.1735	0.1931	0.3485	0.1513
105378603	0	0	0	0	0	0	0	0	0	0	0	0	0	0	0	0	0	0	0	0	0	0	0	0	0	0	0	0	0	0	0	0	0	0	0	0	0	0	0	0	0	0	0	0	0	0	0	0	0
105378602	0	0	0	0	0	0	0	0	0	0	0	0	0	0	0	0.02418	0	0	0	0	0	0	0	0	0	0	0	0	0.03767	0	0	0	0	0	0	0	0	0	0	0	0	0	0	0	0	0	0	0	0
105378601	0	0	0	0	0	0	0	0	0	0	0	0	0	0	0	0.02418	0	0	0	0	0	0	0	0	0	0	0	0	0.03767	0	0	0	0	0	0	0	0.03879	0	0	0	0	0	0	0	0	0.0155	0	0	0
112268220	0	0	0	0	0	0	0	0	0	0	0	0	0	0	0	0.01887	0	0	0	0	0	0	0	0	0	0	0.03341	0	0	0	0.03049	0	0	0	0	0	0	0	0	0	0	0	0	0	0	0	0	0.02752	0
107985732	0	0	0	0	0.1223	0	0	0	0	0.03007	0	0	0	0	0	0.02286	0	0	0	0	0	0	0	0	0	0	0	0	0.03561	0	0	0	0	0	0	0	0	0	0	0	0	0	0	0	0	0	0	0	0
105378600	0	0	0	0	0	0	0	0	0	0	0	0	0	0	0	0.02418	0	0	0	0	0	0	0	0	0	0	0	0	0	0	0	0	0	0	0	0	0.03879	0	0	0	0	0	0.03748	0	0.03098	0.03099	0	0	0
105378598	0.005316	0.006227	0	0	0	0.006665	0	0.00625	0.006509	0.02107	0	0.01238	0.01408	0	0.002745	0.03205	0	0.03295	0	0	0.02225	0	0.003811	0	0	0.01485	0.007094	0.006665	0.04368	0	0.01295	0.005368	0.01382	0.00602	0.007678	0	0	0.02265	0	0.02785	0.006089	0	0.01863	0.01271	0.01026	0.002567	0	0.02337	0
107984904	0	0	0	0	0.04078	0	0	0	0	0.03007	0	0	0	0	0	0.02286	0	0	0	0	0	0	0	0	0	0	0.02024	0.03804	0.03561	0	0	0	0	0	0	0	0	0	0	0	0	0	0	0	0	0	0	0	0
105378599	0	0	0	0	0	0	0	0	0	0.03181	0	0	0.02834	0	0.01657	0.02418	0	0	0	0	0	0	0.04602	0	0	0	0	0	0	0	0	0.03241	0	0	0	0	0.03879	0.04559	0	0	0	0	0	0	0.03098	0.0155	0	0	0
140625	0	0	0.02076	0	0	0	0	0	0	0	0	0	0	0	0	0.01308	0	0	0	0	0	0	0	0	0	0	0	0	0	0	0	0	0.01504	0	0	0	0	0	0	0	0	0	0	0	0	0.01676	0	0	0
440556	3.344	2.034	12.64	5.648	9.992	1.324	2.501	7.481	3.142	4.656	2.409	2.761	6.403	1.641	3.36	2.95	6.089	7.352	7.755	5.563	6.877	3.348	3.053	0.9412	9.27	4.774	7.839	8.426	5.842	4.618	6.638	4.509	10.86	6.231	5.485	6.455	4.05	1.574	5.567	0.9505	5.552	3.23	3.489	4.874	3.672	6.302	5.159	2.821	2.982
63976	2.417	2.579	1.715	0.9397	2.551	0.5895	1.789	1.308	2.692	1.316	1.431	2.306	1.972	0.7479	2.091	1.843	2.277	1.482	2.254	2.051	0.8781	1.382	1.751	0.494	1.919	2.691	1.724	1.111	1.908	2.497	1.467	2.823	2.335	1.948	1.574	1.415	2.401	1.01	1.288	0.8448	1.721	2.668	4.353	2.006	2.599	2.072	1.298	3.063	1.302
100422968	0	0	0.4892	0	0	0	0	0	0	0	0	0	0	0	0	0	0	0	0	0	0	0	0	0	0.2339	0	0	0	0	0	0	0	0	0.9259	0	0	0	0	0	0	0.4682	0	0.9549	0	0.3946	0.1974	0	0	0
105378606	0.03229	0.0851	0.14	0.007851	0.03798	0	0.01838	0	0.02965	0.016	0.01028	0.04228	0.01425	0.005827	0.02084	0.05778	0.02004	0.02001	0.01972	0.1192	0.03379	0.03747	0.01157	0.001987	0.03695	0.03382	0.01616	0.0253	0.02842	0.03905	0.00983	0.05298	0.06995	0.02285	0.06995	0.06559	0.05366	0.03439	0.01778	0	0.05085	0.03222	0.05185	0.0193	0.08181	0.01949	0.02213	0.02218	0.07429
107984909	0.02028	0.01188	0.0364	0	0	0	0.01155	0	0.01242	0	0.03873	0.03541	0	0.009762	0.01047	0	0.01259	0	0	0	0.0566	0	0	0.009985	0	0.009444	0.006766	0.08901	0	0	0.01235	0.0512	0.06152	0.03445	0.08789	0.01177	0.01226	0.0144	0.02234	0	0	0.01157	0	0	0.06852	0.004897	0	0.03344	0.01244
105378605	0.03788	0.04437	0.03626	0.1326	0.2037	0.3419	0.069	0.2048	0.02782	0.1501	0	0.01764	0.1137	0.06562	0.1526	0.03425	0.07521	0.1127	0.03173	0.04195	0.4069	0.03197	0.03802	0.02238	0.1647	0.2398	0.1466	0.209	0.16	0.08663	0.1199	0.1147	0.6105	0.1544	0.1094	0.06156	0.1373	0.01076	0.1752	0.00992	0.2256	0.1123	0.07962	0.05435	0.09506	0.08412	0.02492	0.1749	0.2231
105378604	0.06457	0.05186	0.106	0.04665	0.119	0.02313	0.03571	0.04554	0.02485	0.07313	0.03992	0.0773	0.0733	0.0222	0.02953	0.1195	0.142	0.07319	0.09016	0.07152	0.05148	0.04672	0.02513	0.01544	0.0665	0.03951	0.06647	0.0532	0.0498	0.02921	0.09211	0.03912	0.1311	0.04805	0.08793	0.06211	0.04682	0.0393	0.07721	0.01691	0.02113	0.03577	0.07756	0.07279	0.04808	0.04275	0.06271	0.04258	0.04527
27237	0.2261	0.2207	0.2855	0.3909	0.3546	0.2677	0.1216	0.4282	0.3691	0.2552	0.3757	0.7968	0.7652	0.4473	0.2627	0.724	0.8495	0.2414	0.5744	0.4463	0.2892	0.334	0.5583	0.1917	0.3773	0.6667	0.486	0.4803	0.4275	0.3536	0.8413	0.4946	0.3809	0.4765	0.644	0.3645	0.4099	0.4371	0.4288	0.3536	0.3093	0.5945	0.4987	0.4355	0.6547	0.6701	0.2892	0.3452	0.4238
1953	0.8605	0.7787	0.9022	0.627	1.072	0.8263	1.304	1.076	1.124	0.9526	1.202	1.199	1.001	0.6136	0.761	1.29	1.129	1.131	1.115	1.312	0.5281	1.237	0.881	0.7608	0.9436	0.9728	0.8718	1.057	1.912	1.132	1.707	1.096	1.03	0.8735	1.239	0.8253	1.124	0.8135	0.7385	0.6633	1.088	1.021	1.472	1.029	0.8945	0.7907	0.7164	1.689	1.119
105378608	0	0	0	0	0	0	0	0	0.0101	0	0.0105	0	0.007286	0	0	0.04353	0	0	0	0	0	0	0	0	0.004722	0	0	0	0.01937	0	0	0.008332	0.007151	0	0	0	0	0	0	0	0.009451	0	0	0	0.01593	0	0.009049	0	0
693135	0	0	0	0	0	0	0	0	0	0	0	0	0	0.125	0	0	0	0	0	0	0	0	0	0	0	0	0	0	0	0	0	0	0	0	0	0	0	0	0	0	0	0	0	0	0.2507	0	0	0	0
105378607	0	0	0	0	0	0	0	0	0	0.02496	0	0	0	0.03637	0	0	0	0	0	0	0	0	0	0	0	0	0	0	0	0	0	0	0	0	0.03638	0	0.03045	0	0	0	0	0	0	0	0	0	0	0	0
127262	46.49	41.03	81.81	54.9	11.2	37.4	51.52	63.46	49.52	74.87	31.61	44.73	58.24	38.6	57.81	29.97	40.98	57.02	70.76	74.01	70.32	53.52	20.69	93.29	76.45	37.1	73.17	57.3	69.5	56.63	53.9	49.05	59.86	66.9	26.24	55.51	44.8	23.97	47.56	71.45	75.66	28.82	42.59	48.26	40.33	50.31	64.8	53	70.5
49856	6.926	5.35	4.943	5.556	3.886	5.162	4.471	6.075	5.559	4.31	5.658	5.206	5.73	4.718	4.429	5.795	4.518	6.778	4.798	5.626	4.775	6.157	6.774	5.437	5.211	6.729	6.186	6.616	5.761	5.409	6.36	5.603	6.203	4.493	4.569	4.844	5.867	5.422	4.43	5.374	5.856	5.474	5.016	4.907	5.199	5.747	5.352	4.212	5.27
7161	0.1701	0.1258	0.1339	0.1263	0.1805	0.1459	0.1886	0.2842	0.2083	0.0976	0.3419	0.3231	0.2134	0.1099	0.2289	0.6375	0.1667	0.2719	0.1906	0.1777	0.1312	0.3363	0.3305	0.07272	0.1818	0.5252	0.23	0.2245	0.3047	0.3111	0.2617	0.3164	0.7254	0.1774	0.3168	0.1663	0.5735	0.4768	0.1725	0.1993	0.2102	0.2808	0.345	0.2623	0.4018	0.2637	0.1129	0.3198	0.357
105378610	0	0	0	0	0	0	0	0	0.01411	0	0	0	0	0	0	0	0	0	0	0	0	0	0	0	0	0	0	0	0	0.03041	0	0	0	0	0.01664	0	0	0	0	0	0	0	0	0	0	0	0	0	0
105378609	0	0	0	0	0	0	0	0	0	0	0	0	0	0	0	0	0	0	0	0	0	0	0	0	0	0.06551	0	0	0	0	0	0	0	0	0	0	0	0	0	0	0	0	0	0	0	0	0	0	0
57212	4.705	4.725	2.968	2.315	3.256	2.804	3.954	4.178	5.057	2.956	3.349	5.207	4.98	3.457	4.712	5.537	3.74	3.722	4.111	5.691	2.439	5.201	6.755	2.617	3.875	5.68	3.544	3.255	4.444	4.513	4.456	5.555	5.206	3.758	2.684	3.323	5.678	4.159	3.366	3.142	3.894	6.57	5.793	4.684	5.605	5.493	3.186	4.663	4.148
148870	0.08819	0.08741	0.04059	0.03959	0.06384	0.008505	0.2163	0.04785	0.05814	0.1008	0.095	0.3317	0.08985	0.02285	0.07007	0.0869	0.1431	0.1009	0.08052	0.119	0.04733	0.07444	0.1216	0.01002	0.07763	0.1579	0.07242	0.02552	0.1513	0.08355	0.09088	0.2397	0.1528	0.1152	0.05879	0.0315	0.2378	0.1734	0.01494	0.02665	0.03885	0.06963	0.1743	0.2271	0.4322	0.1441	0.1413	0.2237	0.07492
388588	0.7398	0.7647	0.7291	0.127	0.0585	0	0.6442	0.3581	0.4263	0.6901	0.1662	1.216	1.652	0.1466	0.899	1.804	0.3781	1.511	1.033	1.486	0.334	0.6613	0.5616	0.5356	0.9214	0.5674	0.784	0.5457	1.328	0.8423	0.689	1.494	1.358	0.4436	0.3143	0.3031	1.21	0.4945	0.3835	1.083	0.8972	1.092	1.118	0.9888	1.05	0.6724	0.1909	0.909	0.4272
57470	14.07	12.65	17.63	17.5	5.422	15.31	15.34	14.02	13.7	18.37	7.732	13.49	16.53	15.26	15.16	9.166	16.08	13.39	17.91	17.95	15.09	13.93	12.81	19.7	16.63	13.27	17.49	16.7	18.98	17.02	12.56	15.01	10.59	19.02	10.67	15.7	14.53	8.306	16.72	14.57	17.95	13.13	13.98	12.46	13.27	14.8	17.56	11.63	13.87
9731	5.433	5.775	4.618	3.359	3.87	4.353	5.129	5.265	6.634	4.272	4.558	5.47	6.444	4.772	6.558	7.424	4.874	3.958	5.723	6.447	3.125	5.89	9.096	4.327	5.938	8.196	4.456	4.886	6.141	6.476	4.932	6.793	7.142	5.254	4.907	5.221	6.18	5.048	5.052	5.548	5.587	10.9	6.42	7.715	7.181	7.988	4.637	6.239	4.704
1677	1.03	0.9534	1.078	1.242	0.71	1.878	1.193	1.364	0.986	1.386	0.9259	1.149	1.239	1.336	1.286	1.377	1.177	1.32	1.312	1.626	1.187	1.235	1.453	1.358	1.338	1.516	1.987	1.373	1.514	1.276	1.645	1.43	1.508	1.137	1.301	1.367	1.554	0.9163	1.187	1.196	1.512	1.531	1.037	1.45	1.371	1.601	1.381	0.9851	1.148
107984910	0.2416	0.02573	0.0657	0.03204	0	0.0826	0.06251	0.09036	0.04033	0.01088	0.2516	0.01278	0.03878	0.04228	0.02268	0.09929	0.01363	0.1089	0.03067	0.05068	0.2835	0.102	0.07873	0.08109	0.06911	0.07158	0.06594	0.4956	0.07733	0.1449	0.05349	0.04435	0.02855	0.2736	0.09516	0.102	0.03982	0.156	0.04837	0.115	0.06288	0.0501	0.02565	0.09191	0.053	0.06893	0.08429	0.02414	0.2021
339448	2.782	2.883	2.791	2.405	1.764	2.574	2.038	2.873	2.628	2.636	3.126	2.498	3.136	2.509	2.397	2.114	2.439	2.813	2.492	2.417	2.344	2.688	2.78	2.929	2.439	2.943	2.852	2.918	3.142	2.704	3.203	2.662	2.633	2.629	2.156	2.431	3.087	3.09	2.081	2.665	2.759	2.86	3.181	2.441	2.781	2.602	2.545	2.532	3.671
100133612	0.06388	0	0.107	0.0497	0	0.01602	0.01455	0.03004	0.1721	0.05064	0.01626	0	0	0.03074	0.01979	0	0.01586	0.03168	0.08027	0.05896	0.04457	0.07549	0.02748	0.03774	0.04386	0.04759	0.04262	0.03204	0.135	0.03371	0.01556	0.0516	0.09964	0.01447	0.07381	0.01483	0.03088	0.01815	0.02814	0.03346	0.0439	0.05828	0	0.1069	0.04933	0.06785	0.05603	0.07022	0.03135
728716	0.5707	0.1029	1.891	0.7259	0	0.2202	0.9498	1.342	0.2688	0.8267	0.1118	0.2555	1.124	0.5283	0.1134	0.03308	0.5994	0.8165	0.2759	0.3647	0.3063	0.7783	0.03148	0.3891	0.3517	0.08177	1.084	0.6055	0.4123	0.4248	1.283	0.266	0.03805	0.6464	0	0.1019	0.2653	0.4365	0.2901	0.5174	0.9051	0.1502	0.4102	0.105	0.5085	0.106	1.059	1.207	0.1616
105376672	0.07984	0.03118	0.414	0.2589	0	0.03337	0.2121	0.219	0.09776	0.3693	0.03388	0.06196	0.094	0.03843	0	0	0.2973	0.198	0.1858	0.1228	0.9098	0.0674	0.01908	0.2751	0.04568	0.02478	0.1243	0.7008	0.1562	0.09365	0.3565	0	0	0.2713	0	0.06179	0.03217	0.0378	0.2638	0.1743	0.1524	0	0	0.1273	0.2055	0.03855	0.02918	0.08777	0
105376673	0	0	0	0	0	0	0	0.01935	0	0	0.02095	0	0	0.007922	0	0	0	0	0	0	0.005742	0.006947	0	0.01216	0	0	0.005491	0.06191	0	0	0.01002	0.00831	0	0.009321	0	0	0.04974	0.01169	0	0.01078	0	0	0.01922	0	0	0.003974	0	0.01809	0.0101
284661	0.04809	0.01408	0.07194	0.01169	0.03233	0.07537	0.01369	0.01414	0.02944	0	0.03061	0.014	0.03185	0.02315	0	0	0	0	0	0	0	0.01015	0.00862	0.03552	0.00688	0.0112	0	0.03015	0.02823	0	0.04393	0.02428	0	0.01362	0	0.01396	0	0.01708	0	0	0.01377	0	0	0	0	0.005806	0.01318	0	0.04426
105376674	0.02122	0.02486	0.1016	0	0.02853	0	0.02416	0	0	0.0631	0	0.09882	0.01874	0	0.01096	0	0	0	0.05927	0	0.1036	0.01792	0.01522	0	0	0	0.01416	0.05322	0.02491	0.112	0.02585	0	0.01839	0.07211	0	0	0.02565	0	0	0.02779	0	0	0	0.05076	0	0.02049	0.02327	0.02333	0.07813
105376679	0	0	0	0	0	0	0	0	0.0594	0	0	0	0.02142	0	0	0	0	0	0	0.02239	0.01692	0	0	0	0.01388	0	0.01619	0	0	0	0	0	0	0.05494	0	0	0	0	0	0	0	0	0	0.08702	0	0	0.0266	0	0
107985376	0	0.05244	0.1071	0	0	0	0.1529	0	0.1096	0.1331	0	0	0	0.02155	0.04624	0	0.05557	0	0.03126	0	0	0.1134	0.0321	0	0	0.08338	0.1195	0	0	0.03938	0	0	0	0.2535	0.1293	0	0	0.06359	0.04931	0.1759	0	0	0.05229	0.05354	0	0	0.09819	0	0.1099
55966	3.658	3.133	9.226	5.665	1.091	8.808	7.675	4.578	3.148	8.593	1.417	4.707	5.576	11.04	7.712	2.802	9.273	4.67	7.272	5.808	7.355	5.524	1.13	7.388	7.25	4.649	7.272	6.324	6.093	6.076	4.008	5.264	3.56	8.217	1.197	8.025	3.048	2.047	9.695	6.832	6.181	3.005	4.049	5.218	5.648	6.361	9.022	5.171	6.376
105376680	0	0	0	0.01232	0	0	0.01443	0	0	0	0	0	0	0.006099	0	0	0	0	0	0	0	0	0	0	0	0	0	0	0	0	0	0.01279	0	0	0	0	0	0	0	0	0	0	0	0	0	0	0	0.02786	0.0622
102724429	0	0	0	0	0	0	0	0	0	0	0	0	0	0	0	0	0	0	0	0	0	0	0	0	0	0	0	0	0	0	0	0	0.02056	0	0	0	0	0	0	0	0	0	0	0	0	0	0	0	0
105376681	0	0	0	0	0	0	0	0	0	0	0	0	0	0	0	0	0	0	0	0.0495	0	0	0	0	0	0	0	0	0	0	0	0	0	0	0	0	0	0	0	0	0	0	0	0	0	0	0	0	0
105376682	0	0	0	0	0	0	0	0	0	0	0	0	0	0	0	0	0	0	0	0	0	0	0	0	0	0	0	0	0	0	0.06998	0	0	0	0	0	0	0	0	0	0	0	0	0	0	0	0	0	0
107984911	0.02519	0.009836	0	0.008166	0	0	0.02868	0	0.01028	0	0	0.009774	0.02965	0	0.05203	0	0.02084	0	0.005862	0	0.01757	0.007088	0.01204	0.008267	0.009609	0.01564	0	0.01053	0.02957	0.01477	0.01023	0.01696	0.01455	0	0.01213	0.0195	0	0	0.01849	0.04398	0	0.01915	0	0	0.02431	0.008108	0	0	0.0103
105376686	0.00899	0	0.01076	0	0	0.01127	0.03071	0	0	0	0	0.01046	0.01588	0	0.01393	0.006774	0.01116	0	0	0.02489	0	0.01518	0.006445	0	0.005144	0.0586	0.012	0	0	0	0.0219	0.03631	0	0	0.03895	0.04175	0.01087	0	0	0.01177	0.0103	0.1025	0.021	0.01075	0.02603	0.008681	0	0.1779	0.01103
100616421	0	0	0	0	0	0.4466	0	0	0.4362	0	0	0	0	0	0.184	0.2684	0	0	0	0.3288	0.2485	0.6014	0	0	0.2038	0.3317	0.2377	0	0	0	0	0	0	0	0	0	0.4306	0	0	0	0.408	0	0	0	0.3439	0	0	0.3916	0
261734	2.167	1.689	2.743	1.849	0.8425	2.387	2.056	2.295	2.013	2.496	1.318	2.216	1.916	2.133	3.153	2.505	2.441	2.742	2.517	2.209	2.047	2.063	1.609	2.552	2.674	3.015	2.911	2.346	2.498	2.841	2.599	2.522	2.465	2.082	1.211	2.328	2.374	1.166	2.14	2.904	3.011	1.821	2.286	2.07	2.619	2.274	2.058	2.159	2.281
8514	43.68	24.44	99.73	50.54	6.261	19.74	64.13	69.93	43.34	82.11	22.08	40.33	59.91	13.87	87.65	47.86	36.92	70.21	84.82	92.82	88.78	53.99	7.502	105.8	94.42	60.85	85.03	76.66	91.46	76.91	61.17	62.54	73.27	83.7	21.97	83.1	53.06	18.91	54.73	101.5	84.19	23.62	39.58	56.71	57.32	58.22	79.09	55.79	70.14
26038	17.21	11.51	43.54	31.78	18.73	43.54	30.21	25.57	12.06	35.81	12.14	19.71	20.17	36.15	23.06	10.98	29.42	31.16	35	30.11	42.53	22.97	3.405	53.32	38.33	15.78	34.07	39.9	35.95	24.77	24.91	19.13	17.9	32.61	12.05	33.57	13.54	12.93	34.73	33.82	32.31	8.974	9.435	21.2	12.28	26.68	43.85	13.13	26.75
105376687	0.5421	0.3629	0.4633	0.7532	14.16	1.359	0.2645	2.185	0.1896	0.921	0.2958	0.7212	0.06838	1.342	0.3999	2.043	1.538	0.5761	0.8651	1.358	1.027	0.2615	0.3887	0.5719	0.709	0.2885	0.7234	2.428	1.091	0.3406	1.226	0.391	2.752	0.9648	4.139	1.888	1.872	2.75	0.5971	1.42	2.306	0.265	0.1809	0.3704	0.07476	0.3365	0.7643	0.2554	0.8553
6146	60.55	77.95	49.12	53.05	56.15	83.19	61.54	61.93	55.15	57.81	65.36	73.61	65.27	129.5	80.27	74.01	65.7	75.26	67.55	68.96	60.43	79.33	81.93	55	58.85	82.96	62.18	51.31	68.64	64.11	58.62	71.45	76.95	72.58	73.51	64.42	93.66	108.2	57.95	85.91	71.51	83.96	83.05	71.11	81.24	66.79	66.46	95.96	63
107985733	2.622	2.122	2.682	3.339	1.41	3.348	3.529	3.812	2.627	4.111	2.367	2.72	2.568	4.223	1.699	1.689	3.728	3.902	3.329	3.433	3.593	3.26	1.641	5.587	3.328	1.732	4.009	3.886	4.925	2.391	3.252	2.263	2.025	3.186	1.928	3.709	2.19	2.912	2.311	4.746	4.314	1.958	1.448	2.167	1.795	2.279	4.601	2.044	1.989
102724450	0.7257	1.005	1.5	0.7058	0.2661	0.9098	0.7511	2.016	1.05	0.85	0.252	0.7679	0.8155	0.8573	0.3407	0.5965	1.392	1.718	1.152	1.34	1.151	1.671	0.4257	1.981	1.585	0.2457	1.497	1.985	1.394	0.5223	1.286	0.5995	1.372	1.42	0.4764	1.379	0.7974	0.8433	0.6539	1.382	2.116	0.3762	0.2311	0.5522	0.2547	1.019	1.085	0.2176	0.8095
388591	1.296	0.9089	1.216	1.595	1.116	2.654	1.504	1.819	1.13	1.46	1.344	1.303	0.7458	2.408	0.6315	1.066	1.999	1.607	1.241	1.292	1.254	1.132	0.4401	2.227	1.352	0.7317	1.825	2.106	1.504	1.028	1.705	0.9074	1.46	1.135	0.5675	1.602	0.8725	1.123	1.125	1.974	1.794	0.6217	0.608	0.828	0.512	1.069	1.896	0.61	0.7954
23463	14.1	15.88	15.15	13.47	6.115	9.389	11.56	11.04	15.09	13.09	13.73	9.973	13.96	9.207	10.2	8.973	9.843	12.18	11.54	9.83	10.74	13.47	12.05	11.08	12.82	10.07	11.78	12.84	10.9	10.57	13.5	9.18	9.848	11.11	6.139	12.42	9.287	8.183	12.72	10.32	11.74	9.139	11.32	10.24	10.11	12.34	10.93	11.02	18.24
148645	0.01519	0	0.03634	0.04431	0	0	0.01729	0.01785	0.01859	0.0301	0.07734	0.01768	0	0	0.01569	0.01144	0.09424	0.01883	0.02121	0.02804	0.07417	0.02564	0.06533	0	0.04345	0.01414	0.02027	0.01904	0	0	0.03699	0	0.02632	0.0172	0.04387	0.01763	0	0	0	0.05967	0.06958	0	0.01774	0	0	0.01467	0.04996	0	0.1305
390992	0	0	0.08405	0.06832	0	0	0	0	0	0	0	0.04088	0.06202	0.0169	0.01814	0.02647	0	0	0.04904	0	0	0	0	0	0	0	0	0	0	0	0.04278	0	0	0	0	0	0	0	0	0	0.04023	0	0	0	0	0	0	0	0
387509	4.736	5.481	12.82	5.617	3.923	18.09	4.133	5.501	5.347	5.241	6.042	3.844	4.896	24.87	3.268	2.075	11.41	6.112	4.336	2.363	5.997	5.208	1.409	4.474	4.045	1.588	4.673	4.301	3.329	2.216	8.536	1.871	2.587	3.206	1.649	2.484	1.12	2.247	4.347	2.595	4.796	0.9342	1.991	3.893	2.352	3.07	4.912	1.812	10.6
11332	49.81	40.47	88.79	88.67	8.737	86.88	49.12	65.25	62.21	80.41	60.55	40.11	66.68	85.31	54.84	29.72	57.24	77.61	65.07	58.33	78.92	45.71	14.75	104	60.71	31.67	78.48	84.16	64.49	54.92	79.23	41.34	49.02	61.05	17.94	54.13	35.91	30.74	60.91	57.35	59.7	19.25	26.39	39.86	32.82	46.62	68.81	35.77	61.6
54626	0.06436	0.1576	0.09102	0.01707	0	0.007336	0.03331	0	0.05015	0.005799	0.149	0.04087	0.02583	0.0169	0.03324	0	0.05083	0.01451	0	0	0.004082	0.04445	0.02936	0	0	0.005449	0.003904	0.01467	0	0	0.01425	0.02954	0	0.006626	0.008451	0	0.01414	0.008311	0.006444	0.007662	0.0201	0	0	0.06997	0.0113	0.01695	0.03208	0.05789	0.07898
83715	0.1196	0.2202	0.1738	0.1745	0.07656	0.1607	0.1167	0.144	0.1151	0.1242	0.1849	0.09613	0.088	0.08086	0.1	0.2446	0.2368	0.1659	0.08748	0.2129	0.1331	0.1106	0.04492	0.1051	0.1189	0.1008	0.1558	0.1892	0.137	0.07014	0.1734	0.06614	0.2122	0.1225	0.2015	0.07604	0.08605	0.0809	0.08154	0.2014	0.1076	0.03248	0.05321	0.0647	0.06597	0.08112	0.1343	0.05322	0.1258
100422975	0	0	0	0	0	0	0	0	0	0	0	0	0	0	0	0	0	0	0	0	0	0	0	0	0	0	0	0	0	0	0	0	0	0	0	0	0	0	0	0	0	0	0	0	0	0	0	0	0
8718	2.447	3.171	3.426	3	2.554	5.14	2.282	4.713	1.912	4.708	4.109	2.121	2.229	3.608	2.904	5.551	4.798	6.955	4.044	9.467	4.077	4.34	1.792	3.845	4.967	2.897	5.827	8.176	6.08	2.576	6.753	2.786	6.959	4.216	5.753	4.684	2.517	3.235	2.365	8.437	5.232	1.232	1.17	2.054	2.538	3.262	4.353	1.946	2.971
57449	4.542	3.891	12.36	6.328	1.859	9.854	6.775	8.582	3.837	12.51	3.899	4.908	6.172	11.08	12.51	6.615	7.81	8.594	8.95	10.58	10.98	8.345	2.576	8.706	10.69	7.872	11.43	10.74	17.56	8.991	8.845	7.633	9.407	10.74	1.907	7.956	6.298	2.778	5.96	13.7	9.284	2.774	4.177	5.896	7.676	7.215	9.489	6.945	7.389
79707	2.633	3.262	3.072	2.34	1.969	2.91	2.779	2.914	2.714	2.823	2.287	2.363	3	2.857	3.119	2.605	2.7	2.411	2.764	2.113	2.403	2.783	2.655	2.641	2.737	2.723	2.846	2.799	2.883	2.883	2.849	2.885	2.564	3.093	2.011	3.108	2.767	1.942	2.81	2.655	3.027	2.827	2.736	3.164	2.837	2.814	3.417	2.461	2.859
80835	0.09961	0.0755	0.1052	0.03419	0.1181	0.01469	0.07338	0.04822	0.09326	0.04646	0.05221	0.1364	0.03104	0.02256	0.03329	0.09272	0.02182	0.05812	0.06136	0.03245	0.01635	0.09398	0.08402	0.008654	0.05364	0.03819	0.043	0.03673	0.01376	0.03093	0.0785	0.05325	0.0457	0.01991	0.07617	0.02721	0.04249	0.1248	0.01291	0.03069	0.04698	0.0401	0.08896	0.02102	0.04525	0.0481	0.03855	0.09017	0.05033
107984912	0.2236	0	0.1338	0	0.3007	0	0.06366	0	0.1369	0	0.07118	0.1953	0.04937	0	0.1444	0.08426	0.06939	0.06932	0	0.05161	0.03901	0.0944	0.08017	0.05505	0.03199	0.05207	0.03731	0.1402	0.06563	0.04919	0	0.05646	0.04845	0.06332	0.08076	0.06491	0.2027	0	0.06158	0.07322	0.1281	0	0.0653	0.06686	0.05397	0.027	0.06131	0.1229	0
3104	5.195	3.927	3.932	4.141	4.351	5.161	4.129	4.39	4.186	4.285	5.694	5.187	3.796	5.068	4.333	5.522	4.995	6.214	3.922	4.496	4.209	4.371	4.932	4.151	4.397	4.745	5.46	5.577	5.143	4.424	5.69	5.178	5.444	3.74	4.387	4.104	4.423	4.479	4.104	4.771	4.914	5.3	5.021	4.446	4.326	3.819	3.658	4.16	4.348
9903	14.58	12.85	14.81	7.941	5.396	5.374	13.54	10.23	12.74	14.91	9.539	18.3	16.13	3.696	15.98	12.67	10.99	11.78	14.96	22.46	9.504	13.29	18.42	9.896	14.58	16.12	13.48	8.679	19.68	15.67	11.36	17.18	21.23	16.05	30.26	13.98	11.93	6.239	11.55	14.74	14.9	16.47	16.13	14.78	15.96	14.47	11.79	12.02	9.864
107984913	0.582	0.5187	1.423	0.2584	0.5443	0.6345	0.9652	0.5355	0.6971	0.6646	0.5637	0.6775	0.6033	0.4384	0.5881	0.696	0.6124	0.2667	0.8038	1.448	0.7327	0.7369	0.7529	0.5793	0.7312	0.7305	0.4643	0.7615	0.8613	0.7012	0.5085	0.8048	0.7017	0.5301	0.8772	0.4994	0.627	0.4672	0.6549	0.5136	0.5796	0.6782	1.049	0.6657	0.9037	1.002	0.6243	0.7927	0.4968
148479	6.857	5.783	5.473	6.335	3.349	5.986	6.116	4.995	5.64	7.291	4.162	7.37	7.091	7.122	5.297	3.823	8.116	7.255	5.838	6.359	6.459	6.122	6.716	6.046	5.182	5.63	6.722	5.238	5.863	5.325	5.736	6.138	4.632	7.024	3.711	6.477	5.167	5.077	7.181	4.256	6.724	4.587	6.213	5.197	5.924	5.466	7.676	4.635	9.489
90326	6.301	4.272	5.377	7.224	3.514	6.805	5.443	5.62	4.964	7.09	7.113	4.983	5.305	6.604	5.678	5.848	6.612	7.977	5.996	7.632	6.024	5.06	5.531	6.995	5.814	5.886	7.185	6.78	6.934	5.83	7.568	5.73	7.182	5.973	6.607	5.837	5.609	6.146	5.919	6.828	7.599	5.247	5.179	5.039	5.027	5.531	5.922	4.991	6.276
55735	11.9	11.02	12.89	14.49	6.33	14.62	14.14	12.29	12.39	15.2	10.07	10.98	12.64	14.93	13.93	10.09	14.63	12.72	14.65	14.95	14.14	13.31	11.54	16.01	15.21	11.63	15.41	13.54	15.68	13.28	12.72	12.28	12.29	14.3	8.96	14.91	11.68	8.525	15.15	14.4	14.05	11.99	11.14	13.04	10.7	13.12	15.37	10.82	13.72
100505887	0	0	0	0	0	0	0	0	0	0	0	0.05985	0	0	0	0	0	0	0	0	0	0	0	0	0	0	0	0	0	0	0	0	0.1337	0	0	0	0	0	0	0.06733	0	0	0	0	0	0	0	0	0
110841581	0.4969	1.005	0.4325	0.2636	0.9717	0.1699	0.5144	0.8498	0.6084	0.4925	0.8052	0.5259	0.5186	0.2827	0.3966	0.5447	0.6168	0.6161	0.41	0.1668	0.3467	0.6483	0.6154	0.4003	0.3102	0.6731	0.5426	0.3965	0.3712	0.5166	1.045	0.6386	0.6264	0.307	0.8483	0.472	0.7099	0.8342	0.199	0.8874	0.3622	0.4122	0.6859	0.5402	0.3053	0.1963	0.2477	0.5463	0.5544
23261	5.698	5.096	6.46	9.311	4.31	10.08	8.148	6.681	5.822	9.44	6.723	6.225	6.443	9.712	6.077	3.82	7.642	8.494	9.023	10.29	8.785	6.782	2.892	8.675	9.31	4.93	8.971	9.252	8.196	6.66	7.498	5.801	4.256	8.745	4.286	12.46	5.881	7.379	8.892	8.016	8.678	3.578	5.157	5.825	4.623	7.71	8.492	5.137	8.451
105376692	0	0	0	0	0.02882	0.01344	0	0	0.02625	0.02125	0	0.02496	0.009466	0	0	0	0	0	0.01497	0	0	0	0	0	0	0	0.007153	0.02688	0	0	0	0	0.01858	0	0	0	0	0	0	0.01404	0	0	0	0	0.0207	0	0	0	0
102725193	0	0	0	0	0	0.1261	0	0	0	0.03322	0	0	0	0.01613	0	0	0	0	0	0	0	0	0.02403	0	0	0.03121	0.02236	0	0	0	0.04082	0	0	0	0	0	0	0.09522	0.03692	0	0	0	0	0	0	0.06474	0	0	0.04113
101928836	0	0	0.04032	0	0	0	0	0	0	0.0167	0	0	0.01488	0	0.0174	0.03809	0	0	0.01176	0	0.01176	0.01422	0.01208	0	0	0.01569	0	0.04225	0.01978	0.01482	0	0	0	0	0	0	0	0	0	0	0.0193	0	0.01968	0	0	0	0	0	0.02068
105376691	0	0	0	0	0	0	0	0.09549	0	0	0.1034	0	0	0	0	0	0	0	0	0	0	0	0	0	0	0	0.0542	0	0	0	0	0	0.1408	0	0	0	0	0	0.08946	0	0	0	0	0	0	0	0.08907	0	0
105376689	0.5724	0.509	0.3399	0.7477	0.8593	2.546	0.8562	0.7957	1.304	0.3561	1.441	1.503	0.4316	2.338	0.63	1.354	0.7052	0.6578	0.3559	0.6672	0.2652	0.3879	0.8866	0.1213	0.4422	1.334	0.4683	0.5814	0.6473	0.5403	0.7886	1.498	0.6879	0.7807	0.7845	0.519	1.071	1.762	0.5107	0.197	0.4163	1.053	1.171	0.7144	1.335	0.8835	0.5085	1.29	0.4306
9341	34.52	43.58	12.15	10.21	13.65	5.276	21.13	19.08	36.68	11.81	30.3	32.58	32.64	5.191	28.12	32.28	13.43	18.71	16.16	20.06	6.441	27.91	57.41	4.722	18.54	36.45	15.2	9.412	23.59	24.65	16.18	29.79	30.46	20.17	34.94	16.05	35.49	36.91	17.92	15.01	18.82	44.66	34.42	31.02	36.72	31.65	10.26	32.3	19.47
8863	7.91	6.868	4.008	6.587	5.698	2.817	7.941	6.079	8.763	6.735	4.772	10.75	7.656	3.298	4.938	4.08	7.703	7.218	8.251	6.438	3.747	7.222	7.743	3.324	7.399	11.69	7.198	4.968	9.802	9.297	5.948	9.377	4.761	8.082	2.898	8.544	8.739	8.032	8.661	3.887	8.338	10.71	14.77	8.084	9.759	7.109	8.083	10.82	5.226
10911	0.0293	0.103	0	0.04275	0.05909	0.05511	0	0.03445	0.01794	0	0.09326	0	0.01294	0.02821	0	0.02208	0.1637	0.03633	0.01023	0.02705	0.03067	0.0371	0.02101	0.04328	0.008383	0.09551	0.0391	0	0.0172	0.01289	0.01784	0	0.03809	0.08296	0.02116	0	0.05313	0.06243	0.03227	0.05756	0.05034	0.05013	0.1027	0.1051	0	0.02122	0.01607	0.08053	0.07192
3604	0.0726	0.2126	0.004343	0.01059	0	0.02276	0.01653	0	0.04444	0.01439	0.06007	0.04225	0.009615	0.005241	0.005624	0.01641	0.01802	0.0045	0.01774	0.01005	0.02026	0.03983	0.01822	0.003574	0.02908	0.0169	0.01211	0.01365	0.01278	0.006386	0.004421	0.00733	0.02517	0.004111	0.01049	0.03793	0	0	0.06396	0.01901	0	0.00828	0.008479	0.008681	0.007008	0.005258	0	0.01197	0.03563
11315	117.6	120.3	121.9	140.5	84.53	111.5	106.2	125.8	106.2	124.4	176.6	108.4	132.5	134.6	121.6	112.4	118.5	197.3	130.2	135.5	129.4	124.8	107.2	129.9	118.1	113.5	138	121.8	120.9	123.7	152.5	107	126.9	128.6	94.77	110.4	156.8	148	101.6	124.3	135.1	95	124.4	101.1	114.7	117.1	115.7	145	137.8
54206	3.46	3.526	3.515	3.692	2.254	3.156	3.71	3.81	2.711	4.337	2.804	4.048	4.993	3.253	6.071	3.931	3.822	3.741	4.232	4.964	4.246	3.827	3.79	3.102	4.488	3.419	4.034	4.283	4.618	3.689	3.844	4.305	4.179	4.534	10.4	6.285	3.064	2.408	4.398	3.555	4.64	4.325	4.224	3.425	3.615	4.364	3.874	3.442	6.411
107984915	0	0	0	0	0	0	0	0	0	0	0	0	0	0	0	0.0173	0	0	0.01603	0	0	0	0	0	0	0	0	0	0	0	0	0	0.0199	0	0.0995	0	0	0	0	0	0	0	0	0	0.02217	0	0	0	0
102724539	0	0	0	0	0	0.06291	0	0	0	0	0.06388	0	0	0	0	0	0	0.1866	0	0	0	0	0	0	0.02871	0	0	0	0	0.04414	0	0	0	0.05682	0.07247	0	0	0	0.05526	0.1314	0.05747	0	0	0	0	0.07268	0	0	0
105376695	0	0	0	0	0	0	0	0	0	0	0	0	0	0	0	0	0	0	0	0	0	0	0	0	0	0	0	0	0	0	0	0	0	0	0	0	0	0	0	0.3711	0	0	0	0	0	0	0	0	0
50651	8.338	5.508	11	13.43	3.68	13.05	9.004	7.47	9.36	13.36	6.011	6.907	8.839	11.98	9.329	4.795	8.711	8.775	9.842	8.617	13.84	7.724	3.462	15.18	10.52	4.888	10.35	16.11	9.42	8.84	9.215	7.679	7.506	10.21	2.457	9.953	5.837	4.332	12.07	7.361	9.282	4.415	5.743	7.13	5.397	7.797	11.48	6.361	8.157
473	14.22	13.25	17.74	13.09	13.21	19.33	17.68	14.68	12.51	15.47	9.12	15.16	13.9	21.08	16.03	13.96	16.23	14.26	18.39	23.33	15.44	16.64	15.79	15.85	19.63	14.94	19.2	16.44	22.64	17.23	13.85	16.81	14.35	17.88	17.73	16.48	13.11	11.48	15.67	18.56	19.78	13.77	15.34	13.45	14.94	16	19.62	12.73	13.29
102724552	0.2875	0.08418	0.215	0.0699	0.628	0	0.2455	0.08449	0.08799	0.07122	0.2745	0.2928	0.2855	0.1038	0.05567	0.2166	0.2676	0.1782	0.1756	0.2985	0.1253	0.1213	0.3091	0.1061	0.2467	0.2677	0.1918	0	0.1265	0.06322	0.4814	0.1814	0.1557	0	0.6228	0.08343	0.4343	0.3573	0.1583	0.1412	0.1235	0.3688	0.2518	0.1719	0.2428	0.2429	0.0394	0.079	0.08819
106632271	0	0	0	0	0.2941	0.2743	0.4981	0	0	0	0	0.5093	0	0.1053	0	0	0	0	0	0	0	0	0.6273	0	0	0.4074	0.4379	0.2743	0.2568	0	0	0.4418	0.3791	0	0	0	0	0.3107	0	0	0.2505	0	0	0	0	0	0	0	0
2023	216.2	198	276.6	178.4	125.9	93.05	192.6	244.9	204.3	196.5	164.5	195.9	266.5	101.6	230.2	238.3	144.1	216.9	228	165.6	151.9	226.6	167.8	185.4	207.6	217.9	222.9	160.7	188.5	246.1	232.5	231.9	242.7	184.4	204.6	156	215.9	116.8	163.2	180.2	191.9	160.2	275.8	206.8	192.3	159	191.6	301.1	273.7
102465436	0.2802	0.3282	5.364	0.545	0.7533	0.7026	0.638	1.318	1.029	0.2777	0.7134	0.9785	0.2474	0.4046	5.643	1.478	0.3478	0.3474	0.1956	0.5173	0.1955	0.2365	0.4018	0.6897	0	0.2609	0.3739	4.567	0.6578	0.493	1.024	0.5658	0.9713	0.9519	0.4047	0.6506	0.3387	0.398	1.234	0.3669	0.6418	1.598	1.309	0.335	0.5409	0.6764	0.6145	0.924	0.3438
100505975	1.172	1.372	2.136	0.8682	0.675	1.399	1.143	1.049	1.503	1.106	0.6392	0.8442	1.576	1.477	1.959	1.303	1.662	0.4842	1.169	1.184	1.79	1.601	0.8799	1.923	1.213	2.338	0.7072	1.049	1.834	1.718	0.9512	1.014	1.209	1.2	0.8058	0.7124	1.821	0.2377	0.9216	1.315	0.7668	0.7635	2.541	1.468	0.9155	1.32	0.6117	1.349	0.6161
112268261	0	0.004734	0	0.00393	0.01086	0	0.004601	0.004751	0.004948	0.02002	0	0	0	0	0.0167	0.009135	0.01003	0	0	0	0.005639	0.01023	0	0	0.002312	0.03387	0.005393	0	0	0.003555	0.009843	0.01224	0.01051	0	0.01167	0	0.004884	0	0.004451	0	0.004628	0.004609	0.01416	0.004832	0.0117	0.001951	0.004431	0.02665	0.004959
765	0	0.0362	0	0.04508	0	0	0	0.01816	0.03784	0.03062	0.118	0.03597	0	0	0.007979	0.01164	0.05753	0.01916	0	0	0	0.02608	0.1662	0	0.02652	0.04316	0	0.03874	0	0	0.01882	0.0468	0	0	0	0	0.03735	0.04389	0.03403	0	0	0	0.01805	0	0.05966	0.02238	0	0.08492	0
155184	0.012	0.01406	0	0	0.01613	0	0.04099	0	0	0	0	0.01397	0.0106	0.005776	0	0	0	0	0	0	0	0.01013	0	0	0.01373	0.02235	0.01601	0	0	0.02111	0.02923	0	0.0104	0	0	0	0	0	0	0.01572	0	0.01369	0.04205	0	0	0	0.02632	0.01319	0
6518	4.597	7.245	3.819	2.013	0.4382	0.3503	5.417	1.951	2.804	4.044	2.242	3.986	2.317	0.3158	4.56	10.49	2.984	2.629	3.115	4.763	0.4814	5.9	5.73	0.8023	3.483	5.751	3.477	0.69	2.45	3.903	3.119	4.509	3.081	1.716	2.972	2.649	2.881	3.199	2.117	6.636	1.333	6.233	4.573	5.522	4.777	2.878	2.112	9.125	2.286
80045	0.3631	0.4925	0.263	0.1348	0.2441	0.05991	0.3536	0.1067	0.7196	0.1279	0.3102	0.534	0.3206	0.0299	0.1653	0.2556	0.1957	0.1481	0.1701	0.1941	0.07667	0.4437	0.346	0.07763	0.1312	0.2269	0.1435	0.09586	0.3477	0.1513	0.2095	0.275	0.2567	0.1732	0.2554	0.2108	0.2888	0.1425	0.1684	0.2878	0.1368	0.1907	0.4185	0.16	0.1891	0.2053	0.131	0.2889	0.2638
106614088	2.298	3.97	0.8685	0.4201	0.2258	0.2256	0.6147	0.6841	1.873	0.4875	2.978	1.355	0.8316	0.06063	0.3346	0.8769	0.4095	0.5652	0.6827	0.5759	0.2218	1.231	1.049	0.1979	0.6384	0.5754	0.5764	0.2633	0.5211	0.6649	0.789	0.5088	0.3899	0.4688	0.3379	0.8845	0.7251	0.5879	0.3303	0.7542	0.5428	0.6158	1.464	0.3084	0.7296	0.9037	0.2631	0.4616	0.6036
407040	0.9068	1.859	0.2713	0.441	0	0	0.5162	0.2665	0.8327	0.2247	2.886	0.7917	0.8007	0.1091	0	0.5125	0.2814	0.2811	0.7914	0.837	0	0.3827	0.4876	0.1116	0.2594	0	0.4538	0	0.2661	0.1994	0	0	0	0	0	0.7896	0.548	0	0	0	0	0.2586	0.5295	0	0.4377	0.5473	0.2486	0.2492	0.2782
102724571	1.397	1.934	0.395	0.0247	0.1365	0.03184	0.2602	0.1493	1.15	0.2013	2.231	0.8277	0.5381	0	0.03934	0.5549	0.2837	0.2834	0.1418	0.3047	0.07087	0.686	0.8011	0.06251	0.1453	0.09459	0.1355	0.03184	0.2087	0.2234	0.2474	0.1282	0.4181	0.2588	0.4402	0.1474	0.1535	0.7214	0.05594	0.1663	0.08726	0.4344	1.246	0.1518	0.1471	0.4292	0.05569	0.3071	0.187
9563	4.849	5.387	1.913	1.068	2.142	1.462	3.133	2.046	5.764	1.654	2.3	4.324	3.163	1.115	3.749	4.84	2.111	1.862	2.559	2.477	0.8683	4.457	6.589	0.9321	2.355	4.964	1.871	1.136	2.974	3.463	2.026	4.126	3.154	2.161	2.405	1.945	3.92	2.334	1.733	2.259	1.892	5.622	4.999	2.903	4.026	3.497	1.656	4.123	1.646
80176	11.82	18.05	2.133	2.655	1.856	1.973	4.296	2.86	9.575	3.827	9.444	6.897	9.067	2.473	6.319	10.01	3.836	3.613	4.507	4.143	1.227	6.757	17.38	1.099	3.046	6.34	2.995	2.466	4.024	4.633	4.038	5.059	5.684	4.728	5.601	3.57	5.696	5.28	3.086	3.69	3.963	9.258	5.532	5.511	8.254	6.369	1.866	4.501	3.754
100506022	1.412	0.8986	0.5018	0.5571	0.55	0.4617	1.724	0.8778	1.503	0.8515	0.9766	1.322	1.066	0.5661	1.384	1.649	0.6855	0.7228	0.807	0.5382	0.3711	1.053	2.156	0.3726	0.9832	2	0.703	0.4617	1.117	1.323	1.308	1.374	1.143	0.9267	0.2512	0.8431	1.632	1.09	0.9463	0.2009	0.9489	1.925	1.804	1.296	1.678	1.427	0.5384	1.271	0.6025
84275	5.047	5.103	4.438	7.675	8.467	5.524	6.051	6.468	5.364	6.704	4.532	7.773	7.226	7.006	6.672	4.38	8.543	6.62	7.256	4.061	5.979	4.786	4.578	2.73	7.396	7.783	5.701	6.781	5.873	6.586	7.367	6.982	5.124	5.589	12.24	7.196	7.605	5.808	8.369	3.244	6.715	9.093	12.18	6.221	8.302	5.114	5.125	9.824	4.177
199953	3.507	2.871	2.674	3.045	2.643	2.19	2.993	2.32	3.479	3.59	2.255	3.474	3.46	2.049	3.478	2.603	3.487	2.749	3.493	2.803	3.036	3.364	3.514	3.009	3.593	3.36	3.033	3.034	3.945	3.318	3.201	3.693	3.236	3.577	2.734	2.708	2.507	1.52	3.053	2.981	3.099	3.726	4.471	3.11	3.14	3.133	2.573	2.61	3.448
107985734	0.2037	0.2386	0.5957	0.6383	0.6692	0.4823	0.2319	0.3458	0.2771	0.5158	0.6338	0.4215	0.2997	0.5119	0.222	0.3751	0.646	0.3928	0.1896	0.2924	0.2368	0.2101	0.06489	0.3454	0.246	0.2318	0.3322	0.4256	0.2656	0.2986	0.441	0.1599	0.4118	0.2819	0.5883	0.2627	0.3829	0.5143	0.4486	0.1482	0.2851	0.1549	0.1586	0.2165	0.1966	0.2295	0.4218	0.1741	0.4443
105376712	0	0	0	0	0.1517	0	0	0	0	0	0	0	0	0	0	0	0	0	0	0	0	0.04763	0	0	0	0	0	0	0	0	0	0	0	0	0	0	0	0	0	0	0	0	0	0	0	0	0	0	0
5293	5.992	7.471	6.034	7.813	4.422	6.505	5.966	5.201	5.325	7.25	6.063	5.099	3.997	5.944	3.369	4.049	5.618	6.501	5.534	6.927	6.379	6.684	4.189	8.386	6.323	4.175	5.297	8.585	6.039	3.951	7.106	4.618	5.715	5.372	4.234	5.173	3.776	5.299	5.684	6.856	4.878	2.934	4.118	4.263	3.73	4.744	4.929	3.568	5.811
644997	0.01368	0.08012	0.01637	0.0133	0.05517	0	0.03115	0	0.08374	0.02711	0.1045	0.06369	0.06039	0	0.01413	0.05154	0.08489	0.05088	0.0573	0.01263	0.01909	0.1501	0.06865	0	0	0.01274	0.05476	0.01715	0	0.0361	0.04998	0.02763	0	0.04647	0	0.04764	0.01653	0.2137	0.01507	0	0	0.06241	0.06391	0.03271	0.05282	0.01981	0.06	0	0.03357
101929074	0.1822	0.09148	0.1869	0.1013	0.175	0.1958	0.05928	0.0306	0.06374	0.1032	0.09941	0.1515	0.09194	0.2631	0.04033	0.07846	0.1615	0	0.2363	0.1201	0.1453	0.2197	0.112	0.1153	0.134	0.07272	0.1216	0.06528	0.1222	0.0916	0.1902	0.1314	0.04512	0.2358	0.0752	0.03022	0.06293	0.1479	0.05734	0.1364	0.05963	0	0.1216	0.1868	0.05025	0.05027	0.05709	0.05723	0.2555
22883	172.6	117.4	266.3	235.9	64.98	192.8	225.5	143.7	151.7	302.6	65.43	156	174.6	192.7	157.1	68.71	222.7	147.5	252.8	198.7	245.9	181.1	63.6	318.4	228.7	101.5	211	259.8	211.9	175	164.3	129.5	98.56	206.4	53.41	229.2	95.44	71.36	256.6	156.2	180.8	80.02	107.1	121.9	109.8	165.1	235.2	115.5	253.6
56998	10.43	8.855	12.74	15.41	11.42	17.19	11.21	13.9	11.17	14.79	11.54	11.58	13.47	20.7	16.01	11.55	14.56	16.11	15.75	13.02	18.14	12.34	9.997	17.5	14.58	14.67	13.03	17.04	13.65	15.19	18.21	14.74	14.39	15.44	10.36	13.02	12.89	10.22	15.24	17.06	14.98	15.87	13.17	17.79	12.72	14.65	14.7	12.77	17.25
105376717	5.193	4.638	6.829	6.251	5.322	8.123	5.444	5.924	7.051	6.981	3.862	6.105	6.084	9.948	8.656	6.122	6.956	4.909	8.328	6.692	9.435	7.335	5.271	8.784	8.561	7.996	5.866	8.381	7.242	7.282	7.514	7.84	6.416	7.453	5.124	6.685	5.842	3.944	9.174	7.676	7.479	8.21	6.546	8.915	7.941	8.366	6.202	7.122	7.824
84328	8.25	9.81	6.439	6.507	7.234	9.086	7.731	6.354	8.581	5.031	7.862	8.208	8.314	10.83	7.445	7.744	7.518	6.053	7.066	6.149	6.201	7.716	10.65	5.167	6.877	10.86	6.251	6.049	7.082	7.848	6.728	8.211	8.325	6.499	5.904	7.17	9.524	8.738	7.137	4.866	6.567	10.61	11.29	8.386	10.65	8.937	5.708	10.18	6.802
64802	2.932	3.067	2.33	2.073	2.083	2.265	2.092	2.302	2.776	2.065	3.039	2.072	2.658	1.902	1.998	2.194	2.06	2.337	2.274	2.107	1.925	2.581	3.367	2.322	2.364	2.516	2.148	2.028	2.139	2.45	2.614	2.427	2.514	2.087	2.571	1.963	2.702	2.759	2.307	2.317	2.375	3.022	2.813	2.298	2.603	2.366	2.21	2.337	2.165
113391335	0.1685	0.06579	0.1344	0.05463	0.3775	0.2113	0.3197	0.3962	0.1375	0.05566	0.0715	0.5884	0.2976	0.1892	0.08702	0.5502	0.3485	0.2089	0.1569	0.3629	0.1959	0.4267	0.4832	0.2765	0.1607	0.4184	0.03747	0.3521	0.7911	0.247	0.684	0.4537	0.6814	0.5725	0.7301	0.1956	0.6789	0.7978	0.1856	0.7355	0.386	0.4484	0.328	0.403	0.3253	0.3797	0	0.1235	0
100847055	0	0	0.3826	0	0	0.4008	0	1.503	0	0	0.814	0	0	0.3077	0.4953	0	0.3968	0.3964	0	0.2951	0.2231	0	0	0.3148	0	0.8931	0	0.8017	0	0.2812	0.3894	0.3228	0.2771	0	0	0	0	1.816	0	0.4187	0.3662	0.3646	0	0	0.3086	0.1544	0	0	0.7846
116362	0.8015	0.313	0.3908	1.559	0.5587	0.1861	1.825	3.944	0.4362	1.971	0.4535	3.456	3.932	0.08573	7.129	5.95	0.2948	4.306	3.026	2.823	0.2485	2.757	3.278	0.3069	2.378	8.708	1.585	1.266	3.694	3.917	3.218	7.524	7.744	4.976	5.875	2.964	8.576	7.126	2.223	5.948	7.14	9.853	3.71	5.254	8.74	4.673	1.204	5.58	2.732
10277	8.032	8.73	11.09	7.456	4.134	8.701	10.56	8.769	9.957	9.199	6.936	9.566	9.754	7.824	11.53	8.879	7.606	8.692	11.11	12.57	6.803	10.18	9.816	10.94	11.77	10.82	9.866	8.037	11.83	10.35	9.176	10.72	9.687	9.895	7.505	9.953	9.003	6.895	9.329	10.21	10.25	12.66	8.82	11.14	11.41	11.61	9.967	8.834	9.782
23095	25.76	30.11	39.68	21.76	25.1	43.06	33.88	27.14	31.66	28.08	15.41	32.56	31.98	41.09	36.24	22.86	29.62	21.37	40.43	35.78	27.99	32.35	36.05	40.81	39.94	40.75	29.53	26.59	35.8	37.81	21.68	34.97	25.64	37.08	19.53	39.36	29.19	17.89	36.51	32.09	31.67	42.34	33.52	40.29	36.44	40.82	36.37	29.95	30.11
105376725	0.6196	0.9475	0.3089	1.389	7.357	1.942	0.6858	2.731	0.6743	0.7334	4.776	1.322	0.5015	1.135	0.711	4.033	1.474	2.518	0.6128	1.684	1.069	0.9007	1.061	0.6439	0.6401	1.074	0.9072	1.662	0.7272	0.8932	3.605	1.182	3.743	0.9745	6.041	0.8391	2.247	6.478	1.061	2.186	1.735	1.335	1.146	1.05	1.113	0.9141	1.264	1.211	1.901
5226	38.1	42.09	37.68	26.65	20.86	43.78	30.7	22.54	38.1	28.01	33.07	29.92	36.93	54.02	27.03	30.52	34.55	25.72	29.81	29.35	19.16	38.86	34.97	26.21	27.83	24.11	30.86	19.85	33.56	26.89	31.27	27.1	25.55	26.71	37.11	29.34	27.94	23.72	24.19	33.13	27.64	24.58	33.99	25.21	25.45	28.89	28.37	28.53	39.98
100526739	5.73	3.757	3.914	8.484	2.539	7.041	4.576	4.203	3.601	5.177	6.359	6.183	3.75	6.553	2.881	2.207	5.869	5.658	5.868	3.054	7.846	4.752	3.572	6.622	4.215	2.526	5.769	6.756	3.274	3.613	7.535	3.277	3.109	4.408	1.685	4.445	3.264	6.897	6.13	3.686	4.342	2.227	3.095	3.335	2.166	4.524	5.867	2.913	5.383
378708	4.388	3.189	3.411	3.645	1.227	3.012	3.045	3.013	3.647	3.349	3.058	3.207	2.673	2.968	2.763	1.762	2.564	3.237	3.712	2.587	3.643	3.475	2.618	3.982	3.207	2.491	3.42	3.093	3.196	2.733	3.101	2.652	2.707	2.83	1.319	2.901	3.136	2.935	2.84	3.23	2.697	1.516	2.675	2.107	2.103	2.552	2.775	3.134	3.184
1325	6.302	3.707	3.918	13.83	3.668	13.1	6.368	4.875	2.305	7.95	11.22	9.623	5.107	10.87	2.564	2.611	10.06	8.524	7.943	3.753	12.98	5.896	4.323	8.986	4.824	2.134	8.065	11.77	3.042	4.512	12.93	3.692	3.192	6.334	2.759	6.462	3.298	12.36	10.46	4.466	7.156	3.05	2.932	5.155	1.896	7.364	9.993	1.68	7.667
1676	8.753	9.179	7.874	8.057	9.803	8.83	8.114	8.454	9.094	6.976	13.68	8.649	8.247	8.531	8.375	10.2	8.979	7.949	7.068	7.94	6.945	7.363	12.07	6.002	7.717	10.06	7.444	8.246	7.534	8.692	9.189	8.886	10	6.692	10.83	7.322	10.99	12.53	7.266	6.925	7.533	11.15	11.65	9.297	10.33	10.17	7.178	9.095	8.385
5195	4.851	3.23	4.426	5.126	2.14	3.551	4.82	4.343	4.097	6.119	4.102	4.175	4.522	3.133	4.418	3.565	4.246	6.688	5.512	6.086	4.976	4.239	3.258	5.434	5.196	3.776	6.089	5.797	6.089	4.614	5.343	4.275	4.977	5.555	3.192	4.751	5.092	3.893	4.329	5.099	5.78	3.467	3.773	3.555	3.882	4.072	4.87	3.56	4.356
54897	0.4218	0.3315	0.1856	0.2382	0.1939	0.7779	0.4802	0.08318	0.4165	0.2697	0.2252	0.3104	0.2979	0.5121	0.1307	0.3834	0.2769	0.1282	0.2432	0.4119	0.3607	0.3492	0.5658	0.3269	0.2211	0.1267	0.1453	0.6824	0.3514	0.249	0.2022	0.2143	0.1297	0.2096	0.963	0.139	0.1973	0.1894	0.2637	0.1782	0.1403	0.1738	0.3718	0.1692	0.26	0.3626	0.1462	0.1645	0.1269
105376733	0	0	0	0	0	0	0	0	0	0	0	0	0	0	0	0	0	0	0	0	0	0	0.006863	0	0	0	0	0	0	0	0	0	0	0	0	0	0	0	0	0	0	0	0	0	0	0	0	0	0
105376735	0	0	0	0	0.04735	0	0	0	0	0	0	0	0	0	0	0.02654	0	0	0	0.06502	0	0	0	0	0	0	0	0	0	0	0	0	0	0	0	0	0	0	0.1164	0	0	0	0	0	0	0	0	0	0
148345	0.07689	0.1001	0.01022	0.05816	0.05742	0.04284	0.04863	0.02009	0.0523	0.0254	0.08701	0.1591	0.06035	0.008223	0.02647	0.06437	0.04241	0.01059	0.02386	0.007886	0.04172	0.03606	0.0245	0.07571	0.07821	0.03182	0.0057	0.07498	0.03008	0.03758	0.1457	0.01725	0.007403	0.02902	0	0.1686	0.01033	0	0.06586	0.02238	0	0.009744	0.01996	0	0.02474	0.02887	0.009368	0.02817	0.02097
23435	20.32	25.52	19.54	20.75	14.32	23.51	21.99	21.14	20.52	20.66	19.07	21.85	21.85	22.91	19.94	24.37	20.74	22.06	21.79	25.51	20.86	22.68	23.97	19.3	21.27	24.08	23.66	20.06	22.47	21.44	22.41	21.9	18.77	20.08	21.16	23.08	24.51	23.14	21.75	18.78	23.32	25.48	23.97	22.2	24.91	23.32	20.62	21.38	23.1
10747	1.503	2.066	1.288	2.103	1.535	2.001	1.976	2.117	1.841	1.518	1.997	2.139	1.598	1.702	1.328	2.769	1.659	2.094	1.937	1.645	1.431	1.606	1.624	1.43	1.8	2.307	2.619	1.408	2.102	1.763	3.018	2.062	1.456	1.85	1.448	2.176	2.535	2.32	1.799	2.346	2.53	2.456	2.58	1.543	2.284	2.563	1.974	1.398	2.369
6723	25.81	16.28	25.44	30.79	26.79	41.74	22.14	25.4	20.78	27	30.03	18.82	22.69	42.5	26.25	30.52	32.41	36.38	23.55	25.35	28.27	22.72	20.89	26.87	22.44	21.84	28.21	29.54	22.76	24.3	36.71	25.16	35.02	21.71	25.34	16.39	22.18	20.96	22.69	25.13	24.17	16.42	21.27	21.54	20.24	20.51	27.03	20.36	20.89
5394	12.42	12.53	8.213	11.16	9.078	11.72	10.95	13.88	13.43	10.21	22.41	14.1	12.31	10.33	9.135	14.19	11.14	12.89	10.32	11.08	9.141	14.16	18.07	8.843	10.52	12.68	13.23	10.1	11.04	10.41	16.63	12.03	11.51	10.17	12.07	10.01	13.67	15.74	10.66	12.83	14.1	14	11.96	10.48	11.32	12.51	10.87	10.1	12.34
105376736	2.67	2.551	2.458	2.238	1.27	2.009	2.619	2.415	3.219	2.565	1.674	3.061	2.902	2.254	2.122	2.446	2.345	2.649	2.868	2.389	2.035	2.948	4.33	2.164	2.586	3.022	3.015	2.318	2.508	2.964	3.302	3.111	2.136	2.652	1.84	2.432	2.731	1.984	2.489	1.775	2.776	2.811	2.351	2.407	2.736	2.837	2.388	2.619	2.42
2475	9.275	9.423	16.1	9.636	5.955	11.07	12.06	7.346	10.69	9.899	6.454	9.01	9.049	9.92	9.666	6.556	10.51	6.995	11.15	8.658	9.527	9.157	7.206	11.33	11.52	8.426	9.589	8.719	9.806	9.497	8.041	9.384	6.504	9.529	4.071	10.61	6.376	5.574	11.73	7.825	8.498	8.166	8.945	9.706	8.976	10.16	10.91	8.465	9.932
100873935	3.462	3.145	6.002	3.779	1.804	4.429	5.228	2.824	5.276	3.396	0.9443	4.358	4.117	3.638	4.323	2.049	3.682	1.664	4.242	3.326	3.992	3.369	2.558	4.086	5.093	3.289	3.936	2.79	3.648	3.946	2.237	3.959	1.714	3.52	0.8673	4.142	2.391	1.204	4.163	2.359	2.953	2.981	3.96	3.759	3.785	3.957	4.996	2.796	3.251
10218	0.4585	0.9223	0.05963	0.126	0.134	0.09997	0.1021	0.1406	0.7444	0.05927	0.05075	0.2436	0.0264	0.05277	0.03603	0.08261	0.04948	0.09886	0.05567	0.1196	0.146	0.1683	0.3644	0.02453	0.05703	0.1949	0.05985	0.09997	0.468	0.09645	0	0.02013	0.09501	0.1467	0.0144	0.1389	0.1084	0.1699	0.07684	0.4307	0.03425	0.05684	0.01164	0.05959	0.08659	0.05775	0.06557	0.05478	0.02446
29914	2.05	2.494	1.935	1.9	2.087	2.284	2.171	2.021	2.195	1.678	2.043	2.482	2.154	2.233	2.537	2.664	2.156	1.63	2.051	1.76	1.612	2.129	3.32	1.236	1.838	2.79	2.158	1.546	2.207	2.329	1.962	2.393	2.048	1.778	1.713	1.85	2.535	2.167	2.065	1.603	2.036	3.167	3.318	2.308	2.935	2.273	1.654	2.453	1.984
105376737	0	0.01496	0	0	0.01716	0.03202	0.02908	0	0.0469	0.01265	0.06502	0.04459	0.05637	0.006145	0.02638	0.04811	0.01585	0	0.02674	0.01179	0	0.02156	0.05493	0.006286	0.05114	0.09512	0	0.01601	0.02998	0.02247	0.0622	0.1031	0.02213	0.01446	0	0.07412	0.03087	0.127	0.02813	0	0	0.08738	0.01491	0.09161	0.03698	0.04932	0	0.07018	0.03134
105376739	0.2556	0.2138	0	0	0	0	0.04157	0	0.1341	0.03618	0.04648	0.085	0	0	0.09428	0.08254	0	0	0	0	0	0	0	0.01797	0	0.136	0	0	0	0	0	0.03687	0	0	0.05274	0	0.1765	0	0	0	0	0	0	0	0	0.01763	0.1201	0	0
105376740	0.1587	0.09293	0.06329	0.05144	0.1777	0.4642	0.1204	0.1554	0.09714	0.1048	0.06733	0.2155	0.2101	0.3309	0.2458	0.1196	0.361	0.1967	0.01846	0.2441	0.1845	0.04465	0.2086	0.1692	0.121	0.394	0.05293	0.2984	0.06208	0.2792	0.06441	0.3204	0.2063	0.1198	0.2674	0.1228	0.1279	0.1878	0.1456	0.3117	0.212	0.09048	0.09266	0.4111	0.1532	0.3575	0.29	0.1744	0.1623
57540	1.538	1.132	5.858	1.615	3.067	3.248	1.69	2.097	1.269	2.469	0.981	1.678	1.692	2.662	2.659	0.896	5.705	2.598	2.249	0.9627	1.488	1.643	0.5405	1.221	1.786	3.538	3.603	1.766	2.019	2.65	3.875	2.15	1.292	1.99	0.6237	2.163	1.522	0.5708	2.184	1.735	2.515	1.826	2.991	2.256	3.318	1.31	2.502	2.519	2.539
112268221	0.3949	0.4785	1.352	0.2582	0.6223	0.4695	0.5348	0.2481	0.5085	0.4116	0.4593	0.5151	0.3246	0.557	0.6469	0.2668	0.9548	0.211	0.5989	0.176	0.3372	0.3793	0.3758	0.2313	0.5453	0.7924	0.4906	0.4439	0.5194	0.6288	0.6633	0.4743	0.3127	0.3855	0.1475	0.4347	0.2798	0.2611	0.4649	0.3031	0.3899	0.4581	0.8508	0.6594	0.8477	0.263	0.4703	0.4939	0.3926
101929181	0	0	0	0	0	0	0	0.02281	0	0.0577	0	0	0	0	0.04009	0	0	0	0.01355	0.01791	0	0.01638	0	0	0.02221	0	0.01295	0.02433	0	0.01707	0	0	0.01682	0	0	0.02253	0	0.02756	0	0.02541	0	0.02213	0	0	0.0562	0.00937	0	0	0.07144
26232	101.7	82.12	122.7	92.08	45.19	28.76	121.4	166.5	95.7	118.7	161.7	137.4	228.1	24.41	114.8	118.4	65	198.3	150.2	120.7	115.2	150.5	86.11	99.22	119.9	157.1	150.1	131.3	139.2	153.2	150.1	125.8	149.1	116.3	59.7	77.52	163.7	107.3	87.86	111	136	111.4	150.8	149.8	128.1	88.5	100.2	224.2	80.41
93611	30.08	20.26	37.84	49.52	13.53	48.4	38.68	35.04	27.53	55.73	31.58	28.38	37.68	45.58	37.12	23.55	37.24	47.85	40.16	41.12	52.19	29.83	12	56.46	40.56	24.52	45.7	52.89	44.06	34.03	45	29.5	37.44	43.54	21.96	40.76	29.29	23.22	40.42	40.59	46.49	17.07	20.91	30.56	22.94	31.96	44.34	29.21	37.65
26270	5.225	4.136	2.941	3.233	3.53	3.114	3.093	3.391	5.21	3.602	6.603	4.547	3.323	3.629	3.033	3.869	6.18	6.575	3.946	4.382	3.195	4.433	3.932	4.024	3.427	3.878	4.168	4.492	4.357	4.028	4.08	3.996	4.214	3.398	5.623	2.628	4.252	3.491	2.678	3.506	3.807	2.493	4.29	2.815	4.395	3.579	3.758	3.611	3.301
10459	7.777	6.456	6.779	7.04	4.88	9.682	6.901	6.156	7.394	7.969	8.318	8.08	7.197	12.73	6.203	9.607	11.15	9.342	6.574	7.169	6.662	8.524	9.566	4.944	4.519	5.214	5.967	5.986	6.611	6.329	8.534	6.642	6.911	5.681	10.07	4.074	6.807	7.328	5.609	5.877	6.892	6.662	5.807	6.103	6.095	6.405	5.344	6.614	9.192
374946	0.6537	1.139	1.601	0.9429	1.475	14.88	1.101	1.052	0.9733	1.452	0.4302	1.486	0.4696	25.76	0.309	0.4237	5.954	0.8757	0.7929	0.3784	1.169	1.646	1.201	1.017	0.5008	0.4153	0.7873	0.6217	0.5039	0.5068	1.231	0.853	0.2688	0.5144	0.5841	0.5306	0.5524	0.4564	1.089	0.5006	0.9042	0.7329	0.2491	1.49	0.4118	0.3745	1.215	0.8678	1.247
57085	17.55	16.34	4.603	3.502	5.961	1.877	9.493	4.188	15.41	5.709	11.12	14.96	8.048	1.186	6.625	16.24	6.232	5.803	6.509	7.784	2.552	10.49	14.44	1.493	5.692	8.452	5.171	2.851	5.761	7.601	8.054	7.175	8.161	4.614	13.03	2.706	7.971	7.267	3.777	4.814	4.948	10.48	13.61	8.973	8.652	7.695	3.075	11.58	5.86
284498	1.586	1.516	1.414	1.07	0.6336	1.261	1.367	1.337	1.534	1.509	0.8952	1.533	1.321	1.177	1.281	1.023	1.546	1.308	1.499	1.426	1.015	1.424	1.432	1.563	1.526	1.275	1.607	1.172	1.352	1.319	1.635	1.299	1.092	1.106	0.6105	1.125	0.9449	0.9244	1.256	1.362	1.367	0.9471	1.166	0.9079	1.242	1.288	1.501	0.9457	1.45
102724659	0	0	0.01597	0	0.01795	0	0	0	0	0.01323	0	0	0	0	0	0	0	0	0	0	0	0	0	0	0	0	0	0	0	0	0	0	0	0	0	0	0	0	0	0	0	0	0	0	0	0	0	0	0
4524	4.412	5.075	3.954	3.005	2.848	3.582	4.175	3.872	4.299	4.215	3.461	4.401	3.986	3.248	3.725	3.011	4.499	3.743	4.029	4.026	3.043	4.511	4.067	4.18	4.36	3.687	4.368	3.181	3.989	3.679	4.846	3.663	3.544	3.46	2.43	3.537	2.916	3.298	3.593	4.521	3.603	3.097	3.39	2.946	3.622	3.805	4.257	3.128	4.747
1185	16.09	14.67	16.45	10.4	5.996	10.87	13.7	12.02	17.45	13.99	8.637	16.57	16.97	9.922	13.67	9.912	11.09	11.74	15.51	17.82	12.11	14	13.94	16.84	16.49	12.71	14.7	12.1	17.98	15.47	11.53	14.84	10.73	16.76	6.922	13.28	12.16	7.713	13.21	17.15	16.79	12.94	12.97	12.47	13.8	14.45	15.91	12.84	12
100379251	8.462	6.081	8.097	6.377	2.703	5.851	7.192	6.05	8.341	8.863	4.145	7.493	7.711	5.82	6.013	4.692	6.238	5.785	6.799	7.437	7.516	7.232	6.734	9.27	8.491	5.98	7.348	7.807	8.63	7.312	6.688	7.121	4.317	7.63	3.273	6.462	5.568	3.516	8.13	7.761	7.768	5.904	6.396	6.118	6.474	7.556	7.897	6.119	7.254
4878	3.179	1.572	3.56	8.369	1.176	4.717	4.55	1.44	1.75	7.804	6.721	1.12	1.468	6.359	0.5573	1.912	7.348	5.966	1.731	1.965	7.122	4.653	1.192	5.255	2.737	0.4617	3.406	10.28	1.883	0.898	6.323	0.4712	0.733	1.255	2.401	3.894	0.5288	3.48	10.41	1.833	1.904	0.3327	0.8857	1.046	0.4223	2.986	3.454	0.3847	7.48
4879	0.1057	0	0.08429	0.1028	0	0.08832	0	0.1242	0	0.06981	0.269	0.123	0	0.1526	0.1091	0.1327	0.1749	0.262	0	0	0.07372	0	0.0505	0	0	0.0656	0.047	0.04416	0	0.03098	0.1287	0	0.03052	0	0.05087	0.1227	0.08515	0.1001	0.03879	0.04613	0.08068	0.04017	0.08227	0	0	0.03401	0	0.03872	0
26829	0.4191	0	0.2507	0.2038	0.2817	0	0.2386	0.2464	0	0	0	0	0	0	0.2164	0	0	0	0	0	0	0	0	0	0.1199	0	0	0	0.246	0.1843	0	0	0	0	0	0	0	0.2976	0	0	0	0	0	0	0.2023	0	0	0	0
90231	17.29	16.59	14.21	12.96	6.41	9.926	14.04	13.35	14.64	15.31	14.21	14.22	16.22	10.06	17.46	15.93	14.09	16.13	14.11	14.81	10.09	15.09	20.35	10.69	12.24	18.12	15.12	12.47	16.52	19.13	17.54	16.67	16.14	12.69	13.02	10.83	15.16	12.26	12.79	12.35	13.66	18.68	16.71	16.34	18.77	15.98	12.29	19.91	15.46
5351	20.34	21.36	17.56	7.945	8.69	10	13.51	11.66	16.32	10.74	15	15.07	13	7.405	14.23	16.84	13.4	10.84	13.31	14.74	7.29	14.84	16.65	8.894	10.51	11.35	11.11	9.088	11.28	13.95	11.31	11.97	12.72	10.45	19.04	7.783	10.67	7.932	9.252	10.64	11.14	13.16	12.81	11.69	14.5	11.97	8.65	14.12	11.1
9927	38.35	35.66	48.84	33.23	14.97	28.89	35.13	36.14	41.69	38.23	24.65	36.82	39.71	28.68	39.72	26.64	32.74	33.42	43.31	41.57	37.36	37.14	33.08	46.96	43.09	33.79	39.71	35.91	41.87	39.61	30.69	36.55	30.38	43.72	21.63	39.42	32.64	24.01	37.82	34.43	39.8	32.42	33	34.4	35.52	36.76	43.39	33.31	37.44
60672	10.82	8.487	8.453	9.006	5.451	10.61	8.19	8.138	11.38	8.549	13.19	10.07	7.56	11.08	6.529	9.722	12.31	11.45	9.188	7.891	5.613	10.15	8.416	7.089	6.562	8.069	10.87	7.675	7.913	8.1	15.15	8.724	9.121	6.274	10.24	6.222	8.179	9.428	6.912	7.052	8.608	7.733	9.246	7.011	7.617	7.763	8.539	7.467	8.336
102466982	0.7673	0.8988	0.4591	0.3731	1.031	0.481	0.8736	0.902	0.9395	0.7604	1.954	1.786	0	0.1846	0.3963	1.735	1.905	0	0.2679	0.7083	0.5353	0.6477	1.65	0	0.2195	0.7145	1.024	1.443	0.9006	0.3375	0.9345	0.7748	1.662	1.738	3.325	0	0.4637	1.09	0.4225	0.5024	0.4394	0.4376	0.8961	0.4588	0.3703	0.3705	0	0.4217	0.4708
943	0.1952	0.2979	0.04954	0.02301	0.007951	0.01483	0.1347	0.01391	0.2317	0.06448	0.5798	0.04131	0.06267	0.002847	0.03055	0.1738	0.05873	0.066	0.0413	0.0546	0.01651	0.2996	0.03817	0.03494	0.02708	0.07711	0.03157	0	0.07637	0.01561	0.08644	0.03584	0.03075	0.02679	0	0.04807	0.03575	0.05881	0.01954	0.05422	0.08807	0.04048	0.04836	0.1202	0.04568	0.1114	0.05189	0.05202	0.2105
102465836	6.234	9.737	6.527	0.2527	1.746	0.3257	7.69	0.6108	3.181	1.287	0	7.862	2.752	0.5001	2.817	8.221	1.612	0.6441	2.72	9.351	0.7249	6.578	6.146	0.5115	4.756	6.047	0.8666	0.9771	3.659	2.971	1.582	4.721	4.052	2.059	4.127	2.111	1.57	0.369	3.147	2.041	0.595	5.333	2.124	3.106	8.024	2.383	0.5697	5.711	1.275
7133	8.367	8.111	4.423	1.089	1.505	0.8591	5.252	1.798	5.187	2.755	2.924	10.5	2.714	0.6015	3.389	10.18	2.671	2.136	2.557	5.732	0.9157	7.922	7.026	0.9692	3.357	4.21	2.997	1.373	4.741	3.154	3.485	6.188	7.665	1.787	6.649	2.358	2.467	3.427	2.397	4.177	1.774	4.771	3.59	3.531	6.647	3.423	1.534	4.832	4.121
100616438	0.4088	3.352	0	0	0	0.5125	0	0.4806	0.5005	0	0.5204	0.9517	0	0	0.2111	0.6161	0	0	0	1.887	0	0	0	0	0	0	0.2728	0.5126	0	0	0.4979	0	1.417	0.463	0	0	0.4941	0.5807	0	0	0	0.4663	0	0	0.3946	0	0	1.348	0
107984917	0.02095	0.04907	0.0376	0.02037	0.02816	0.01313	0.01192	0	0.02565	0	0.04	0.04877	0.009248	0	0.005409	0.08681	0.013	0.05194	0.007312	0.009668	0.02923	0.008841	0.03754	0	0.01199	0.01951	0.02795	0	0.01229	0	0	0.07403	0.05446	0	0.04538	0.01216	0.02532	0.02975	0.0346	0.05486	0	0.07167	0.01223	0	0.03033	0.0354	0.01148	0.06908	0.0257
55187	8.106	10.18	12.18	6.45	4.529	7.946	11.21	7.486	12.5	8.733	4.52	10.6	9.644	7.411	9.587	6.524	7.758	5.871	10.96	10.85	7.189	9.354	8.547	10.22	11.33	9.601	8.405	6.767	9.449	11.32	6.422	10.42	5.6	10.03	4.283	11.25	7.83	4.532	9.801	8.144	7.847	10.95	12.89	10.04	10.98	11.58	9.496	10.59	11.55
677885	3.117	1.537	1.57	1.915	1.764	2.468	0.7472	1.929	3.013	2.439	2.924	2.101	3.042	2.132	0.7625	2.102	2.443	2.644	1.145	1.969	1.03	2.908	1.529	2.181	1.314	2.597	2.408	1.029	3.081	1.01	3.796	3.81	2.986	0.929	2.607	1.714	2.181	1.398	1.807	2.363	2.443	2.807	2.299	1.373	2.375	2.773	1.439	1.623	4.429
105376744	0.2284	0.3521	0.1367	0.05847	0.06465	0.04522	0.1095	0.1131	0.1693	0.1072	0.2296	0.147	0.04777	0.02025	0.05278	0.1314	0.1642	0.1342	0.1007	0.1276	0.004194	0.2436	0.2327	0.05032	0.07224	0.1232	0.08424	0.02261	0.1129	0.1005	0.3002	0.1518	0.06773	0.04085	0.06947	0.1047	0.1526	0.3757	0.03973	0.03149	0.1102	0.24	0.1334	0.115	0.1625	0.1016	0.03955	0.1057	0.1549
9249	15.5	15.18	8.975	4.192	9.399	2.766	9.98	8.05	15.83	7.139	9.657	12.35	11.33	1.621	7.024	15.59	7.329	8.584	6.653	5.725	2.451	10.24	11.75	1.391	5.87	9.055	7.331	3.011	6.444	7.472	8.825	8.011	11.08	3.94	21.94	3.842	10.22	9.726	4.168	4.545	5.491	10.77	15.65	8.675	10.12	5.764	4.122	14.66	6.372
102466722	1.489	1.308	0.4454	0.362	2.001	0.4666	1.271	0	0.9114	0.7377	1.895	2.166	1.315	0.1791	0.9611	1.402	0.9239	1.384	0	0.3436	0	0.3142	0.5337	0	0.213	1.04	0.9934	0.4667	0.8738	1.965	1.36	0.7516	1.29	0.843	0.5376	0.4321	2.699	1.057	0.4099	0.4874	0.8526	0.849	0.8694	2.225	1.078	0.1797	1.224	1.637	0.4567
343066	0	0	0.02871	0.01167	0	0	0	0	0	0	0.01527	0	0	0	0	0	0	0	0	0	0.008369	0	0	0.005905	0	0	0.01601	0.03008	0	0	0	0	0.01039	0	0	0	0	0	0.01321	0	0	0	0	0	0	0	0	0	0
126767	0	0	0	0	0	0	0	0	0	0	0	0	0	0.00592	0	0	0	0	0.01288	0	0.01287	0	0.008818	0	0	0	0	0	0	0	0	0.00621	0	0	0	0	0	0	0.006773	0	0	0.007014	0	0	0	0	0	0	0
93190	0.105	0.09016	0.08372	0.211	0.009406	0.2281	0.1434	0.01645	0	0.006934	0.05344	0.05701	0.06796	0.128	0.1337	0.2425	0.1476	0.0347	0.02443	0	0.1465	0.01181	0.04515	0.04823	0	0.1368	0	0.3246	0.008213	0.04309	0.05965	0.2473	0.285	0.01585	0	0	0.2537	0.2087	0.2389	0.1374	0	0.0399	0.4331	0.0502	0.3512	0.01014	0.007672	0.3077	0.02576
390999	0.01402	0.03284	0	0.01363	0	0	0.01596	0	0	0	0	0	0	0.03373	0	0	0.03479	0	0	0	0.00978	0	0	0.006901	0	0	0	0.08788	0	0	0	0.01415	0.06074	0	0	0	0.01694	0.01991	0.01544	0	0	0	0.04911	0	0.01353	0	0	0	0
65121	0	0	0	0	0	0	0	0	0	0	0	0	0.009028	0	0	0	0	0	0	0	0	0	0	0	0	0.02856	0.006822	0	0	0	0	0	0	0.01158	0	0	0	0	0	0	0	0	0	0	0	0	0	0	0
105376745	0	0	0	0	0	0	0	0	0	0	0	0	0	0	0	0	0	0	0	0	0	0	0	0	0	0	0	0	0	0	0	0	0	0	0	0	0	0	0	0	0	0	0	0	0	0	0	0	0
440560	0	0	0.01291	0	0	0	0	0	0	0	0	0	0	0	0	0	0.01339	0	0	0	0	0	0	0	0	0	0	0	0	0	0	0	0	0	0	0	0	0	0	0	0	0	0	0	0	0	0	0	0
343069	0	0	0	0	0	0	0	0	0	0	0	0	0	0	0	0	0	0	0	0	0	0	0	0	0	0	0	0	0	0	0	0	0	0	0	0	0.02576	0	0	0	0	0	0	0	0	0	0	0.02343	0.02615
65122	0	0	0	0	0	0	0	0	0	0	0	0	0	0	0	0	0	0	0	0	0	0	0.009235	0	0	0	0	0	0	0	0	0	0	0	0	0	0	0	0	0	0	0	0	0	0	0	0	0	0
400735	0	0	0	0	0	0	0	0	0	0	0.01725	0	0	0	0	0	0	0	0	0	0	0	0	0	0	0	0	0	0	0	0	0	0	0	0	0	0	0	0	0	0	0	0	0	0	0	0	0	0
343071	0	0	0	0	0	0	0	0	0	0	0	0	0	0	0	0	0	0	0	0	0	0	0	0	0	0	0	0	0	0	0	0	0	0	0	0	0	0.02323	0	0	0	0	0	0	0	0	0	0	0
441871	0.01601	0	0	0.01557	0	0	0	0	0	0	0.02038	0.01863	0.01413	0	0	0	0.03973	0	0	0	0.01117	0	0.01148	0.07092	0	0	0	0	0	0	0	0.01616	0	0	0	0	0	0	0	0	0	0	0	0	0	0.01546	0.0351	0	0.05892
440561	0	0	0	0	0	0	0	0	0	0	0	0	0	0	0	0	0	0	0	0	0	0	0	0	0	0	0	0	0	0	0	0	0	0	0	0	0	0	0	0	0	0	0	0	0	0	0	0	0
101929983	0	0	0	0	0	0	0	0	0	0	0	0	0	0	0	0	0.02154	0	0	0	0	0	0	0	0	0	0	0	0	0	0	0	0	0	0	0	0	0	0	0	0	0	0	0	0	0	0	0	0
649330	0	0	0	0	0	0	0	0	0	0	0	0	0	0	0	0	0	0	0	0	0	0	0	0	0	0	0	0	0	0	0	0	0	0	0	0	0	0	0.0273	0	0	0	0	0	0	0	0	0	0
441873	0	0	0	0	0	0	0	0	0	0	0	0	0	0	0	0	0	0	0	0	0	0	0	0	0	0	0	0	0	0	0	0	0	0	0	0	0	0	0	0	0	0	0	0	0	0	0	0	0
649324	0	0.01319	0	0	0	0	0	0	0	0	0.01434	0.01311	0	0	0	0	0	0	0	0	0	0.01902	0.04038	0	0	0	0	0	0	0	0	0	0	0	0	0	0	0	0	0	0	0	0	0	0	0	0	0	0
440563	0	0	0	0	0	0	0	0	0	0	0	0	0	0	0	0	0	0	0	0	0.01505	0	0	0	0	0	0	0	0	0	0	0	0	0	0	0	0	0.06128	0	0	0	0	0	0	0	0	0	0	0
645354	0	0.01319	0	0	0	0	0	0	0	0	0.01434	0.01311	0	0	0	0	0	0	0	0	0	0.01902	0.0323	0	0	0	0	0	0	0	0	0	0	0	0	0	0	0	0	0	0	0	0	0	0	0	0	0	0
645359	0	0	0	0	0	0	0	0	0	0	0	0	0	0	0	0	0	0	0	0	0	0	0	0	0	0	0	0	0	0	0	0	0	0	0	0	0	0	0	0	0	0	0	0	0	0	0	0	0
101060301	0	0	0	0	0	0	0	0	0	0	0	0	0	0	0	0	0	0	0	0	0	0	0	0	0	0	0	0	0	0	0	0	0	0	0	0	0	0	0.0296	0	0	0	0	0	0	0	0	0	0
343070	0	0	0	0	0	0	0	0	0	0	0	0	0	0	0	0	0	0	0	0	0	0	0	0	0	0	0	0	0	0	0	0	0	0	0	0	0	0	0	0	0	0	0	0	0	0	0	0	0
400736	0	0	0	0	0	0	0	0	0	0	0	0	0	0	0	0	0	0	0	0	0	0	0	0	0	0	0	0	0	0	0	0	0	0	0	0	0	0	0	0	0	0	0	0	0	0	0	0	0
391003	0	0	0	0	0	0	0	0	0	0	0	0	0	0	0	0	0	0	0	0	0	0	0	0	0	0.01093	0	0	0	0	0	0	0	0	0	0	0	0	0	0	0	0	0	0	0	0	0	0	0
343068	0	0	0	0	0	0	0	0	0	0	0	0	0	0	0	0	0	0	0	0	0	0	0	0	0	0	0	0	0	0	0	0	0	0	0	0	0	0	0	0	0	0	0	0	0	0	0	0	0
391002	0.02976	0	0	0.01447	0	0	0	0	0	0	0.07577	0.01732	0.02628	0	0	0	0.0554	0	0	0	0.01038	0	0.02133	0.08058	0.01703	0	0	0.03731	0	0	0.01812	0.04507	0	0	0	0	0	0	0	0	0	0	0	0	0	0.007184	0.03263	0	0.07303
645382	0	0	0	0	0	0	0	0	0	0	0	0	0	0	0	0	0	0	0	0	0	0	0	0	0	0	0	0	0	0	0	0	0	0	0	0	0	0	0	0	0	0	0	0	0	0	0	0	0.04032
653619	0	0	0	0	0	0	0	0	0	0	0	0	0	0	0	0	0	0	0	0	0	0	0	0	0	0	0	0	0	0	0	0	0	0	0.01931	0	0	0	0	0	0	0	0	0	0	0	0	0	0
729528	0	0	0	0	0	0	0	0	0	0	0	0	0	0	0	0	0	0	0	0	0	0	0	0	0	0	0	0	0	0	0	0	0	0	0	0	0	0	0	0	0	0	0	0	0	0	0	0	0
645414	0	0	0	0	0	0	0	0	0	0	0	0	0	0	0	0	0	0	0	0	0	0	0	0	0	0	0	0.01473	0	0	0	0	0	0	0	0	0	0	0	0	0	0	0	0.02809	0	0	0	0	0
391004	0	0	0	0	0	0	0	0	0	0	0	0	0	0	0	0	0	0	0	0	0	0	0	0	0.009042	0	0	0	0	0	0	0	0	0	0	0	0	0	0	0	0	0	0	0	0	0	0	0	0
645425	0	0	0	0	0	0	0	0	0	0	0	0	0	0	0	0	0	0	0	0	0	0	0	0	0	0	0	0	0	0	0	0	0	0	0	0.03626	0	0	0	0	0	0	0	0	0	0	0	0	0
126755	0.3911	0.1078	0.234	0.5817	0.1237	0.3317	0.3536	0.1623	0.0845	0.6954	0.5271	0.3481	0.7617	0.2491	0.1069	0.06067	0.5425	0.3708	0.6264	0.5309	1.003	0.4272	0.09896	0.3341	0.5463	0.1714	0.637	0.3894	0.4725	0.2428	0.7004	0.06969	0.1595	0.3778	0.1163	0.8813	0.08342	0.3921	0.7348	0.3615	0.4084	0.07871	0.2552	0.3301	0.1443	0.4998	0.1387	0.177	1.002
102724856	0	0	0	0	0	0	0.02034	0	0	0.0177	0	0	0.02366	0	0	0	0	0	0	0	0	0.00754	0	0	0.005111	0	0.005959	0	0	0	0	0	0	0	0	0	0	0.02537	0.009837	0	0	0	0	0	0	0	0	0	0
107984918	0.05933	0.04633	0.02366	0.1346	0	0.09918	0.09006	0.1162	0	0.09799	0.05035	0.04604	0.1572	0.07614	0.02043	0	0.1473	0.09807	0.08284	0.07302	0.2621	0.03339	0.02836	0.1071	0.06789	0.01842	0.1319	0.04959	0.04642	0.1044	0.1445	0.03994	0.05141	0.06719	0	0.1607	0.0239	0.05618	0.08712	0	0.0453	0.04511	0.0231	0.02365	0.03818	0.1146	0.04337	0	0.0728
10630	24.94	37.6	1.804	2.571	6.85	2.975	6	2.892	19.92	1.982	27.82	14.35	8.129	4.103	4.505	15.28	5.605	2.234	3.912	3.37	1.75	19.58	26.22	1.012	3.656	5.403	3.336	1.811	2.282	5.439	4.176	8.407	3.061	1.897	4.677	2.746	7.876	9.368	3.75	3.243	1.609	7.622	13.39	5.068	8.512	5.721	2.106	11.46	4.86
107984919	0.1175	0.04128	0	0.01142	0.1105	0.05891	0.01337	0.01381	0.07191	0	0.05981	0.05469	0	0.03957	0.02426	0.05311	0.07289	0	0.041	0.01084	0	0.08924	0.01684	0	0.02688	0.01094	0	0.01473	0.01379	0.01033	0.01431	0.02372	0.04072	0.0133	0.0509	0.01364	0.07099	0.06674	0.1035	0.04615	0	0.0134	0.05487	0.04214	0.02268	0.01134	0.03864	0.06456	0.02883
105378612	0.06662	0	0.05314	0	0.02985	0.1114	0.05057	0	0	0.02201	0	0.02585	0	0.09619	0.02294	0.06693	0.02756	0.05506	0.0155	0.041	0.01549	0	0	0.0328	0.01271	0	0	0	0	0.01953	0	0	0	0.1257	0	0.05156	0	0.06308	0	0.02908	0	0.05065	0.05187	0.07966	0	0.01072	0.02435	0.02441	0
105376756	0	0	0	0.1095	0	0.07058	0.1282	0	0	0.05579	0.07166	0	0	0.05419	0.02907	0.1273	0	0.1396	0	0.05196	0.07855	0	0	0.1109	0.06442	0	0	0	0	0.04952	0	0	0	0.06375	0	0.1307	0.06804	0	0	0	0	0	0.06574	0.06731	0.05434	0	0	0	0.06908
7799	7.006	5.305	7.058	12.38	6.158	13.41	11.35	7.344	5.375	12.74	5.276	7.432	7.521	11.74	6.366	5.644	7.313	8.181	10.07	11.27	14.5	8.876	9.044	14.18	11.77	6.456	9.466	14.58	9.272	7.632	7.553	7.065	5.997	11.01	9.171	13.77	9.585	6.734	15.89	8.913	10.57	7.519	5.229	10.14	6.159	10.68	11.36	4.782	11.96
23254	6.945	7.317	5.22	5.032	2.993	7.285	6.157	4.284	8.575	5.054	5.671	6.83	6.522	6.183	4.823	6.305	5.594	5.03	5.336	5.5	5.438	6.087	9.236	5.959	5.728	5.346	4.658	5.781	5.026	5.331	5.2	5.093	5.078	4.684	4.087	4.728	4.674	4.779	5.193	3.736	4.604	6.521	4.632	5.733	4.528	6.741	4.379	3.38	4.348
107985467	0.07655	0.03449	0.007046	0.01145	0.01583	0.02215	0.006704	0.02769	0.03605	0.01751	0.02249	0.02056	0.0156	0.03401	0.01216	0.04437	0.04385	0.0438	0.02056	0.02718	0.02876	0.02485	0.02533	0.005798	0.01685	0.02193	0.03536	0.02215	0.01382	0	0.1147	0.02973	0.03062	0.02001	0.1106	0.006836	0.08541	0.05855	0.0454	0.03856	0.02698	0.02686	0	0.04225	0.02274	0.02275	0.05165	0.006473	0.02168
107985468	0.06009	0.07039	0.0719	0.2922	1.212	0.226	0	1.201	0.4414	0.05955	0.3825	0.2798	0.3714	0.347	0	0.6792	0.2983	0.298	0.08391	0.3328	0.1677	0.4058	0.1292	0.1183	0.2751	0.05596	0.04009	0.6027	0.2821	0.1586	0.3659	0.2427	0.7811	0.2042	1.128	0.2093	0.1453	0.8535	0.1985	0.5508	0.5506	0.06853	0	0.07185	0	0.1161	0	0.06605	0.1475
105376762	0.05999	0.07028	0	0.1167	0.1613	0.1003	0	0.02351	0.04897	0	0.1527	0.02328	0	0.06737	0.04131	0.07535	0.04964	0.1488	0.04189	0.1292	0.1395	0	0	0.02954	0	0	0.02669	0	0.04695	0	0.1948	0.04039	0.01733	0	0.3177	0.04643	0.07251	0.1136	0.1101	0.02619	0.2519	0.04562	0.04671	0.02391	0.0193	0.01931	0	0	0.1472
105376759	0.03694	0.03245	0.6188	0.05838	0.5896	0.09262	0.1104	0.2008	0.06219	0.2562	0.1587	0.03225	0.06931	0.08889	0.01908	0.1253	0.08023	0.1832	0.09993	0.1705	0.1933	0.1052	0.03972	0.2341	0.2721	0.0172	0.07702	0.2431	0.1517	0.08123	0.1631	0.0373	0.08403	0.1778	0.1334	0.1018	0.09487	0.2623	0.07119	0.2056	0.201	0.04739	0.01078	0.01656	0.01337	0.05128	0.243	0.005075	0.1643
107985469	0.05395	0.1896	0	0.03149	0.116	0.1218	0.07372	0.02537	0.05285	0.06416	0.1648	0.0628	0.04764	0.06751	0.05015	0.03252	0.1205	0.09365	0.0452	0.02988	0.04517	0.04554	0.03095	0.09031	0.06792	0	0.0576	0.02706	0.01267	0.04746	0.03943	0.02179	0.04676	0.09776	0	0.03758	0.06521	0.2452	0.08319	0.08479	0.08651	0.02461	0	0.03871	0.02083	0.08857	0.0355	0.02372	0.07945
200197	4.581	4.596	2.36	1.818	2.82	4.368	3.316	2.319	5.932	1.93	5.231	4.005	2.963	3.897	1.993	3.438	3.299	2.49	2.203	2.131	1.404	3.167	5.838	1.427	1.93	2.699	1.943	1.792	1.527	2.31	2.746	2.313	2.666	1.481	2.668	1.473	2.561	3.862	2.267	1.525	1.825	3.232	2.846	2.457	2.511	2.881	1.61	1.658	1.548
55092	4.796	9.186	1.998	2.289	5.384	1.525	2.093	2.255	4.415	1.487	6.309	2.698	2.784	1.658	1.573	1.74	4.596	2.323	2.096	1.754	1.592	3.501	6.59	0.905	1.85	2.349	1.967	1.748	1.981	2.008	3.158	1.892	2.116	1.82	3.463	1.918	2.608	2.069	2.602	1.244	1.811	1.732	2.645	1.858	2.589	2.273	2.425	2.099	2.081
727684	0.08959	0.105	0.0536	0.02905	0.02007	0.07489	0.034	0	0.03657	0.0148	0.4562	0	0.05274	0.007187	0.01542	0.01125	0.03707	0.01851	0.02085	0.05513	0.04167	0	0.03212	0.007351	0.008544	0.01391	0	0.05617	0.01753	0.07882	0.05456	0	0.05176	0.01691	0.151	0.01734	0.1083	0.1273	0.01645	0.03911	0.06841	0.01703	0.05232	0.03571	0.01441	0.02163	0	0.01641	0.07329
114827	0.5209	0.4294	0.1578	0.1783	0.1297	0.2137	0.3405	0.2382	0.5276	0.6087	0.3029	0.3481	0.1817	0.08203	0.3587	0.2762	0.1716	0.1914	0.4647	0.466	0.4173	0.3257	0.1752	0.7409	0.5317	0.3054	0.3841	0.4233	0.5586	0.232	0.2702	0.6721	0.5824	0.4953	0.2137	0.4965	0.7812	0.3197	0.2869	0.8085	0.4898	0.2641	0.2066	0.5345	0.4097	0.4301	0.4513	0.4383	0.4932
101927417	0.1923	0.2347	0.04794	0.05456	0.03232	0.06028	0.02737	0.06594	0.1374	0.1827	0.1632	0.07462	0.03538	0.05399	0.04966	0.04831	0.1193	0.04967	0.06714	0.03698	0.1174	0.1218	0.05745	0.1262	0.08253	0.0597	0.06951	0.1306	0.08465	0.07049	0.06831	0.0971	0.09028	0.118	0.02315	0.1023	0.1356	0.09105	0.1236	0.2833	0.1101	0.08225	0.06551	0.1054	0.1006	0.08899	0.1054	0.2466	0.1278
101927441	0.08103	0.06191	0.1054	0.07882	0.08999	0.1325	0.1083	0.06627	0.04745	0.03492	0.02243	0.08612	0.09022	0.02204	0.04913	0.04779	0.05685	0.02621	0.1033	0.02927	0.06883	0.06246	0.03031	0.2584	0.04435	0.02625	0.1199	0.04859	0.0579	0.1085	0.06007	0.07827	0.06412	0.0399	0.03053	0.06953	0.09369	0.06005	0.08925	0.1476	0.09281	0.07635	0.03292	0.139	0.05781	0.114	0.07727	0.07359	0.1297
79180	38.6	28.38	35.37	39.05	32.76	16.08	38.96	43.51	27.28	58.65	25.44	51.4	38.81	15.26	30.71	36.54	42.4	92.66	70.41	78.77	39.17	46.35	12.84	108.8	67.2	25.3	82.34	47.04	71.73	55.43	56.78	35.31	28.74	60.97	18.9	54.14	39.57	31.31	35.71	82.67	63.27	31.48	31.14	42.59	31.78	38.32	55.38	24.21	55.53
11330	0.03575	0.01675	0.05133	0.02781	0.06728	0.04482	0	0.07564	0.01751	0.007085	0.03641	0.04993	0.006313	0.0172	0.01477	0.03771	0.1597	0.07978	0.009983	0.0462	0.009976	0.03018	0.0205	0.03872	0.02454	0	0.01431	0.04482	0.01678	0.01887	0.06966	0.02888	0.03717	0.09716	0.1033	0.0083	0.01728	0.02031	0.007874	0.2622	0.03275	0.008154	0.0334	0	0.006901	0.01726	0.02352	0	0
63036	0.08167	0.09567	0.1955	0.1589	0.07319	0.1024	0.031	0.09601	0.1333	0.3238	0.104	0.1584	0.07211	0.0131	0.08436	0.04103	0.3717	0.3375	0.09504	0.3769	0.05698	0.09192	0.1171	0.201	0.1246	0.2789	0.1635	0.3755	0.4154	0.1437	0.09947	0.2199	0.118	0.2775	0.6685	0.5057	0.1974	0.03867	0.2699	0.4278	0.343	0.2484	0.09539	0.09766	0.07884	0.3418	0.1791	0.08978	0.1002
105376767	0.05999	0.02343	0.1914	0.0389	0.05377	0.05015	0.2277	0.1175	0.04897	0.1982	0.05092	0.1164	0.01766	0.04812	0.04131	0.04521	0.07446	0.07438	0.1257	0.2031	0.04186	0.06752	0.1004	0.128	0.1259	0.07449	0.1201	0.1755	0.2113	0.03518	0.1218	0.04039	0.06932	0.06794	0.2311	0.2089	0.09668	0.0284	0.1542	0.1833	0.2519	0.1825	0.09342	0.1196	0.07721	0.1545	0.1316	0.04397	0.04908
51032	0.4906	0.7343	0.6848	0.7422	0.6961	0.3759	0.5585	0.801	0.4672	0.9724	0.2776	0.8248	0.5053	0.4066	0.5911	0.267	0.5412	0.7434	0.7421	1.509	0.7226	0.7822	0.6643	1.436	0.9201	0.8883	0.9274	0.9568	1.248	0.959	0.697	0.7705	0.5432	1.265	0.7873	1.297	0.6918	0.7355	0.9905	1.035	0.874	0.6528	0.7639	0.8799	0.8945	1.105	1.285	0.5093	0.9364
842	3.87	2.907	3.353	3.626	2.274	2.664	3.44	3.21	3.089	3.518	3.854	3.945	3.58	2.708	3.525	4.044	3.463	3.165	3.233	3.463	3.11	3.302	4.111	3.288	3.329	3.621	3.58	3.773	3.142	3.039	3.839	3.315	3.483	3.751	3.198	3.501	3.674	3.457	3.53	2.317	3.529	3.879	3.161	2.648	3.896	3.669	3.111	3.21	3.678
23341	3.978	4.792	5.936	4.026	1.584	2.943	4.647	3.345	4.38	4.669	2.718	3.514	3.881	2.947	4.476	2.683	3.583	3.344	4.982	4.559	3.723	4.372	3.672	4.744	5.119	4.204	4.572	3.547	4.858	4.421	3.508	4.079	2.502	4.844	2.338	5.059	3.043	3.165	4.891	4.34	4.509	3.823	3.807	4.128	4.296	4.811	4.69	3.869	5.079
107397391	0	0.2102	0	0	0	0	0	0	0	0	0	0	0	0	0	0.2704	0	0.2224	0	0	0	0	0.1286	0.08832	0	0	0.1197	0	0	0	0	0	0	0.2032	0	0	0	0	0	0	0	0	0	0	0	0	0.1967	0	0
79814	1.031	0.9061	1.494	1.324	0.3141	0.4647	1.055	0.9567	0.6116	1.605	0.9642	0.9098	1.259	0.4498	1.128	0.7893	0.83	0.939	1.491	1.064	1.422	1.809	0.7336	2.59	1.747	0.7128	1.183	1.505	1.286	1.099	1.168	1.017	0.7541	1.515	0.6168	1.534	0.9739	1.156	1.26	1.382	1.329	0.533	0.7528	1.118	0.8477	1.019	0.9895	0.7086	1.503
84301	2.992	3.869	3.645	3.14	2.084	3.251	3.804	3.103	3.117	4.129	2.655	3.489	3.503	2.846	4.003	2.864	3.696	3.368	4.058	3.839	3.05	4.018	3.314	4.627	4.291	3.575	4.191	2.966	4.207	3.465	3.801	3.321	2.378	4.194	2.6	4.915	2.571	2.839	4.398	3.952	3.877	3.498	2.968	4.031	3.518	4.239	4.514	2.647	4.88
6248	2.033	2.659	2.356	1.517	0.7376	2.239	2.927	1.783	2.239	2.633	1.082	2.755	1.976	1.874	2.711	1.662	1.856	1.174	2.666	2.314	1.704	2.77	2.484	3.406	3.349	2.505	2.125	1.389	2.917	2.461	1.585	2.368	1.296	2.644	1.399	3.522	1.209	0.9627	2.95	2.254	2.304	2.454	1.86	2.946	2.482	3.158	3.032	2.105	2.627
23207	33.18	26.38	42.91	32.07	23.67	30.02	31.99	31.78	29.05	37.4	22.62	30.93	30.83	24.97	23.53	24.52	36.23	36.93	42.6	63.2	48.42	38.33	20.71	45.28	45.1	24.11	41.82	44.89	45.7	29.47	36.12	24.88	33.93	38.04	27.03	41.25	19.61	17.77	32.86	48.34	42.94	22.05	22.6	27.6	22.91	31.75	36.44	20.11	31.36
284723	0.3836	0.6807	0.351	0.4335	1.001	0.5871	0.3597	0.6964	0.4145	0.4138	1.056	0.6305	0.3786	0.5539	0.2914	0.5654	1.309	0.4407	0.5436	0.552	0.244	0.5763	0.3762	0.5388	0.5423	0.4151	0.6362	0.9055	0.404	0.4765	1.182	0.5241	0.3765	0.4025	1.76	0.5371	0.3955	0.5129	0.4412	0.3842	0.588	0.3217	0.4217	0.3238	0.4248	0.553	0.5692	0.4962	0.4362
110806303	0.197	0.2307	0.1886	0.2299	0.2118	0.3457	0.2243	0.1389	0.2412	0.1952	0.3009	0.2293	0.06957	0.2275	0.1424	0.2078	0.5378	0.2931	0.2475	0.1818	0.1924	0.1995	0.226	0.1552	0.2254	0.1467	0.3154	0.247	0.1387	0.06931	0.5278	0.1193	0.2048	0.1338	0.2276	0.2287	0.1905	0.3357	0.3037	0.1032	0.1805	0.08986	0.3221	0.1413	0.1141	0.1902	0.3888	0.1299	0.1934
388595	0	0	0	0.03362	0	0.065	0	0.02032	0.02116	0	0	0	0.03052	0.03327	0.008925	0	0	0.04285	0	0	0	0	0.01239	0	0.009888	0	0	0	0	0	0	0.01745	0	0	0	0	0	0.02455	0	0	0	0	0	0	0	0	0	0	0
54751	0.7681	0.9815	0.6863	0.6937	1.703	5.334	0.795	0.5805	0.6229	0.6327	0.7429	0.4528	0.8279	5.202	0.3529	3.127	1.956	0.5565	0.5885	1.16	0.6437	1.04	1.062	0.5353	0.565	0.3065	0.599	0.7129	1.891	0.4651	0.6803	0.4281	0.7996	0.5196	1.073	0.4516	0.3014	0.5384	0.6097	0.9013	0.2913	0.4437	0.2854	0.495	0.2455	0.4311	0.4977	0.2412	0.7161
440567	4.45	4.561	8.153	6.717	3.24	6.044	3.483	7.574	4.994	5.558	8.438	4.478	5.402	8.232	3.974	5.623	7.133	9.654	6.213	5.904	7.276	5.321	3.988	7.188	5.516	4.273	6.216	5.695	5.495	4.934	6.831	3.089	4.981	8.136	4.553	6.35	7.675	8.164	5.922	9.773	5.627	4.864	5.738	5.21	4.34	5.752	5.642	6.522	7.565
729614	3.003	1.999	2.949	3.196	2.43	2.552	3.367	2.929	2.794	3.157	2.196	3.421	3.256	2.733	3.964	3.59	2.662	3.101	3.55	3.707	2.656	3.321	5.288	3.433	3.254	4.726	3.465	2.506	4.114	3.758	4.102	4.092	3.828	3.029	3.111	3.062	4.325	3.163	2.352	3.132	4.307	4.747	3.603	3.253	3.824	4.033	2.773	3.632	3.36
23013	6.707	7.76	6.688	4.326	7.086	9.583	9.686	6.344	7.586	6.322	3.576	9.549	7.286	9.43	9.652	9.317	7.467	5.582	8.069	8.923	4.877	8.617	12.99	5.685	10.44	12.17	6.432	5.597	8.622	9.758	5.694	11.66	9.11	8.478	11.41	8.908	7.856	4.993	7.992	7.378	7.532	15.36	10.57	11.59	12.15	10.62	8.534	8.282	7.187
7709	6.97	5.447	6.069	6.707	4.77	7.311	5.985	7.76	5.745	6.996	7.51	6.29	7.89	7.029	6.529	8.657	6.622	9.386	6.968	8.521	6.525	7.17	10.18	7.117	7.164	8.729	7.859	8.349	7.531	7.012	8.636	7.49	8.439	6.221	6.511	6.506	7.265	7.331	6.3	8.188	7.922	8.911	6.176	7.269	7.165	7.064	6.244	5.703	7.88
149563	1.026	0.9035	1.119	1.357	2.228	0.9568	1.775	1.215	0.6028	2.269	1.201	1.538	1.485	0.4463	2.068	3.079	1.517	1.058	1.203	3.81	0.5553	1.462	0.8589	1.382	1.549	1.582	1.232	0.8231	1.002	2.166	2.498	2.171	3.477	0.92	7.953	1.553	0.9125	1.096	1.392	2.235	1.56	1.759	0.8817	2.276	0.9505	1.407	1.458	3.446	1.792
27129	3.598	1.882	0.4075	0.2376	0.209	0.1207	0.7419	0.2263	3.236	0.5063	0.5561	1.888	1.033	0.06771	0.6653	1.479	0.3124	0.56	0.6927	0.5263	0.5992	0.9813	1.417	0.1239	0.4025	0.655	0.4298	0.4085	1.086	0.7751	0.4238	0.6504	0.8405	0.4276	0.4064	0.3782	1.163	0.3681	0.3833	0.9017	0.424	0.3631	1.038	0.602	0.6218	0.7543	0.3085	1.058	0.9631
1187	0.1201	0.1642	0.01198	0.05842	0.05383	0.3138	0.03419	0.07061	0.0858	0.05953	0.03823	0.03496	0.06188	0.03373	0.01551	0.06789	0.01242	0.1117	0.04194	0.08317	0.3702	0.02535	0.1005	0.0345	0.05155	0.009322	0.04008	0.06276	0.1293	0.03523	0.08535	0.09098	0.09543	0.07936	0.05784	0.03487	0.0484	0.128	0.0441	0.06555	0.1032	0	0.1637	0	0.06764	0.06284	0.01098	0.02201	0
1188	0.1952	0.04971	0.03047	0.02477	0.02282	0.1064	0.04832	0.1497	0.1143	0.1094	0.03242	0.1383	0.1499	0.3227	0.04822	0.09594	0.06321	0.09471	0.1007	0.07051	0.09475	0.02866	0.06694	0.07522	0.034	0.04742	0.08495	0.06385	0.1295	0.07467	0.1137	0.1371	0.05149	0.1057	0.03678	0	0.07181	0.1929	0.04674	0.05558	0.05833	0.03872	0.05948	0.0609	0	0.1148	0.05584	0.14	0.02083
348487	3.639	3.634	4.164	4.682	2.417	7.853	2.988	4.772	4.42	5.604	3.802	4.135	9.55	10.17	3.452	4.206	5.434	6.813	4.049	5.715	4.946	2.472	1.476	3.569	4.803	2.903	4.847	4.799	2.74	5.242	6.992	3.528	3.681	4.039	1.906	5.319	7.641	2.121	3.13	6.057	4.268	3.324	7.163	5.374	4.66	3.598	4.149	2.917	7.401
1969	2.938	3.099	1.279	0.3579	1.845	0.4833	0.5918	0.4669	3.118	0.3588	1.554	3.562	1.562	0.3682	1.499	3.133	1.573	0.5068	0.7706	1.477	0.7008	1.228	1.855	0.2386	0.7084	0.6907	0.8066	1.018	1.015	1.084	0.6899	1.398	1.584	1.812	2.758	0.9424	0.4377	0.9125	0.759	0.9178	0.8562	1.439	2.612	1.369	1.742	0.7275	0.5635	0.5007	0.6235
101927479	0.06657	0.1281	0.01138	0.0185	0.07032	0.01789	0.05414	0.02236	0.2562	0.01885	0.1513	0.1162	0.04199	0.002289	0.05648	0.1971	0.05312	0.05896	0.02324	0.101	0.02654	0.1164	0.1466	0.02341	0.01633	0.04871	0.05077	0.03577	0.1005	0.06693	0.139	0.05762	0.05769	0.005385	0.06869	0.03312	0.07472	0.1486	0.03666	0.03114	0.0817	0.03254	0.1388	0.05686	0.05967	0.04363	0.02086	0.01568	0.02334
128272	0.5575	0.8652	0.6065	0.1901	0.2725	0.2814	0.4287	0.2128	0.9841	0.2153	0.5992	0.4551	0.3772	0.1742	0.2879	0.7202	0.4853	0.2424	0.3286	0.274	0.1667	0.6234	1.365	0.2388	0.1574	0.3641	0.2174	0.2542	0.4335	0.2994	0.3968	0.3875	0.5145	0.4264	0.5438	0.1261	0.3413	0.4731	0.1834	0.3888	0.2156	0.3056	0.9725	0.2684	0.3425	0.3321	0.1667	0.4696	0.3465
101927546	0.4556	0.4835	0.2053	0.1356	0.06486	0.1882	0.1709	0.1386	0.3676	0.1063	0.1843	0.2683	0.2272	0.1238	0.09412	0.202	0.5189	0.3057	0.3481	0.1287	0.0748	0.2263	0.3305	0.2138	0.1288	0.1547	0.2003	0.168	0.2202	0.2075	0.222	0.249	0.1765	0.2064	0.2478	0.09957	0.1944	0.2132	0.1181	0.1966	0.178	0.09171	0.3256	0.2243	0.2432	0.2148	0.1117	0.3005	0.06578
79363	4.347	3.163	4.152	3.139	3.285	7.296	4.981	2.841	4.083	3.653	1.22	3.599	3.29	8.11	2.977	2.635	4.86	2.092	3.714	5.384	5.887	4.069	4.114	5.637	4.821	3.998	3.09	5.062	4.453	4.205	2.368	4.731	3.838	3.807	2.145	2.915	2.676	1.304	3.599	2.794	3.402	3.311	4.289	3.859	3.623	3.898	4.93	4.631	2.469
54455	5.218	5.306	6.221	5.264	2.855	5.807	5.525	4.81	5.765	5.104	4.69	5.21	4.728	6.769	4.106	3.548	5.158	5.153	5.23	5.126	3.925	5.176	4.115	5.149	5.335	4.214	5.348	4.572	5.2	4.326	4.992	4.739	4.126	5.315	4.178	5.201	4.242	3.46	5.454	4.476	5.466	4.593	4.25	4.715	4.673	5.603	5.576	4.054	5.007
26099	16.03	14.89	9.773	6.38	11.84	4.508	10.77	8.479	14.63	6.974	9.396	16.12	11.4	5.246	12.17	14.72	11.78	7.88	9.115	8.194	6.629	14.38	21.6	3.845	9.105	15.35	8.434	7.018	10.2	12.11	7.988	13.17	14.52	9.599	14.47	8.275	15.75	9.356	7.688	8.636	8.856	16.85	18	13.26	16.26	11.58	7.662	16.32	9.669
374955	3.83	3.682	2.073	1.77	3.014	1.218	2.297	2.391	3.282	1.714	2.713	3.655	2.826	1.337	2.857	3.543	2.72	2.289	2.241	1.958	1.576	3.174	4.999	0.9189	1.971	3.482	2.222	1.744	2.454	2.753	2.269	3.184	3.572	2.303	3.596	1.793	4.168	2.718	1.823	2.168	2.356	3.891	4.411	2.857	3.639	2.628	1.874	3.676	2.426
55707	12.83	15.23	5.799	3.988	8.376	5.065	8.116	7.11	12.84	4.064	10.3	13.12	9.431	4.793	6.333	9.705	7.676	6.612	6.655	6.453	3.206	11	16.02	2.315	6.268	12.01	5.665	4.13	6.358	8.492	6.615	10.09	9.249	5.729	15.78	4.893	11.11	9.909	5.404	4.244	6.395	11.57	15.18	7.459	12.1	8.29	4.338	14.36	5.638
107984921	1.168	1.548	1.094	1.024	2.231	3.083	1.269	1.292	1.054	0.9596	1.702	1.27	0.9025	1.742	0.639	1.569	1.24	1.41	0.8424	1.376	0.815	0.9925	1.234	0.7226	0.8442	1.159	1.128	1.31	1.326	1.061	1.17	0.97	1.319	0.9399	1.31	1.008	1.273	1.626	0.7363	1.56	1.118	1.288	1.454	0.7995	1.15	1.061	0.6994	1.031	0.6507
114819	2.625	2.884	2.029	2.246	2.354	4.992	3.137	2.676	2.634	2.334	2.519	3.282	2.256	4.067	2.236	2.986	2.975	2.719	2.686	3.568	1.984	3.365	3.027	2.893	2.82	3.037	3.475	3.838	3.424	2.558	4.113	3.551	3.643	2.078	2.322	2.923	2.566	2.521	2.727	2.841	2.666	3.386	2.767	2.383	2.744	3.279	2.542	2.232	1.533
26871	0	0.1781	1.092	0.2958	0.2044	0.1906	0.1731	0.5363	0.1862	0	0.9679	0	0.2685	0.4391	0.07853	0.1146	0	0	0.1062	0.1404	0.1061	0.7701	0	0.1497	0.087	0.2832	0.1015	0	0.1785	0.2675	0	0.6142	0.2635	0	0.2196	0.3531	0.5514	0	0.3349	0.5974	0	0.6937	0.1776	0.1818	0.4403	0.2937	0.3335	0.1671	0
107985757	0	0	0	0	0	0	0	0	0	0	0	0	0	0	0	0	0	0	0	0	0.4702	0	0	0	0	0	0.4497	0	0	0	0	0.3403	0	0	0	0	0	0	0	0	0	0	0	0	0	0	0	0	0
100132147	0.871	0.05668	0.2702	0.1098	0.02168	0.2629	0.1653	0.03793	0.09875	0.3037	0	0.2629	0.1424	0.7686	0.3332	0.08508	0.2202	0.09999	0.04505	0.1489	0.1576	0.2179	0.05782	0.27	0.1661	0.09012	0.1184	0.1416	0.1325	0.2128	0.01964	0.4235	0.1398	0.1827	0.7455	0.206	0.117	0.1604	0.1066	0.1479	0.1478	0.1472	0.1507	0.135	0.1401	0.1636	0.1415	0.07092	0.1781
107985758	1.039	0	0.8289	0.3369	0	0.8685	0.3943	0	0	1.03	0	1.209	0.6116	1.667	0.8943	0	0.4299	0.8588	0	0.3197	0.4833	1.169	0	0.5115	0.9909	0.3225	0.2311	0.4343	0.8131	1.219	0	0.6994	0.6003	0.3922	1.001	0.4021	0.8373	0	0	0.4536	0.3967	0	0	0.4142	0.3343	0.1672	0	0.3807	1.275
7195	0	0	0	0.3416	0	0	0	0	0	0	0	0	0	0	0	0	0	0	0	0	0	0	0	0	0	0	0	0	0	0	0	0	0	0	0	0	0	0	0	0	0	0	0	0	0	0.3392	0	0	0
55672	6.002	6.766	2.812	4.078	5.433	6.485	7.091	3.993	6.897	2.503	6.617	5.992	4.993	8.446	6.078	6.719	6.914	3.297	4.942	3.773	2.554	4.727	9.873	2.534	3.983	6.818	4.354	2.116	3.722	6.941	4.458	8.078	4.991	4.511	4.168	4.478	6.991	2.826	5.743	4.794	4.121	9.282	5.268	9.631	9.452	8.583	4.046	6.349	4.338
105376794	3.011	2.43	2.014	3.167	3.039	6.106	2.423	2.665	1.91	2.931	3.884	2.929	2.67	4.001	2.45	2.231	4.425	2.564	2.197	3.947	2.022	1.849	2.582	2.824	2.099	2.958	3.613	2.672	1.629	2.187	3.792	4.562	3.654	2.087	4.124	3.095	2.753	2.716	2.676	3.087	3.125	5.361	2.714	2.886	3.182	4.208	2.1	1.945	2.888
84809	10.14	7.382	7.591	14.9	6.078	18.1	8.413	8.371	5.813	9.018	12.21	9.226	9.057	15.44	11.97	8.794	17.66	8.881	8.71	14.96	7.62	5.928	8.154	8.43	8.723	10.1	14.1	8.946	5.622	8.675	12.68	14.01	9.538	9.328	12.06	10.55	10.86	6.04	10.08	11.21	8.269	12.28	8.003	10.36	10.86	12.15	7.932	6.632	7.889
11209	1.211	1.13	0.6113	1.031	0.992	0.7354	0.9156	1.112	0.9266	0.6938	2.589	1.575	1.27	0.9334	0.6302	1.019	1.421	1.361	0.469	0.9868	0.3168	0.7027	0.8953	0.3866	0.682	0.9426	0.9342	0.8659	0.8328	1.19	2.062	1.853	0.8772	0.6857	0.4783	0.7688	2.481	1.518	0.5001	0.607	0.6935	1.208	1.558	0.69	1.059	1.338	0.6432	1.258	0.8939
107985736	0.196	0.1565	0.2559	0.1906	0.4312	0.3574	0.142	0.1047	0.1309	0.05298	0.09074	0.08297	0.06293	0.6732	0.2347	0.2215	0.3428	0.1436	0.02488	0.2056	0.4413	0.07521	0.115	0.08334	0.2804	0.1244	0.214	0.0782	0.04183	0.1803	0.1411	0.2249	0.2085	0.03027	0.3217	0.1655	0.1185	0.1012	0.2061	0.2217	0.3061	0.1931	0.1353	0.2024	0.3268	0.1635	0.1759	0.1469	0.2842
26869	0	0.3562	0.5458	0.1479	0.2044	0.1906	0	0.3575	0.1862	0	0.3871	0.177	0.1343	0.2927	0	0	0.3774	0	0.1062	0	0.1061	0.1284	0	0.1497	0.174	0.1416	0.1015	0	0.1785	0	0.1852	0.1535	0	0.1722	0.2196	0.1765	0.1838	0	0	0	0.1742	0.1734	0.1776	0.1818	0	0.07342	0	0.1671	0
107985759	0	0	0	0	0	0.4404	0	0.4129	0	0	0	0	0	0	0	0	0	0	0	0	0	0	0	0	0	0	0	0	0	0	0	0	0	0	0	0	0	0	0	0	0	0	0	0	0	0	0	0	0
284729	0.08663	0.02899	0.05923	0.1565	0.183	0.2948	0.07045	0.07275	0.1061	0.1717	0.06302	0.2161	0.1421	0.143	0.04474	0.01865	0.1229	0.09206	0.08641	0.07997	0.01727	0.1567	0.04436	0.07311	0.04957	0.1268	0.0578	0.07759	0.1598	0.2069	0.1206	0.125	0.1501	0.08409	0.05363	0.0431	0.1197	0.08789	0.1499	0.03241	0.04252	0.1129	0.1301	0.1332	0.04778	0.09561	0.2307	0.08163	0.07593
100189045	0	0	0	0	0	0	0	0	0	0	0	0	0	0	0	0	0	0	0	0	0	0	0	0	0	0	0	0	0	0	0	0	0	0	0	0	0	0	0	0	0	0	0	0	0	0	0	0	0
6060	0	0.1781	0.1819	0	0.2044	0.1906	0.1731	0.5363	0.3724	0	0.3871	0.177	0.1343	0.3659	0.1571	0.1146	0.1887	0	0	0.1404	0.5304	0.1284	0.109	0.07486	0.174	0.1416	0.1015	0	0.357	0	0.1852	0.3071	0	0.1722	0.2196	0	0.1838	0	0	0	0	0.1734	0.1776	0.1818	0.1468	0.07342	0.1667	0	0
11223	0.2724	0.2441	0.1982	0.4728	0.395	0.8305	0.1216	0.1947	0.3336	0.05824	0.3876	0.1741	0.08962	0.4654	0.2262	0.3583	0.5636	0.3312	0.1007	0.1726	0.2199	0.1714	0.2528	0.07627	0.2201	0.3184	0.1854	0.134	0.2132	0.1645	0.4034	0.2589	0.2315	0.06655	0.2932	0.07442	0.3229	0.06829	0.1883	0.1679	0.3549	0.2803	0.09359	0.3833	0.2372	0.2837	0.09373	0.229	0.3868
100500876	0	0	0	0	0	0	0	0	0	0	0	0	0	0	0	0	0	0	0	0	0	0	0	0	0	0	0	0	0	0	0	0	0	0	0	0	0	0	0.7525	0	0	0	0	0	0	0	0	0	0
100189298	0	0	0	0	0	0	0	0	0	0	0	0	0	0	0	0	0	0	0	0	0	0	0	0.1729	0	0	0	0	0	0	0	0	0	0	0	0	0	0	0	0	0	0	0	0	0	0	0	0	0
112267871	2.335	0.2035	0.3695	0.3004	0.05189	1.307	0.3296	0.1588	0.2836	0.593	0.02457	0.7414	0.4942	1.942	0.4386	0.08726	0.7187	0.5265	0.3908	0.6236	0.5252	0.3259	0.2352	0.5131	0.4086	0.1977	0.1159	0.5566	0.5664	0.6792	0.1645	0.5847	0.2342	0.2404	0.7527	0.5378	0.3966	0.1645	0.2551	0.3033	0.2874	0.2642	0.3832	0.3231	0.2795	0.4473	0.5503	0.2758	0.4737
7193	9.005	0.4057	0.8289	0.3369	0	3.04	0	0.4072	0.4241	1.373	0	1.209	0.9174	3.334	0.5366	0	0.8597	0.8588	1.209	0.9591	0.9666	1.169	0.7449	0.8526	0.9909	0	0.2311	2.171	1.22	0.914	0.4218	1.049	1.201	0.7845	3.002	0	0.8373	0	0.7629	0.9071	0.3967	0	0.4045	0.8283	0.6686	0.5017	1.139	0.3807	1.275
100189183	0	0.3948	0	0	0	0	0	0	0	0.334	0	0	0	0.1622	0	0	0	0	0	0	0	0	0	0	0	0	0	0	0	0	0	0.3403	0	0	0	0	0	0	0	0	0	0	0	0	0	0	0.3695	0	0
105376805	2.89	2.736	2.368	3.041	5.108	4.715	2.884	2.559	4.798	1.805	3.981	2.857	2.901	3.067	3.516	3.907	1.523	5.006	3.261	1.717	3.204	4.945	4.427	0.2923	1.744	3.428	1.083	2.233	5.064	3.761	3.085	1.239	5.042	1.21	4.574	1.516	3.875	2.53	2.572	1.659	2.992	1.129	2.635	2.698	1.796	1.797	3.993	2.263	4.323
791226	0	0	0.8065	0	0	0	0	0	0	0	0.858	0.3923	0.2976	0	0	0	0	0	0.2353	0	0	0	0.2416	0	0	0.3138	0	0	0	0	0	0	0	0	0	0	0	0.4787	0	0.4413	0	0	0	0	0	0	0.3695	0	0
26870	0	0.5344	0.1819	0	0.2044	0.1906	0	0.5363	0.3724	0	0.5807	0.177	0.4028	0.07318	0.1571	0.2292	0	0	0.1062	0.2807	0.1061	0	0	0.07486	0.174	0.1416	0.1015	0	0.1785	0	0	0	0	0	0.2196	0.1765	0	0.216	0	0	0	0	0.1776	0.1818	0.1468	0.07342	0.1667	0.1671	0
9696	3.826	4.715	2.82	4.394	2.185	4.16	3.217	4.109	4.182	2.381	6.106	3.887	3.481	2.783	2.512	5.093	3.609	5.009	5.302	3.653	2.74	4.535	4.788	3.231	3.519	5.364	4.34	3.619	5.414	4.311	5.711	4.562	5.799	2.697	2.281	2.633	4.392	3.939	3.435	3.014	4.512	3.854	3.593	3.909	3.856	3.819	2.93	2.137	4.282
4237	1.23	0.9936	0.406	0.0825	1.169	0.5051	0.2414	0.1994	0.6491	0.04203	0.6479	0.1975	0.543	0.6328	0.09856	0.2716	1.447	0.184	0.1184	0.03915	0.1184	0.2327	0.5929	0.1879	0.1335	0.1975	0.09904	0.07976	1.095	0.2985	0.2583	0.1285	0.3308	0.09606	0.1225	0.2954	0.1025	0.1807	0.2102	0.2499	0.1214	0.2419	0.4458	0.1775	0.2866	0.215	0.1395	0.2797	0.4424
105376806	1.193	1.398	0.1503	0.06109	1.267	0.3938	0.3576	0.2954	0.5384	0.06225	0.8796	0.2925	0.6101	0.6046	0.09732	0.3787	1.637	0.1558	0.1316	0.05798	0.1315	0.3181	0.4954	0.2474	0.1078	0.117	0.08382	0.1575	1.475	0.4973	0.306	0.1269	0.1089	0.07114	0.2722	0.1458	0.1518	0.5353	0.1384	0.2468	0.07194	0.2149	0.4402	0.07511	0.2425	0.1516	0.1378	0.2071	0
23400	41.85	27.76	73.08	48	14.94	67.11	44.69	36.73	49.61	51.94	26.61	38.35	56.89	58.8	48.13	28.01	46.41	41.2	58.51	54.35	49.23	38.4	17.29	78.09	57.28	30.63	54.41	56.95	57.17	48	47.65	43.7	43.52	49.05	11.08	42.37	28.34	16.43	47.26	41.7	44.21	22.89	31.99	39.47	30.56	41.34	55.37	29.35	48.82
6390	35.99	36.92	43.04	44.04	22.99	26.83	30.69	37.11	35.83	38.89	35.62	32	41.39	33.12	39.94	30.01	35.04	45.14	37.63	42.25	41.77	35.15	32.2	39.37	38.73	35.14	43.93	41.8	38.79	37.74	44.01	35.85	40.94	37.2	33.11	38.76	36.85	30.88	35.91	39.77	38.75	33.96	36.64	37.81	33.68	35.49	35.83	33.54	40.19
11240	44.62	29.28	26.61	16.83	6.28	2.186	36.77	48.18	46.33	16.92	35.49	71.68	90.75	2.792	54.6	61.15	29.2	36.53	40.12	29.9	4.555	51.58	101.2	3.819	34.75	95.82	28.07	12.12	45.54	61.45	38.71	75.84	62.52	37.51	64.27	31.57	72.63	43.52	39.76	18.76	36.41	84.13	79.07	60.94	81.14	69.28	16.56	94.82	41.94
105376808	0	0	0	0	0	0	0.0345	0	0	0	0	0.03527	0.02675	0.07292	0.01565	0.02283	0	0	0.02116	0	0	0.07673	0	0	0	0	0	0	0	0	0.0369	0	0	0	0	0	0	0.04304	0	0	0	0.06912	0.1062	0	0.0585	0.04389	0	0.09992	0
400743	0	0	0	0	0	0	0	0	0	0	0	0	0	0	0	0	0	0	0	0	0	0	0	0	0	0	0	0	0	0	0	0	0	0	0	0	0	0	0	0	0	0	0	0	0	0	0	0	0
29943	0.1192	0.06484	0.02547	0.02071	0.005724	0	0.05332	0.01001	0.005213	0.0211	0.03252	0.04461	0.02632	0	0.07476	0.08021	0.005284	0.01056	0.02675	0.05109	0	0.01078	0.003053	0	0.03167	0.00793	0.005682	0	0.01999	0.007491	0.0363	0.004299	0.01476	0	0	0.004943	0.04117	0.01209	0.009378	0.01115	0.009753	0.03399	0.02486	0.03564	0	0.01439	0	0.04212	0.08359
51702	0.004844	0.005674	0	0.004711	0.006512	0.006073	0	0	0	0.004801	0.006167	0	0	0	0	0	0	0	0	0	0	0	0	0	0	0	0	0	0	0	0	0	0	0	0	0	0	0.00688	0	0	0	0	0	0	0	0	0	0	0
100616188	0	0	0	0	0	0	0	0	0	0	0	0	0	0	0	0	0	0	0	0	0	0	0	0	0	0	0	0	0	0	0	0	0	0	0	0	0	0	0	0	0	0	0	0	0	0	0	0	0
23569	0.02482	0.009692	0.2772	0.01609	0.02224	0	0.4145	0.06809	0.07091	0.3526	0.08426	0.01926	0.02922	0	0.1453	0	0.01027	0.6155	0.01733	0.7485	0.1039	0.04191	0.02966	0.2648	0.09942	0.1079	0.3423	0.9129	0.7284	0.1237	0.4333	0.1671	0.8461	0.08433	0.3824	0.3938	0.06	0.07051	0.2187	0.4442	0.03791	0.08493	0.01933	0.188	0.01597	0.2037	0.2722	0.06367	0.7513
353238	0.03122	0	0	0	0	0	0	0	0.02549	0	0	0	0	0	0	0.01569	0	0	0	0	0.007261	0	0	0	0	0.02908	0	0	0	0	0	0	0	0	0	0.01208	0	0	0	0	0	0	0	0	0.02009	0	0	0.02288	0
55920	15.59	17.82	12.87	8.011	8.592	6.926	10.08	10.76	14.39	10.62	13.81	14.26	12.63	7.378	10.99	10.9	12.99	12.55	9.848	11.57	7.304	13.25	15.27	5.757	9.521	13.34	9.744	9.409	10.15	9.843	12.97	10.16	9.771	9.606	6.824	10.18	10.59	11.01	8.76	11.12	9.427	10.71	12.93	9.702	13.71	10.66	7.743	10.08	12.53
55160	7.734	7.637	4.768	3.573	3.117	4.089	4.432	3.696	7.593	3.572	5.782	6.081	5.787	4.293	4.23	4.341	5.745	4.691	4.608	3.605	3.343	5.749	5.111	3.262	4.226	4.786	4.677	3.618	4.657	5.16	5.626	4.536	3.764	3.685	3.288	4.075	4.224	3.272	3.657	3.88	3.268	4.369	8.085	4.688	4.781	3.822	3.682	4.378	3.965
107984028	0	0	0	0	0	0.02199	0	0.04123	0	0	0	0	0	0.00844	0	0	0	0	0	0	0	0	0	0	0	0	0	0	0.04117	0	0	0	0	0	0	0	0	0	0	0	0.02009	0.02	0	0	0.01693	0	0	0	0
81569	0.02545	0.04471	0.01522	0.06187	0.0171	0.04786	0.02897	0	0.109	0.02522	0.162	0.1185	0.05617	0.1163	0.006571	0	0.01579	0.0631	0.06218	0.08221	0.04438	0.03222	0	0.1002	0.06552	0.01185	0.03396	0.01595	0.0448	0.05596	0.0155	0	0.01103	0.01441	0	0.04431	0.01538	0	0.05605	0.06665	0.1603	0	0	0	0.03684	0.06143	0	0	0.1405
105376809	0	0	0	0	0	0	0	0.01934	0	0	0	0	0.02905	0	0.008495	0.06198	0	0	0.01148	0	0.01148	0.01389	0	0.02429	0	0	0	0	0.03862	0.01447	0	0.03322	0	0	0	0	0.03976	0	0	0.02154	0	0	0	0	0	0.03177	0.01804	0.01808	0
105376812	0	0.01741	0	0.02891	0	0.09316	0.01692	0	0	0.02946	0.07568	0.0173	0	0.02146	0.02302	0.0112	0	0	0.02075	0.05487	0	0	0.02131	0	0	0	0	0.03727	0.05233	0.01307	0.0543	0	0	0	0	0	0.01796	0	0	0.01946	0.01702	0	0	0	0.04304	0.07893	0.0163	0	0.01824
101927876	0	0.04729	0	0.04908	0	0.03796	0.03447	0.03559	0	0	0.01285	0	0.03564	0.04371	0.01042	0.007605	0	0.07507	0.04228	0.1025	0.03521	0.02556	0.02171	0.1292	0.0231	0	0	0.1518	0.04738	0.07102	0.09833	0.05095	0.008746	0.1143	0.01458	0.02343	0.0244	0.1147	0.04446	0.02643	0.104	0.01151	0	0.02414	0.01948	0.02924	0.05533	0.02219	0.161
84966	12.26	6.135	25.93	41.94	15.4	58.39	22.15	14.59	9.567	31.4	20.52	12.88	14.51	64.6	15.54	14.82	23.08	26.86	21	23.64	37.53	17.52	7.916	35.26	21.17	9.277	21.14	43.42	26.97	17.08	21.35	13.39	20	21.1	11.64	24.3	10	16.03	33.08	21.74	18.99	14.09	15.92	14.46	9.709	18.42	23.15	10.54	18.73
105376814	0	0	0	0.006998	0.07738	0	0.008192	0	0.008809	0.00713	0	0	0.01271	0.01385	0.007431	0	0	0	0.005023	0	0	0.01215	0.005158	0	0.0247	0.0335	0.004801	0	0.008445	0.02532	0.008762	0.01453	0	0.0163	0	0.01671	0	0.01022	0	0	0	0.02462	0.008403	0.06022	0.01389	0.01042	0	0	0.01766
127707	0.08853	0.0749	0.005885	0	0	0.03083	0.0448	0.04048	0.1144	0.02437	0.06262	0.04008	0.07383	0.009469	0.00254	0.05559	0	0.006098	0.0103	0.00454	0.05834	0.004152	0.0529	0.07749	0.04784	0.01374	0.003282	0.06167	0.8833	0.01731	0.02396	0.0596	0.0341	0.02785	0.04973	0.01713	0.01189	0.03493	0.01083	0.01932	0.0338	0.02244	0.05745	0	0.01899	0.05462	0.03775	0.1244	0
5081	0.3429	0.3475	0.733	0.5471	0.04143	0.2753	0.8159	0.5118	0.07075	1.149	0.5493	0.3408	0.3334	0.2577	0.2407	0.1597	0.3634	0.4967	0.5837	0.9673	0.9381	0.5171	0.04419	1.172	0.9082	0.2511	0.4318	0.5941	0.9768	0.4643	0.6803	0.3929	0.2037	0.6981	0.1447	0.6664	0.2375	0.1696	0.594	0.3683	0.5648	0.1362	0.198	0.2902	0.3049	0.7813	0.4689	0.3219	0.4822
80834	0	0	0.04734	0	0	0	0	0	0	0	0.01259	0	0	0	0	0	0.01228	0	0	0.01826	0	0	0	0	0	0	0	0	0	0	0	0	0	0.0112	0	0	0	0	0	0	0	0	0	0	0	0	0	0	0
8659	37.16	42.69	23.36	12.57	31.48	8.259	20.77	19.03	40.95	15.85	24.05	24.58	27.96	6.921	16.77	27.86	20.86	23.3	19.23	19.01	17	25.12	53.05	4.813	21.39	18.79	19.54	16.89	11.6	20.89	22.83	14.48	30.61	16.68	45.44	14.3	13.53	9.881	17.05	3.93	15.15	19.5	23.87	23.34	16.97	24.13	14.76	14.67	14.69
100616120	0	0	0	0	0	0	0.3837	0	0	0	0	0	0	0	0	0	0	0	0.2353	0	0	0	0	0	0	0.3138	0	0	0	0	0	0	0	0	0	0	0	0	0	0	0.386	0	0	0	0	0	0	0	0
100302276	0	0.749	0	0	0	0	0.364	0	0.3914	0	0	0.3722	0	0	0	0	0.3968	0	1.116	0	0	0	0	0	0	0	0	0	0	0	0	0	0	0	0.4618	0	0	0	0	0	0	1.094	0	0.3823	0	0	0	0.3514	0
126917	5.214	5.087	6.032	4.785	3.89	6.902	5.234	4.403	4.418	5.484	3.992	9.212	5.944	6.148	5.452	5.115	7.078	4.859	5.379	6.773	4.891	5.648	5.153	4.904	5.131	5.25	6.328	4.762	5.836	6.259	5.2	5.237	5.841	6.824	6.861	7.876	4.663	2.923	7.032	5.222	6.457	5.395	5.944	6.428	6.903	5.544	6.373	6.109	6.478
105376815	0.02323	0	0	0.00753	0.01041	0	0.008815	0	0.01896	0.007673	0.01971	0.009012	0.006836	0	0.01599	0.005834	0	0	0.02162	0	0	0	0.0444	0	0.01772	0.02884	0	0	0.009088	0.01362	0.07543	0.02345	0.01342	0.01754	0	0.008988	0.02807	0	0.03411	0	0.01773	0	0	0.009258	0.02242	0.04486	0	0	0
23352	9.67	12.56	11.49	6.564	6.47	9.613	10.8	9.03	12.65	8.197	8.208	11.29	9.825	9.382	9.434	7.484	8.867	7.398	10.95	9.362	5.843	10.36	11.37	8.668	11.75	10.38	8.987	6.826	10.01	10.42	9	10.85	7.56	9.74	8.179	9.634	8.244	5.759	9.839	9.909	9.673	10.65	10.72	9.953	10.29	11.62	9.76	9.132	9.209
101927895	4.223	3.951	4.417	2.015	1.25	2.564	4.445	2.591	5.138	3.053	1.352	4.204	3.564	2.735	4.841	3.002	2.472	1.548	4.079	3.604	2.594	3.99	4.836	3.988	4.407	3.413	3.172	2.797	4.364	4.462	1.358	3.996	2.509	3.248	2.685	3.638	2.311	1.584	3.685	1.913	2.738	4.029	4.249	3.62	4.614	4.309	3.378	3.766	2.868
23065	9.224	10.8	10.3	8.067	4.733	8.796	11.12	8.146	10.65	9.353	5.477	10.96	9.868	8.483	11.13	6.65	8.47	7.808	10.22	10.62	8.673	10.75	9.816	11	10.87	9.282	10.52	8.759	11	10.42	6.983	10.05	7.424	10.99	5.868	10.66	8.032	5.983	10.4	8.282	10.96	9.191	10.14	9.533	10.35	10.36	10.52	8.858	9.333
51154	11.47	11.85	13.98	22.08	14.95	19.02	12.87	14.9	11.76	20.29	19.26	12.6	13.32	21.9	14.61	11.92	16.95	21.98	16.82	14.06	21.64	13.51	10.27	20.18	14.82	12.72	16.23	20.29	13.2	14.62	18.11	11.95	14.45	18.33	12.33	15.64	15.87	14.81	17.92	17.28	17.56	9.861	13	13.35	11.18	15.95	17.79	14.35	17.76
246181	0.5384	0.5813	0.5938	0.7085	0.738	1.072	0.589	0.6951	0.8402	0.5546	0.9677	0.7128	0.5407	0.564	0.398	0.8433	0.6421	0.9424	0.2506	0.3313	0.5009	0.5258	0.3255	0.5769	0.6222	0.4621	1.036	0.5163	0.5453	0.5387	0.9258	0.6183	0.677	0.5261	0.5947	0.5638	0.8295	0.9147	0.7093	0.8019	0.5562	0.5659	0.6905	0.5176	0.3873	0.5353	0.683	0.4874	0.5053
22977	1.051	1.542	1.257	1.237	2.081	0.9012	1.209	1.612	1.3	0.9754	1.816	1.107	1.982	0.6653	1.268	1.608	1.084	2.057	1.513	0.8064	0.7175	1.102	1.276	0.3321	1.019	1.462	1.468	1.109	1.168	1.469	2.047	1.373	1.62	1.403	0.8625	1.104	1.724	1.068	1.279	0.6662	1.127	1.678	2.661	1.587	1.099	1.292	0.9459	1.58	1.113
100506730	3.055	4.435	2.553	3.049	3.433	3.353	2.828	4.121	2.992	2.005	4.539	3.882	3.9	2.902	4.469	4.339	2.784	4.135	2.888	2.561	2.536	3.187	3.533	2.253	2.728	6.127	3.628	2.863	3.527	5.075	3.866	5.299	4.131	2.813	2.04	3.162	6.839	4.694	3.077	2.964	3.407	4.9	6.305	4.802	5.771	3.148	3.393	5.273	2.519
8574	15.12	20.86	10.85	8.214	10.15	6.363	13.94	11.87	15.53	8.955	11.24	14.14	16.53	6.961	16.87	13.42	10.55	11.25	13.22	11.22	7.653	13.37	16.45	7.313	10.68	19.11	11.35	8.417	12.56	19.18	11.23	17.35	15.46	10.74	9.778	8.788	14.92	9.846	9.679	7.457	11.11	16.26	19.75	14.66	18.77	12.16	9.522	19.29	8.915
54896	2.493	2.62	2.589	1.937	1.37	2.411	1.81	2.116	2.523	2.198	2.716	2.247	2.374	2.081	2.162	2.133	2.41	2.512	2.179	1.799	1.681	2.25	2.576	1.989	2.176	2.179	2.566	2.118	2.342	2.365	3.055	2.22	2.473	2.008	1.494	2.219	2.139	2.453	2.004	2.086	2.29	2.158	2.344	1.965	2.292	2.09	1.995	1.895	1.885
832	57.49	59.44	52.1	52.77	24.8	40.95	44.77	44.26	51.95	45.96	71.1	46.01	49.48	41.35	47.89	42.03	46.66	53.04	42.31	36.79	42.4	53.52	48.19	46.76	42.52	44.07	47.92	42.53	43.23	43.44	55.11	44.79	43.31	43.2	31.91	37.71	49.02	47.51	41.55	45.38	40.54	36.16	43.51	40.04	46.7	43.1	45.67	50.63	47.92
105376819	0.4107	0.5499	0.667	0.1712	0.3155	0.2943	0.3674	0.6208	0.3951	0.4361	0.6349	0.4781	0.2331	0.113	0.1364	0.1769	0.1456	0.4001	0.2048	0.08124	0.2252	0.4458	0.2945	0.3178	0.2182	0.3005	0.2349	0.2207	0.2755	0.1807	0.393	0.237	0.1525	0.1993	0.3814	0.4428	0.2837	0.4584	0.09693	0.07684	0	0.2008	0.1028	0.2456	0.3965	0.2266	0.5469	0.4837	0.54
105376818	0	0	0.2131	0	1.197	0	0.2028	0.2094	0.2181	0.1765	0.4535	0.2073	0	0.2572	0	0.4027	0.4421	0	0	0	0.1243	0.3007	0.5108	0.1754	0.5096	0	0	0	1.045	0	0.4339	0.7194	0.1544	0	0.2573	0.2068	1.076	1.771	0	0	0	0.6095	0	0.639	0.3439	0	0	0.5874	0.2186
105376817	0	0.12	0.3187	0.01993	0.1377	0.1028	0.1167	0.1927	0.1505	0.04061	0.05217	0.3578	0.07237	0.04931	0.03175	0.2007	0.1272	0.127	0.1144	0.01891	0.05718	0.2422	0.08814	0.1715	0.03517	0.1145	0.04102	0	0.1443	0.05408	0.1996	0.1655	0.05327	0.09282	0.08879	0.07137	0.2972	0.3784	0.158	0.05367	0.04694	0.07011	0.04786	0.196	0.1187	0.03958	0.06741	0.0901	0.2263
105378614	0.3614	0	0.5766	0.1172	0.1619	0	0.4115	0.2833	0.59	0.3582	0.7668	0.4207	0.2127	0.05798	0.4977	0.09078	0	0	0.5888	0.4448	0.6724	0.1017	0.2591	0.2372	0.2068	0.6731	0.1608	0.4531	0	0.4239	0.4402	0.1216	0.6264	1.228	0.522	0.6993	0.1456	0.1711	0.2654	0.3155	0.8279	0	0.1407	0.1441	0.3489	0.2908	0.6605	0.2649	0
440574	8.935	9.611	10.53	10.38	6.291	6.865	8.778	11.57	7.837	10.46	10.37	8.48	11.41	9.009	11.46	11.17	9.063	16.54	12.54	14.39	14.98	11.53	8.193	14.02	12.19	10.21	12.02	14.14	12.34	11.71	10.83	9.534	13.32	14.87	11.17	12.17	14.54	13.04	10.96	17.78	14.85	9.411	9.506	11.2	9.7	10.78	12.49	11.3	12.56
100532736	31.05	26.92	38.1	53.86	24.66	40.12	41.21	40.41	34.56	52.31	33.59	37.26	39.95	39.26	52.01	38.41	48.29	58.87	46.07	47.56	72.37	42.02	27.68	62.1	51.9	42.8	42.61	73.05	50.71	49.3	42.03	36.26	46.73	49.79	37.28	47.81	57.66	40.79	55.84	48.48	48.44	28.22	35.75	32.88	47.32	37.2	41.02	49.48	43.71
644068	0.6249	1.29	0.3917	0.2894	1.04	0.6343	0.1694	0.6997	0.2186	0.4129	1.515	0.6582	0.4467	0.3581	0.4918	1.233	0.5171	0.2214	0.2493	2.555	0.5813	0.3266	0.5334	0.337	0.2554	0.3048	0.2184	1.007	0.6986	0.288	0.906	0.601	1.289	0.5729	1.461	0.7255	0.6115	0.8876	0.9177	0.4287	0.818	0.5091	0.6256	0.3203	1.034	0.8046	0.4568	0.2944	0.3652
4681	16.65	12.69	21.17	31.22	13.62	24.5	24.02	21.63	19.47	30.6	16.44	20.97	20.53	22.39	29.01	19.13	28.28	29.42	24.86	23.72	40.7	21.95	13.25	34.94	29.25	23.47	22.86	42.4	28.39	26.81	21.79	18.96	22.96	25.37	18.44	26.44	28.71	18.67	33.1	22.95	24.92	13.33	19.19	16.35	27	19.02	21.03	26.85	22.13
3362	1.142	0.7764	2.159	2.828	0.2558	1.135	1.659	0.7792	1.35	1.769	0.7686	0.9549	1.339	0.9191	0.7659	0.3214	1.474	0.9031	1.617	1.254	2.523	0.9417	0.1835	2.016	1.217	0.6294	1.305	2.156	1.425	0.9583	1.798	0.7952	0.4777	1.873	0.2275	1.699	0.4601	0.5966	2.4	1.048	1.481	0.1946	0.5135	0.6827	0.8045	1.382	2.31	0.3607	2.384
255104	2.023	1.671	0.4944	0.4284	0.4926	0.1613	1.172	0.4583	1.847	0.5486	1.176	1.361	1.06	0.2158	0.5556	0.9811	0.6919	0.6815	0.8356	0.8132	0.4624	1.323	1.484	0.2994	0.5576	0.824	0.541	0.4546	0.8236	0.871	0.8166	0.8424	0.7229	0.5386	0.366	0.4073	0.7303	0.8472	0.5968	0.4288	0.4777	0.8003	1.311	0.6386	0.9069	0.8376	0.513	0.9642	0.4592
54546	0	0	0	0	0	0	0	0	0	0	0	0	0	0	0.03078	0	0	0.02464	0	0	0	0	0.01425	0	0	0	0	0	0	0	0	0	0	0	0	0	0	0	0	0	0	0	0	0	0.01918	0	0	0	0
105376823	0.02026	0.07119	0	0	0.05446	0.0508	0	0	0.0248	0.06023	0	0.02358	0	0.0585	0	0.03053	0.05028	0.05023	0	0	0	0.0171	0.04357	0.03989	0	0	0.02703	0	0.1427	0.01782	0.04934	0.02046	0	0.04588	0.02926	0	0	0.02877	0.04462	0.05306	0.0232	0	0.02366	0.04845	0.01955	0.01956	0.04443	0.02227	0
23252	2.638	3.59	3.77	3.159	1.462	3.655	3.58	2.919	2.832	2.879	2.319	2.926	3.626	2.965	2.605	2.226	3.146	2.632	3.23	5.676	3.72	3.253	2.535	4.676	3.84	2.512	3.509	4.029	3.581	2.787	3.036	2.745	2.115	3.286	2.421	4.816	2.381	1.697	3.493	2.811	5.516	2.579	2.455	2.7	2.741	3.905	3.971	1.975	4.725
30814	0	0	0	0	0.0427	0	0	0	0	0.09445	0	0.03698	0	0	0	0.09575	0	0	0	0	0	0	0	0	0.01818	0	0	0	0	0	0	0	0.02753	0	0	0	0.0384	0	0	0	0	0	0	0	0	0.03068	0.03483	0	0.1559
5320	350.1	328.8	0	0.04723	0.1958	0.4567	7.962	0	121.3	0.02406	9.984	23.54	1.008	0.01169	0.6395	1.006	0.03014	0.06021	0.01695	0.04483	0	7.379	51.01	0.07172	0.08336	0.02261	0.0486	0.03045	0.0855	0.02136	0	0.04904	0.08417	0.0275	1.473	0	0	3.276	0	0.0318	0.02781	0	0.1985	0	0.6563	0.1993	0.05325	0	0.1788
5322	4.875	5.078	0.405	2.472	5.75	0.8216	1.427	1.278	2.848	1.763	3.795	1.316	1.234	0.8942	0.9595	1.465	3.923	1.277	1.649	0.5052	2.266	1.07	1.477	0.3084	2.542	1.167	0.591	2.943	0.2789	0.6715	3.262	0.698	1.598	0.7095	2.059	2.09	0.9748	1.637	1.769	0.198	0.9402	1.314	6.089	1.085	1.07	0.8727	0.8923	1.773	1.299
26279	0.07441	0.03269	0.01113	0	0	0	0.03177	0	0.04555	0.07375	0	0.01083	0.01643	0	0.01441	0	0.01154	0	0.03247	0.008586	0.00649	0.04711	0.04668	0.004579	0.03193	0.06063	0.04965	0.01166	0.02184	0.03273	0.01133	0.02818	0.01612	0.01053	0	0	0.02249	0	0.02049	0	0.02131	0	0.05432	0	0.008978	0.07186	0.0102	0	0.01141
64600	0.009148	0	0.02189	0.008897	0	0	0.03125	0	0	0	0.01165	0	0	0.008806	0	0	0	0.01134	0	0	0.01276	0.01544	0.01312	0.03153	0.005234	0	0	0	0	0	0.01114	0.01847	0	0.01036	0.01321	0	0	0.02599	0.01008	0	0	0.01043	0.01068	0	0	0	0.01003	0	0
391013	0.1099	0.02574	0.02629	0.01068	0	0	0.03752	0.02583	0.04035	0.02177	0.08391	0.05115	0.0582	0	0.05673	0.1407	0	0.02724	0.02301	0.0507	0	0.03709	0.0315	0.005408	0.05029	0.06138	0.02932	0.01377	0.06447	0.05798	0.02676	0.04437	0.0476	0.01244	0.06347	0	0.1195	0.09362	0.0484	0.1007	0.03775	0.02506	0.1668	0.05254	0.04242	0.04243	0.03614	0.2536	0.02696
127733	2.515	4.002	2.442	0.7918	0.2466	0.3115	2.245	1.766	2.12	2.409	2.009	1.602	2.085	0.5868	2.86	1.604	1.105	1.298	2.738	3.376	1.147	2.174	1.307	1.059	2.44	3.765	2.285	1.088	2.925	3.517	1.373	2.547	1.706	3.207	0.6238	1.358	2.494	1.281	0.8923	4.169	1.979	1.896	6.32	1.417	4.32	1.454	1.576	7.377	1.482
101928017	2.347	2.635	0.7606	0.4756	0.3287	0.1839	0.9464	1.207	1.197	1.357	3.05	0.5692	2.116	0.4942	2.879	1.474	0.3034	2.425	1.195	1.76	0.9211	1.238	1.367	0.6981	1.511	3.278	1.011	0.6744	1.09	2.495	1.489	2.074	2.373	2.049	0.7769	1.192	1.832	1.32	0.7001	0.8965	1.064	1.562	1.885	1.111	2.266	1.251	0.8043	5.052	0.78
105376825	0.4917	0.5088	0.3432	0.3906	0.1212	0.1027	0.3079	0.7611	0.4616	0.6416	1.273	0.3243	0.2822	0.1499	0.7618	1.074	0.3865	0.7823	0.5893	0.7338	0.2744	0.4496	0.2468	0.2784	0.3892	0.725	0.6616	0.4316	0.6541	0.5479	0.8284	0.5379	1.008	0.8167	0.6984	0.3996	1.129	1.059	0.09026	1.685	0.9104	0.2524	1.206	0.2646	0.7594	0.3126	0.3055	1.324	0.4927
105376826	0.01439	0.01686	0.01722	0.05598	0	0	0	0	0.01762	0.02852	0	0.01675	0	0	0.02972	0	0	0.05352	0.02009	0	0.03012	0	0	0	0.008233	0.0268	0.05761	0.01804	0.03378	0	0	0.04359	0.01247	0.0163	0	0	0.05218	0	0.01585	0	0	0	0.03361	0.01721	0.01389	0.006948	0.03156	0.04745	0.08829
105376827	0	0	0	0	0	0	0	0	0	0	0	0.06047	0	0	0.05366	0	0	0	0	0	0	0	0	0	0	0	0	0	0	0	0	0.05246	0.04502	0	0	0	0	0	0	0.06803	0	0	0	0	0	0	0	0	0
105376828	0	0	0	0	0	0	0	0	0	0	0	0	0	0	0	0	0	0	0	0	0	0	0	0	0	0	0	0	0	0	0	0	0	0	0	0	0	0	0	0	0	0	0	0	0	0	0	0	0
127731	0.05164	0.1282	0.04696	0.0663	0.1083	0.1606	0.1176	0.09957	0.05311	0.07165	0.04734	0.07935	0.03283	0.02983	0.08961	0.1012	0.0564	0.05634	0.04904	0.03623	0.09224	0.03836	0.01925	0.02237	0.02009	0.1154	0.05789	0.08547	0.07759	0.09995	0.06793	0.1252	0.4153	0.03041	0.0358	0.04317	0.1972	0.1496	0.0364	0.119	0.08281	0.04948	0.1303	0.05681	0.1336	0.03391	0.05436	0.06131	0.04563
339505	2.281	4.463	1.996	1.321	0.4076	0.8099	1.749	1.968	3.002	1.973	3.281	2.049	0.8731	0.3331	0.3915	0.2384	1.154	1.144	1.381	0.4868	1.104	1.68	0.742	1.003	1.38	1.461	1.526	1.025	0.9981	0.9394	2.416	1.345	0.6684	0.6569	0.1238	1.4	1.068	2.397	1.445	0.6906	1.133	0.7819	2.079	1.025	1.794	1.49	1.178	0.9565	3.106
55450	186	141.6	234.5	476.4	237.9	287	252	332.4	78.94	395.6	196	150.4	187.3	253.4	135.9	137.9	351.4	385.9	238.7	248.2	574.2	225.6	138.8	371.3	293.4	155.9	360.8	478.7	270.8	168.2	312.6	124.3	160.9	302.9	211	369.8	169	293.2	399.8	327.3	378.3	97.27	90.14	141.1	140.3	247	386.1	109.7	258.1
79594	10.61	11.86	11.52	8.239	5.144	8.988	9.085	7.961	12.65	9.34	4.568	9.926	10.48	8.773	9.254	8.579	10.06	7.845	9.717	8.472	8.093	11.53	12.87	9.236	10.18	9.234	8.539	7.167	10.72	10.13	7.387	9.428	7.995	10.87	7.316	8.59	7.974	4.939	9.575	6.051	8.666	9.263	10.27	8.136	10.63	9.281	8.88	8.884	10.87
163933	6.183	4.427	3.437	7.897	2.958	7.727	3.943	2.515	3.779	3.089	4.344	4.281	3.22	5.221	3.162	3.93	5.323	4.698	3.492	6.704	4.669	3.027	2.914	8.17	3.445	2.704	3.664	10.65	2.654	4.086	3.97	3.333	3.664	4.361	2.163	3.962	3.189	3.834	5.352	3.028	3.757	2.335	4.557	3.472	3.353	3.409	4.725	2.911	3.425
978	1.233	1.228	0.332	0.1499	1.243	0.1546	0.5264	0.5798	0.2264	0.2749	0.5494	0.9329	0.4899	0.2819	0.7641	1.928	0.6886	0.6115	0.6672	2.475	0.1505	0.7806	0.6851	0.1366	1.111	0.4593	0.5964	0.1932	0.7236	0.4339	0.6382	0.3424	3.473	0.2095	3.339	0.1789	0.3726	0	0.2037	1.897	0.5649	0.8438	0.216	1.548	0.5653	0.6549	0.2704	0.3388	1.021
65018	79.89	78.86	103.2	87.38	30.34	84.58	76.11	81.06	100.5	89.47	57.54	84.31	88.22	82.79	63.89	44.97	73.19	83.37	93.19	88.85	91.12	75.34	62.22	117.5	97.91	62.49	83.23	90.31	80.92	80.45	79.62	71.8	66.39	85.32	42.4	82.6	63.7	61.67	86.19	70.34	78.5	54.31	63.89	70.56	60.08	77.3	82.17	64.24	76.65
102464833	82.29	134.1	160.9	88.2	26.21	77.6	77.95	76.22	72.72	87.85	19.91	71.78	148.5	77.9	55.61	43.05	113.7	53.96	89.9	128.7	77.98	71.38	76.55	122.8	106.5	57	65.34	86.7	89.14	91.14	70.68	67.53	42.44	83.7	43.88	78.43	52.06	28.66	136.8	73.33	68.81	73.95	84.73	73.73	57.11	86.58	83.03	56.32	54.8
100861548	31.89	30.67	37.8	37.19	14.04	34.93	29.42	34.85	39.04	36.8	29.26	32.37	32.67	33.53	25.16	19.51	29.01	39.03	36.26	34.29	37.05	29.68	24.81	46.25	37.9	25.39	34.97	36.5	32.36	31.62	36.05	28.13	28.38	33.32	18.61	31.64	27.64	30.47	31.82	28.62	32.66	21.21	25.06	27.12	23.81	29.87	32.31	25.7	32.44
1650	42.78	45.12	39.13	36.83	19.33	35.96	38.74	27.66	40.4	36.11	31.9	33.14	33.93	44.81	34.06	35.03	36.44	32.27	31.6	28.02	30.39	43.64	42.05	35.75	32.08	31.85	36.49	30.59	34.45	33.6	35.64	33.76	30.11	33.12	24.63	28.19	31.37	24.91	32.35	31.01	31.17	27.14	35.37	28.6	32.59	31.46	35.02	34.34	36.11
57576	2.452	1.601	6.044	7.221	1.919	10.49	4.66	4.195	2.159	5.163	1.941	2.57	3.517	9.791	3.478	2.064	4.898	5.786	6.235	7.686	10.48	4.176	0.7304	9.529	6.314	1.994	3.903	10.16	5.012	4.636	4.911	2.679	3.05	7.502	1.128	4.228	2.382	1.308	5.677	5.895	5.659	1.83	1.916	2.597	2.879	2.987	6.923	2.173	2.964
400745	3.465	2.906	8.123	6.479	0.4638	1.552	8.295	7.593	4.616	12.2	1.363	5.989	6.523	1.184	7.963	2.779	4.106	7.479	10.6	15.86	11.19	6.39	0.7057	10.61	12.74	5.731	10.82	8.474	14.58	10.4	4.912	8.346	4.472	16.4	1.136	7.463	5.341	1.384	7.326	10.5	15.26	2.766	2.459	5.727	5.711	7.981	12.2	4.679	6.911
112268222	5.208	5.787	4.143	5.283	4.161	5.773	4.875	5.174	4.274	4.916	5.13	4.705	4.799	6.001	4.56	4.887	5.527	5.818	4.949	5.368	4.196	5.283	5.32	3.999	4.504	4.898	5.732	4.557	5.321	4.813	5.744	4.331	4.655	4.993	4.159	5.1	5.855	5.485	4.689	5.115	5.869	5.553	5.453	4.585	4.969	4.807	5.054	4.513	4.901
50809	12.9	14.38	11.49	11	9.47	13.45	14.05	11.64	11.58	11.22	8.67	12.67	11.8	13.51	11.62	12.37	12.96	11.03	12.94	14.32	9.236	14.35	15.91	9.892	12.56	13.35	13.11	9.728	13.93	13.05	10.83	13.05	11.48	12.71	10.97	13.07	12.99	9.684	11.82	11.8	13.2	15.5	14.82	13.22	14.58	14.42	13.03	12.46	11.84
8672	17.08	17.3	24.32	22.83	10.14	26.65	20.7	18.61	18.32	22.51	17.67	17.02	19.78	22.2	17.75	12.39	18.45	16.19	21.45	19.28	22.39	18.35	14.56	26.79	23.78	14.6	20.94	20.6	19.99	19.52	19.41	17.84	14.41	23.47	7.131	26.43	16.58	15.11	24.93	22.45	19.31	14.53	15.59	18.34	17.17	23.1	24.31	14.63	24.97
105376830	0.1454	0.181	0.08699	0.3182	1.258	0.2507	0.09313	0.438	0.06676	0.06305	0.833	0.1058	0.05617	0.1881	0.06571	0.3424	0.2143	0.3831	0.04442	0.1007	0.1205	0.08439	0.05864	0.08948	0.052	0.05924	0.1213	0.3304	0.1173	0.04797	0.321	0.1193	0.567	0.08234	0.8795	0.1583	0.3076	0.9552	0.07006	0.4046	0.1457	0.114	0.06368	0.0652	0.1053	0.07898	0.06976	0.04995	0.1227
105376829	0.08103	0.04746	0.04848	0.05911	0.5991	0.2032	0	0.2858	0.04961	0.08031	0.2579	0.1415	0.05366	0.1072	0.136	0.1832	0.2514	0.07535	0.04243	0.0561	0	0.1197	0.08714	0.04987	0.03477	0.132	0.04055	0.2286	0.1902	0.01782	0.2467	0.04091	0.1756	0.1376	0.4096	0.09407	0.1959	0.4604	0.06693	0.2653	0.232	0.0231	0.09464	0.07267	0.07822	0.05869	0.04443	0.06681	0.09943
100302155	0	0	0	0	0	0.2627	0	0	0	0	0	0.2439	0.185	0.2017	0	0	0	0	0	0.1934	0	0	0	0	0	0	0	0	0	0	0.2552	0	0	0.2373	0	0	0	0	0.6924	0	0	0	0	0	0.2023	0.1012	0.2298	0	0
1889	22.2	20.35	10.69	7.125	8.236	6.337	13.59	8.834	23.13	9.587	13.03	18.32	15.52	5.048	10.1	21.32	11.34	8.665	9.379	11.29	6.067	14.78	17.37	4.834	8.327	10.63	9.329	8.299	11.07	12.93	9.151	12.65	10.69	9.133	12.73	7.899	12.93	6.68	9.042	9.157	8.249	13.39	18.37	9.245	15.01	10.77	7.338	15.89	10.19
100506801	0.03875	0.09079	0.04637	0.03769	0.06512	0.01215	0.04412	0.06834	0.04745	0.009601	0.09867	0.09022	0.02566	0.01865	0.02001	0.1241	0.0481	0.09609	0.01353	0.04471	0.01352	0.1145	0.02084	0	0.0388	0.02707	0.04525	0.03644	0.02274	0.03409	0.059	0.009783	0.05037	0.02194	0.06997	0.04499	0.03513	0.09633	0.06402	0.1015	0.05548	0.1326	0.1358	0.04634	0.03741	0.06549	0.01062	0.01065	0.03566
105376832	0	0	0	0	0	0	0	0	0	0	0	0	0	0.1818	0	0	0	0	0.02931	0	0	0	0	0	0	0	0.02801	0	0	0	0	0	0	0	0	0	0.05074	0	0	0	0	0	0	0.0502	0	0.08108	0	0	0
84224	1.502	1.53	1.558	1.017	1.1	2.71	1.094	1.976	1.575	0.9882	1.062	1.36	1.43	1.853	0.9185	0.687	1.495	1.004	1.086	0.8453	1.011	1.299	0.782	1.449	1.372	0.849	1.404	1.715	1.056	1.217	1.601	2.281	0.6525	1.175	1.17	0.8836	0.9495	1.353	1.506	0.9061	1.301	1.467	1.089	1.489	0.7425	1.743	1.392	1.154	1.398
249	6.091	5.17	6.612	16.91	12.42	6.43	8.824	5.5	4.82	11.92	7.338	3.977	4.497	3.904	2.156	5.701	13.12	6.118	5.978	9.916	21.37	7.399	6.62	20.08	5.228	2.589	3.475	20.92	6.445	3.704	9.708	2.193	10.72	5.168	6.936	3.402	2.891	5.316	13.93	3.491	4.651	2.849	4.206	5.383	2.062	6.329	4.627	3.26	10.14
105376834	0	0	0.03723	0.01513	0	0	0	0	0	0.03083	0	0	0.01374	0	0	0.01172	0.09654	0	0.01086	0.02872	0.03256	0	0.01115	0	0.0178	0	0.01038	0	0	0	0.01895	0.01571	0	0	0	0	0	0.0221	0.01713	0	0.03564	0.01774	0	0	0	0.02253	0.01706	0	0.05727
5909	37.41	27.81	72.36	64.72	20.48	48.7	43.18	43.07	37.68	69.12	40.81	42.13	42.74	36.48	35.97	20.64	42.98	64.11	61.16	49.36	56.51	44.23	20.33	102.9	56.51	25.28	58.17	76.26	50.97	49.21	69.53	44.71	40.78	54.71	15.81	53.26	33.72	29.73	54.86	51.18	56.78	23.78	24.73	41.59	23.45	49.21	57.28	22.77	76.1
84196	5.423	7.122	6.501	5.698	3.612	6.395	6.603	6.659	5.552	5.911	5.284	6.083	6.29	6.545	6.91	5.751	5.399	6.202	7.231	7.27	5.428	6.59	6.411	6.332	6.148	7.094	7.038	5.303	7.105	6.647	6.664	7.098	6.467	7.156	4.418	6.521	7.628	5.791	6.87	6.622	7.505	7.367	6.078	6.199	7.147	7.805	6.715	5.783	7.119
401944	1.435	1.869	0.406	0.2721	0.7522	0.5299	0.5287	0.4899	0.8601	0.3009	0.8791	0.4781	0.82	0.2235	0.3443	1.839	0.9974	0.5683	0.5569	0.7858	0.3157	0.9498	0.8323	0.1729	0.2929	0.6153	0.4051	0.3433	1.265	0.4713	0.9135	0.5831	0.9957	0.3303	1.565	0.2557	0.6044	0.482	0.3606	0.4366	0.4977	0.6654	0.438	0.2847	0.5631	0.5088	0.2937	0.4123	0.8912
3339	2.387	4.611	1.015	0.2649	1.345	0.8939	1.391	0.6966	1.91	0.4204	0.664	1.412	1.639	0.3614	0.7381	2.933	1.483	0.5198	1.519	1.607	0.6253	2.267	2.62	0.3689	0.7083	1.303	0.4438	0.596	2.778	1.172	0.9045	1.373	1.635	0.7327	2.815	0.5997	0.6703	0.4079	0.8689	0.8321	0.7297	1.515	1.079	0.9019	1.318	1.245	0.5031	0.8582	1.112
23436	0	0	0	0	0	0	0.03134	0	0	0	0	0	0	0	0	0	0	0	0	0	0	0	0	0	0	0	0.01837	0	0	0	0	0	0	0	0	0	0	0	0	0	0	0	0	0	0	0	0	0	0
10136	0	0	0	0	0	0	0.03134	0	0.0337	0	0	0	0	0	0.01421	0	0	0	0	0	0.0192	0	0.1973	0	0	0	0	0.138	0	0	0	0	0	0	0	0	0	0	0	0	0	0	0.03215	0	0	0	0	0.03026	0
101928043	0.2858	0.7533	0.2137	0.3127	0.04803	0.4031	0.5288	0.21	0.5249	0.4957	0.2729	0.5406	0.4732	0.2923	0.203	0.4038	0.3547	0.2215	0.2993	0.2308	0.0997	0.6032	0.794	0.2462	0.4088	0.5656	0.4768	0.1344	0.5452	0.3143	0.4351	0.6854	0.4025	0.3641	0.7741	0.2903	0.4318	0.1522	0.3935	0.3743	0.04092	0.489	0.5007	0.6408	0.4828	0.5693	0.3918	0.1571	0.1315
29092	6.019	6.398	2.236	4.91	2.27	3.762	2.905	4.414	3.982	3.472	5.878	5.312	2.633	3.623	2.802	3.466	4.103	2.918	5.005	3.3	1.93	3.306	6.363	4.502	3.228	3.815	6.21	4.415	4.998	3.556	3.151	2.975	3.441	3.764	2.777	3.838	4.104	3.394	2.276	3.859	3.683	4.324	3.315	3.523	5.706	4.494	2.758	3.239	4.762
112268223	0.7379	1.043	0.3349	0.4702	0.3421	0.3509	0.1738	0.3291	0.2804	0.227	0.6803	0.5924	0.2471	0.4286	0.2497	0.326	0.2527	0.3786	0.4264	0.2584	0.1598	0.2792	0.4561	0.3758	0.2475	0.237	1.002	0.2552	0.448	0.2462	0.4029	0.1799	0.3308	0.3746	0.1838	0.5908	0.2768	0.6867	0.1121	0.2999	0.2914	0.3483	0.08916	0.3651	0.5158	0.2457	0.3348	0.1678	0.3122
998	13.97	22.1	13.48	14.49	6.924	21.12	11.63	11.36	15.83	12.25	13.06	13.5	14.49	26.1	11.77	9.624	12.63	11.86	11.98	9.699	11.29	13.86	15.74	13.71	11.34	11.4	12.08	11.81	10.67	10.89	12.18	11.06	8.936	12.68	8.909	12.47	13.17	12.79	13.57	10.12	11.9	12.49	12.07	11.7	12.57	13.31	12.74	12.15	14.97
54361	0.6627	0.573	0.4248	1.028	0.7689	3.585	0.9746	0.4776	0.9563	0.7506	0.467	0.5143	0.5921	3.861	0.7456	0.431	1.787	0.4988	0.6857	0.2003	0.4981	0.7692	0.6844	0.4874	0.483	0.8926	0.479	0.5391	0.7177	0.694	0.7158	0.8444	0.4957	0.5048	0.4045	0.5999	0.6103	0.6611	0.9905	0.4132	0.3659	0.4049	0.691	0.5519	0.9938	0.5638	0.9472	0.7154	0.3388
105376845	0.02661	0.01559	0.01592	0.1035	0.05367	0.1168	0.1212	0.04693	0.03259	0.05275	0.0847	0.09294	0.03525	0.1345	0.06872	0.03008	0.08258	0.0165	0.1022	0.04913	0.02785	0.07863	0.124	0.03931	0.0533	0.04957	0.03551	0.05005	0.2187	0.03512	0.03241	0.1075	0.0346	0.06028	0.2691	0	0.03217	0.1701	0.07328	0.1394	0.03048	0.03035	0.07771	0.01591	0.1028	0.04498	0.1167	0.05851	0.03266
105376850	0.01671	0.009786	0.02999	0	0	0.05237	0.009512	0	0.03069	0	0	0	0.02213	0.02815	0.008629	0.01259	0	0.03107	0.005833	0	0	0	0.04193	0	0	0.04668	0	0	0.03922	0.007349	0.0407	0.008436	0	0.009461	0.01207	0.009699	0	0	0.0276	0.01094	0.009568	0	0.009757	0	0	0.008068	0.009161	0.009183	0.03075
107985377	0	0	0	0	0	0	0	0	0	0	0	0	0	0	0	0	0	0	0	0	0	0	0	0	0	0	0	0	0	0	0	0	0	0	0	0	0	0	0	0	0	0	0	0	0	0	0	0	0
100616433	0	0	0	0	0	0	0	0	0	0	0	0	0	0	0	0	0	0	0	0	0	0	0	0	0	0	0	0	0	0	0	0	0	0	0	0	0	0	0	0	0	0	0	0	0	0	0	0	0
105376856	0.02566	0.03005	0	0.02495	0	0	0.05842	0	0.3455	0	0.06532	0	0.3171	0.1852	0	0	0.06368	0	0.01791	0	0	0	0.05518	0	0	0	0	0	0	0	0	0	0	0.08716	0	0	0	0	0.02826	0	0	0	0	0	0	0.01239	0	0	0
9923	3.018	3.691	3.256	1.976	2.131	2.984	3.135	2.418	3.164	2.196	2.274	2.897	2.767	2.882	2.744	2.522	2.491	2.209	3.188	3.391	2.154	3.132	3.839	2.646	3.036	3.796	2.752	2.735	3.379	3.033	2.684	3.935	2.882	2.596	2.712	2.846	2.791	2.088	2.754	3.439	2.906	4.251	3.451	3.242	3.454	3.721	2.925	2.951	2.879
2046	0.2514	0.1823	0.702	0.4775	0.09121	1.081	0.4635	0.3472	0.3861	0.4391	0.2439	0.2973	0.5392	1.139	0.2205	0.1594	0.5152	0.4454	0.4096	0.3721	0.3676	0.2999	0.06581	0.4932	0.2352	0.1896	0.7217	0.3603	0.6934	0.4178	0.5493	0.6045	0.3044	0.5831	0.09224	0.2456	0.3859	0.1757	0.3517	0.3554	0.544	0.2686	0.1212	0.5202	0.158	0.2775	0.5514	0.1536	0.3526
102466615	0	0	0	0	0	0	0	0	0	0	0	0	0	0	0	0	0	0	0	0	0	0	0	0	0	0	0	0	0	0	0	0	0	0	0	0	0	0	0	0	0	0	0	0	0	0	0	0	0
712	63.23	63.36	40.78	8.131	4.197	4.146	69.37	9.563	35.64	25.71	32.4	35.41	23.56	2.689	20.35	106.7	39.34	13.12	27.54	44.6	1.92	59.53	59.51	6.897	34.24	27.24	29.56	2.524	32.89	19.61	31.67	26.36	23.03	13.1	16.29	16.69	20.78	21.36	16.9	56.19	7.576	32.14	24.28	26.6	38.29	29.67	9.483	45.21	24.17
714	106.7	112.3	68.11	14.5	5.344	7.664	99.93	15.72	52.34	43	59.05	59.28	38.14	3.501	29.66	158.6	51.92	29.24	43.16	73.68	1.531	125.6	99.02	8.271	57.86	50.48	56.15	3.174	49.34	39.31	69.26	46.31	38.72	22.1	29.17	24.62	32.95	48.71	24.88	94.8	13.83	58.49	42.88	55.85	57.16	44.13	14.86	80.32	42.38
713	79.73	87.56	53.1	8.957	4.073	4.699	93.98	13.29	39.59	34.2	39.36	42.07	26.19	2.111	21.21	179.4	40.35	23.03	29.17	73.07	1.599	97.85	74.24	5.623	45.35	34.01	40.66	2.124	37.11	33.05	49.87	35.85	29.16	15.13	29.74	16.08	25.9	37.63	18.18	93.74	12.15	49.34	26.91	41.83	46.82	41.01	11.17	64.29	42.34
2048	1.821	2.517	2.304	3.399	2.157	7.462	2.531	1.431	1.806	2.94	1.547	1.707	1.814	10.78	2.478	1.726	5.388	1.805	2.446	1.477	3.062	2.347	1.352	2.02	2.162	2.107	1.962	2.793	2.052	1.93	2.319	1.867	1.487	2.319	1.433	3.448	1.643	1.496	4.225	1.534	1.812	1.319	1.493	1.858	2.416	2.559	2.495	1.708	2.296
100616391	0	0	0	0	0	0	0	0	0	0	0	0	0	0	0	0	0	0	0	0	0	0	0	0	0	0	0	0	0	0	0.3704	0	0	0	0	0	0	0	0	0	0	0	0	0	0	0	0	0	0
100422914	8.801	11.6	14.04	8.56	2.958	21.61	12.53	4.311	9.878	13.08	1.867	6.83	8.095	27	10.23	8.567	17.75	3.637	14.08	5.755	11.51	11.45	6.31	9.208	9.442	13.32	6.851	8.277	15.07	7.743	8.039	11.48	5.72	13.71	4.238	14.48	5.762	1.042	16.56	6.723	3.78	7.947	5.568	6.578	12.04	14.34	9.651	7.256	8.55
646262	0	0	0.0153	0.01244	0	0	0	0	0	0	0	0	0	0	0.01981	0	0.01587	0	0	0	0	0	0	0	0	0	0	0	0	0	0	0	0	0	0	0	0	0	0	0.01675	0	0	0	0	0	0	0	0	0
729059	0.1948	0.1141	0.408	0.09474	0.3274	0.3053	0.1664	0.229	0.1193	0.04827	0.186	0.2835	0	0.1406	0.3018	0.2936	0	0.5435	0.102	0.3597	0.1359	0.08223	0.5936	0.09591	0.08361	0.771	0.26	0.2443	0.4574	0.2142	0.7118	0.5902	0.3377	0.2758	0.4925	0.2262	0.2355	0.761	0.1609	0.2551	0.6136	0.5	0.512	0.05824	0.2351	0.5409	0.1602	0.1606	0.3586
23028	15.44	18.42	22.89	16.9	10.8	24.44	15.41	14.66	14.87	16.31	11.92	14.68	13.99	26.2	14.17	10.39	18.75	15.7	15.52	16.42	13.91	14.83	11.52	15.91	14.99	12.56	16.86	14.33	16.48	14.66	17.35	14.05	11.44	15.61	11.25	16.73	12.43	10.67	16.82	17.11	16.05	10.97	13.66	12.3	13.9	14.67	17.64	13.3	16.75
100422866	0	0	0	0	0.493	0	0	0	0	0	0	0	0	0	0	0	0	0	0	0	0	0.3096	0	0	0	0	0	0	0	0	0.4466	0	0	0	0	0	0	0	0	0	0	0.4183	0	0	0	0	0	0	0
7798	7.202	6.948	13.01	7.498	4.26	3.802	10.25	7.396	8.571	11.44	5.964	7.799	9.193	4.276	8.365	4.773	7.087	7.891	11.38	14.98	10.06	8.538	4.281	12.11	13.75	5.543	10.82	11.06	14.61	9.161	6.948	8.445	6.846	12.87	7.621	17.75	5.966	4.776	11.21	15.72	10.66	5.129	7.175	8.964	7.104	11.32	10.99	7.38	10.22
3352	0.4486	0.103	0.3052	0.7015	0.1064	0.8712	0.5809	1.106	0.1508	0.7584	0.1568	0.2765	0.2252	0.9314	0.1681	0.1193	0.5895	0.4362	0.3009	0.5602	0.4787	0.2822	0.05045	0.4677	0.2013	0.1638	1.602	0.6066	0.5782	0.178	0.2357	0.3553	0.1601	0.3985	0.1271	0.5412	0.3402	0.4998	0.4359	0.622	1.682	0.5217	0.1644	0.3471	0.2802	0.3228	1.456	0.2127	0.1511
100996511	0.9659	1.414	0.5439	0.8428	1.709	1.3	0.5661	1.411	1.131	0.542	2.441	0.7441	0.7965	0.8478	0.4622	1.333	0.7934	1.506	0.481	1.088	0.8573	0.7674	1.003	0.6259	0.5039	0.8466	0.9478	1.443	0.6419	0.6686	1.834	0.918	1.188	0.555	1.344	0.5937	1.434	2.098	0.3989	1.135	1.196	0.9802	1.07	0.5945	0.713	0.6276	0.771	0.5465	1.089
10236	13.45	16.72	11.84	13.01	9.857	17.26	14.73	11.41	13.82	13.33	9.139	15.17	13.85	18.42	15.03	14.82	15.45	11.88	14.44	14.25	11.18	15.09	17.17	12.65	13.32	15.87	14.69	10.95	15.1	13.82	11.33	14.24	13.42	15.44	13.38	14.98	15.2	12.74	13.96	14.18	15.02	15.14	15.12	13.86	16.04	15.95	15.95	15.81	14.55
80818	11.83	12.87	7.189	9.908	4.882	11.11	10.22	6.107	14.38	15.43	8.53	10.11	10.57	10.89	6.458	5.159	12.43	8.495	7.599	6.666	7.118	11.7	11.87	9.663	7.23	6.832	8.375	7.147	6.654	6.692	6.581	5.935	3.915	8.71	5.283	8.565	4.73	7.534	11.77	5.452	7.078	5.343	9.159	6.53	7.232	7.095	11.33	6.976	11.71
148898	2.573	2.678	1.706	1.589	1.531	2.441	2.276	1.982	4.033	2.464	2.445	2.701	1.934	2.23	1.683	2.397	2.621	2.899	1.808	3.378	1.625	2.707	3.191	1.913	1.383	2.137	2.146	2.027	1.816	1.881	1.842	2.185	2.23	1.929	4.043	1.564	2.69	2.852	2.029	1.639	2.429	1.874	3.086	1.32	2.366	2.048	2.268	1.997	1.856
6920	8.968	7.176	1.035	1.09	1.335	0.9	3.269	2.023	9.824	1.189	3.518	7.715	2.822	1.051	0.9141	1.712	1.526	2.085	2.08	1.434	1.194	4.225	2.728	1.428	1.035	1.502	1.995	1.036	2.643	1.912	1.772	2.373	1.457	1.459	0.8096	1.119	3.518	5.726	0.9964	1.095	2.376	2.019	6.592	1.164	1.822	1.771	2.157	2.086	0.9412
55616	17.9	16.95	5.389	3.836	5.532	2.229	7.406	5.517	18.81	3.427	11.54	13.15	8.231	1.791	4.25	11.02	5.299	6.172	6.193	6.975	2.74	8.945	11.82	2.651	4.274	6.733	6.529	3.368	6.253	7.321	5.123	7.936	6.137	5.25	5.35	4.048	6.971	7.03	3.752	4.004	5.172	7.999	12.59	6.725	7.382	6.786	4.412	7.577	6.481
1870	0.02089	0.05872	0.06498	0.004063	0.02808	0.08903	0.2521	0	0.03069	0.00414	0.1064	0.0389	0.01844	0.05629	0.01726	0.01574	0.0674	0	0.002916	0.01157	0.01166	0.4125	0.0569	0	0.02868	0.01556	0.002787	0	0.03922	0.02205	0.04578	0.004218	0.0362	0.009461	0.08447	0.0194	0.0101	0.01187	0.0184	0	0.004784	0.009528	0.004879	0.01498	0.02016	0.03025	0.009161	0.004592	0.1897
101928163	0.02058	0	0	0	0	0.0258	0.04685	0	0.02519	0	0	0	0	0.009903	0.03188	0	0	0	0	0	0	0.06947	0	0	0.01177	0.01916	0	0	0.02415	0.0181	0	0	0	0	0	0	0	0.05845	0	0	0	0	0	0.0246	0	0.009935	0	0	0.02525
105376859	0.262	0.05116	0.03484	0.0708	0.1174	0.05476	0.04972	0.1883	0.2495	0.07214	0.1297	0.3389	0.08998	0.05605	0.1278	0.1426	0.01807	0.1263	0.1423	0.08063	0.1117	0.172	0.2087	0.05017	0.06664	0.1491	0.07771	0.1095	0.188	0.06403	0.2482	0.1617	0.1135	0.1154	0.1262	0.1014	0.08798	0.2481	0.0962	0.07626	0.08337	0.2657	0.306	0.08704	0.1405	0.2038	0.1277	0.144	0.07145
3399	61.29	39.05	45.29	17.46	35.08	18.36	68.02	22.34	89.96	14.62	59.05	132.9	53.82	14.45	41.44	71.45	57.57	22.68	24.98	37.36	20.93	49.24	80.62	8.529	19.24	48.23	22.77	24.16	39.07	58.15	32.13	86.7	54.03	20.57	53.19	18.25	58.06	61.37	29.14	17.88	19.36	78.32	89.34	63.72	69.93	27.91	15.11	77.56	27.03
107984928	0.09011	0.05278	0.02695	0.02191	0	0.05649	0.07695	0.02648	0.1655	0	0	0	0	0.01084	0.01163	0	0.02796	0.02793	0.01573	0	0.01572	0.07606	0	0	0.02578	0.02098	0	0	0.02644	0	0.05487	0	0	0.02551	0.03254	0.0523	0.05446	0.032	0	0	0.0258	0.02569	0.02631	0.02694	0	0.04351	0	0.02476	0
259283	0	0.02072	0	0.0344	0	0	0.04027	0.04158	0.02165	0.1052	0	0.06176	0.01562	0	0.1187	0.01333	0	0.08771	0.1111	0.03265	0.02468	0.05972	0.1395	0.02612	0.04048	0.09882	0.059	0	0.1038	0.04667	0.02154	0.1607	0	0.1202	0	0.0616	0.2351	0.2261	0.01948	0	0.06077	0.2824	0.02066	0.1269	0.1024	0.05978	0.01939	0	0.0434
6135	156.3	212.9	101.6	103.4	140.1	137.9	123	125.5	145.5	101.9	211.4	179.3	156.6	223.3	141.6	211.1	150.4	175.3	142.5	151.1	104.3	198.5	225.5	81.69	116.3	162.8	111.4	99.73	136	128.3	162.6	138	172.6	129	224.3	117.7	190.6	297.4	112.1	181	136.3	187.7	186.4	150.2	171.7	144.2	106.7	211.5	148.9
6924	7.224	7.009	6.67	5.309	4.849	5.301	7.496	5.753	6.968	6.265	6.968	6.554	6.882	6.291	7.394	6.523	6.831	5.692	6.157	5.141	4.055	7.108	10.34	5.114	6.645	7.658	6.288	4.985	6.478	6.981	6.156	7.06	5.609	6.85	7.688	6.284	6.756	6.234	5.94	6.085	6.599	7.929	7.401	6.787	8.142	7.05	6.29	7.176	7.509
100506963	4.785	4.797	4.267	4.43	4.051	4.153	4.636	3.921	4.366	4.355	5.623	4.017	4.388	4.429	4.479	4.403	4.939	4.735	4.256	3.461	3.258	4.039	5.608	3.624	3.962	5.27	4.789	3.807	4.347	4.169	5.351	4.808	4.346	4.533	5.416	4.46	5.728	5.784	4.029	4.429	4.585	5.536	4.944	4.621	5.241	4.41	4.49	4.956	5.618
57095	65.16	71.57	83.16	69.06	16.03	51	61.3	82.18	72.98	79.98	60.72	60.37	85.06	53.36	72.08	34.49	50.81	91.51	79.49	88.5	59.07	65.47	48.6	93.82	73.07	56.31	91.12	61.98	81.39	75.48	80.36	63.62	50.75	86.11	38.1	57.14	69.45	46.31	57.9	73.75	85.97	45.85	50.6	61.62	50.55	62.72	73.99	60.29	84.36
105376860	8.006	6.97	8.35	8.05	4.436	14.85	8.499	5.978	7.948	8.363	5.165	6.863	6.591	19.06	8.828	6.359	9.936	6.371	7.251	7.789	9.511	7.717	6.477	10.79	7.336	7.455	7.904	9.97	8.127	8.09	7.181	6.718	10.03	7.474	4.297	8.038	6.8	4.226	6.494	9.634	7.744	5.799	8.213	8.603	7.937	7.183	9.253	7.433	8.563
11313	9.266	8.147	10.2	12.19	6.678	17.79	9.259	8.278	7.379	10.71	9.184	7.04	8.239	19.67	9.989	10.47	10.63	11.29	8.898	10.4	12.22	8.004	6.674	11.57	7.558	8.438	9.454	13.26	9.495	10.03	11.39	9.946	13.94	8.293	6.333	8.664	8.511	7.179	8.838	11.84	8.881	6.418	7.82	8.252	7.881	8.208	10.28	7.705	9.847
2582	7.074	6.841	6.48	9.147	4.847	6.875	6.244	7.075	5.573	7.717	8.063	5.601	6.682	7.502	4.531	7.304	7.912	11.17	8.155	8.023	6.399	7.557	5.062	8.423	7.483	4.838	10.25	8.543	7.853	6.151	10.67	4.651	5.287	7.84	4.574	8.324	4.59	5.491	6.553	7.038	8.981	3.205	3.955	4.672	4.076	6.639	7.772	4.31	8.933
3155	17.31	16.37	11.65	7.27	8.548	5.328	11.95	10.94	15.7	10.19	11.45	13.3	13.78	5.15	9.034	12.9	9.354	12.13	10.28	12.01	7.422	14.87	18.99	8.269	9.717	13.23	11.67	8.75	11.47	11.98	11.86	10.95	11.46	12.22	16.13	7.706	15.45	9.846	7.191	7.86	11.37	13.02	14.58	9.272	11.54	11.64	8.044	12.99	9.839
105376861	0.1382	0.1214	0.372	0.1008	0	0.3464	0.1573	0.203	0	0.06846	0	0.2814	0.06099	0.5153	0.05351	0.1822	0.08573	0.08564	0.1206	0.09565	0.0241	0.1749	0.1238	0.17	0.1581	0.2895	0.3457	0.1299	0.2838	0.4254	0.1262	0.1744	0.02993	0.1173	0.09978	0.1604	0.167	0.1962	0.03804	0.2262	0.07912	0.1576	0.1614	0.1652	0.1	0.2668	0.1515	0.1519	0.1271
2517	4.368	4.944	3.538	3.35	2.027	3.91	4.14	3.484	4.154	3.443	3.133	4.414	4.209	5.357	3.909	2.957	2.871	3.409	3.973	3.029	2.326	4.742	4.509	4.057	3.578	3.772	3.773	2.409	4.615	3.654	3.105	3.911	2.562	3.725	1.708	2.943	3.377	3.002	3.525	3.494	3.606	3.229	4.256	3.305	3.589	3.372	3.461	4.672	3.728
1269	0.003944	0.01386	0	0	0.005303	0	0	0	0	0	0.01506	0	0	0.001898	0.002037	0.002972	0.009791	0	0	0	0.005504	0.00333	0.008484	0.003884	0.006771	0.01469	0.01053	0	0	0	0	0.003983	0	0	0.04558	0.004579	0.01907	0.005603	0	0	0	0.004499	0.004607	0.004717	0.003808	0.007618	0.004325	0	0.00484
107984929	0	0	0	0	0	0.027	0	0	0	0	0	0	0	0.01036	0	0	0	0	0	0	0	0	0	0	0	0	0	0	0	0	0	0	0	0	0.0311	0	0	0	0.02372	0	0	0	0	0	0	0.0104	0	0.02367	0
100616492	0	0	0	0	0	0	0	0	0	0	0	0	0	0	0	0	0	0	0	0	0	0	0	0	0	0	0	0	0	0	0	0	0	0	0	0	0	0	0	0	0	0	0	0	0	0	0	0	0
55629	28.42	28.9	20.97	25.46	24.92	23.73	23.09	23.39	22.95	26.84	24.65	26.44	27.62	22.24	23.53	21.38	25.9	32.15	22.87	32.36	24.47	27.23	31.79	26.93	22.95	28.89	27.44	25.76	25.03	22.76	25.81	22.2	23.3	22.65	26.95	21.86	24.24	24.15	22.26	21.88	25.08	26	28.07	21.97	25.84	25.9	22.6	26.14	27.65
10772	5.7	7.88	4.87	5.502	4.312	5.742	5.611	5.588	5.53	4.456	5.002	6.598	5.807	5.578	5.683	4.556	6.071	6.028	5.464	5.379	4.682	6.46	6.275	4.803	5.085	6.368	6.741	5.172	5.59	5.259	6.651	5.578	4.618	5.28	4.554	5.404	6.177	5.775	5.315	5.25	6.197	6.488	6.585	5.34	6.24	5.941	5.299	5.628	6.249
105378615	0	0	0	0	0	0	0	0	0	0	0	0	0	0	0	0	0	0	0	0	0	0	0	0	0	0	0	0	0	0	0	0	0	0	0	0	0	0	0	0	0	0	0	0	0	0	0	0	0
105376863	0	0	0	0.02049	0.02831	0	0.02398	0	0	0	0	0.02452	0	0	0.01088	0	0	0	0	0	0	0	0.0151	0	0	0	0	0	0	0	0.02565	0	0	0	0.03042	0.02445	0.05091	0	0	0	0	0	0	0	0	0.01017	0.0231	0	0
107984931	0.06966	0	0.25	0	0	0.08733	0.1586	0	0.08529	0.06903	0	0	0.123	0	0	0.105	0	0	0	0	0	0.0588	0	0	0	0.06487	0.04648	0	0	0	0.08483	0.07034	0	0	0	0.08087	0	0	0.07672	0.09122	0	0.07945	0.08135	0	0.06724	0.03363	0	0	0.08548
127294	0.03896	0.02536	0.09325	0.01263	0	0.01628	0.06901	0.03054	0.07951	0.008581	0.06614	0.03528	0.0497	0	0.02459	0.3034	0.005373	0.01074	0.006045	0	0.009062	0.04751	0.09933	0.01279	0.009909	0.01209	0.01155	0	0.01525	0.02285	0.005273	0.05683	0.01126	0.009806	0.01876	0.005026	0.0471	0.0246	0.02384	0.03402	0.009917	0.01481	0.09101	0.02588	0.09194	0.04181	0.01899	0.01904	0.03719
107985737	0	0	0	0.01242	0	0	0	0	0	0	0	0	0	0	0	0.01924	0	0	0	0	0	0	0.009154	0	0	0	0	0	0	0	0	0	0.01107	0	0	0	0	0	0	0	0	0	0.01491	0	0.01233	0.006165	0	0	0
105376864	0	0	0	0	0	0	0	0.0363	0	0	0	0	0	0	0.005315	0.01551	0.02555	0	0	0	0	0	0	0	0	0	0	0	0	0	0	0	0	0	0	0	0	0	0	0	0	0	0	0	0	0	0	0	0
58985	0.0257	0	0.01025	0	0	0	0.02926	0.01007	0.03147	0	0.03272	0.1197	0.02269	0.004123	0.04424	0.142	0	0	0.01196	0.03163	0.01195	0.01446	0.02457	0	0.004902	0.05584	0.01715	0	0.04022	0.01507	0	0.06055	0.02969	0.009702	0	0	0.07248	0	0	0.08975	0.02943	0.00977	0.1001	0	0.09923	0.02068	0	0.04708	0
163702	0.6557	0.7739	0.1464	0.07615	0.03289	0.02454	0.3454	0.2359	0.3056	0.2231	0.1246	0.8203	0.3457	0.02826	1.001	0.767	0.05466	0.3762	0.4476	0.4472	0.1058	0.3924	0.4245	0.05541	0.2408	0.3463	0.3232	0.1411	0.2642	0.4649	0.2503	0.9092	0.3096	0.2494	0.1696	0.3238	0.7689	0.285	0.1024	0.5191	0.2971	1.099	0.663	0.5969	0.5763	0.4229	0.07512	1.797	0.2282
284632	0.01351	0	0	0.01314	0	0	0.01538	0.04764	0	0	0	0.01572	0	0	0	0.06108	0	0	0	0	0	0	0	0.0133	0.01546	0	0	0	0	0	0	0.08184	0.03512	0	0.01951	0	0	0.05756	0	0.01769	0	0.1079	0.01578	0	0.0652	0.01957	0	0.01485	0.01658
105376871	0.1237	0.1449	0.03986	0.004629	0.006398	0.005967	0.1192	0.01119	0.0874	0.004716	0.1212	0.08864	0.05883	0.00229	0.02703	0.07889	0.02363	0	0.02658	0.008786	0.00332	0.04017	0.1399	0.02343	0	0.02659	0.02223	0	0.01117	0.07954	0.01159	0.03844	0.0165	0	0.04812	0.01657	0.1208	0.08787	0	0	0.005451	0.06513	0.1723	0.05691	0.04594	0.04136	0.03131	0.06278	0.04672
57822	0.1549	0.3382	0.05056	0.0411	0.04734	0.03532	0.1523	0.03312	0.1638	0.09073	0.1883	0.582	0.2176	0.04406	0.2837	1.39	0.1661	0.06112	0.1524	0.052	0.05405	0.2378	0.6564	0.03467	0.1128	0.3345	0.2302	0.106	0.08266	0.4213	0.1201	0.2773	0.09765	0.07178	0.3052	0.07358	0.4341	0.4701	0.1551	0.2398	0.04033	0.3614	0.6662	0.8	0.741	0.1496	0.03861	0.5806	0.2074
90529	3.731	1.996	3.717	6.115	1.016	3.317	5.531	3.773	2.465	5.911	1.942	3.6	4.526	2.325	2.502	3.557	2.652	4.371	4.802	7.554	6.391	4.234	2.562	5.406	4.852	2.886	5.264	6.281	5.775	4.068	4.134	4.052	3.222	5.914	2.094	5.879	3.472	3.611	5.873	4.364	5.139	3.378	3.684	2.851	3.847	5.916	5.915	3.339	4.115
57185	11.53	10.79	18.85	19.16	3.78	6.586	23.77	19.42	11.69	22.18	14.47	17.74	21.05	5.5	24.69	28.51	14.92	14.92	26.24	23.52	15.63	19.81	31.89	22.98	27.59	28.56	18.34	18.65	25.1	22.57	18.74	23.57	28.68	22.05	20.57	25.91	24.28	19.87	25.25	18.44	20.24	41.84	17.38	29	28.17	35.66	20.43	16.09	22.81
100750325	0	0.05512	0	0	0.06325	0	0.05357	0	0	0.09326	0	0.05477	0.1246	0	0.09719	0.2836	0	0.2333	0.1314	0.2172	0.03283	0.03972	0.1349	0.02316	0.05384	0.2191	0.06279	0	0	0.04139	0.0573	0.04751	0.04077	0.2664	0.2718	0	0.1137	0.2005	0.2073	0	0.05389	0.161	0.05495	0.05626	0.2271	0.1817	0.1032	0.1034	0.05774
11123	1.037	1.227	0.4024	1.418	0.4239	1.331	1.6	1.26	0.8836	1.337	0.6066	1.293	1.256	1.361	1.228	1.328	1.117	1.082	1.309	1.087	0.9117	1.458	1.761	0.7951	1.279	1.703	0.942	0.9971	1.209	1.116	1.237	1.61	1.105	1.186	0.6477	1.541	1.347	1.662	1.597	0.8809	1.204	2.15	1.506	1.391	1.799	2.043	1.08	1.151	1.187
100506985	0.5638	0.6605	0.1533	0.9472	0.2067	0.964	1.021	0.6629	0.5335	0.8636	0.2936	0.6563	0.5884	0.8635	0.5162	0.4635	0.668	0.7944	0.5726	0.4731	0.5722	0.6923	0.7901	0.5678	0.6599	0.7399	0.5301	0.6748	0.5114	0.5186	0.874	0.8022	0.533	0.3483	0.2221	0.5653	1.022	1.092	0.7621	0.3692	0.7632	0.76	0.7483	0.4291	0.8164	0.9281	0.5621	0.6762	0.629
400746	0.906	0.1807	0.1657	0.05387	0.005319	0.009921	0.3063	0.1302	0.9737	0.09018	0.07555	0.3776	0.09781	0.01143	0.3167	0.158	0.03928	0.1373	0.1215	0.1059	0.0138	0.344	0.2581	0.01948	0.07697	0.4274	0.06864	0.03472	0.1858	0.2019	0.2168	0.2197	0.09943	0.02688	0.09143	0.101	0.1196	0.1517	0.1743	0.08808	0.03625	0.3745	0.2865	0.2791	0.718	0.34	0.02169	0.3653	0.04369
10250	9.847	11.08	6.366	10.26	15.08	9.314	10.13	15.19	8.952	9.493	15.83	12.27	10.66	8.605	10.8	16.23	10.13	14.09	9.362	14.06	7.708	10.2	13.61	7.722	9.899	13.26	11.07	10.01	11.89	11.33	14.3	14.32	15.36	10.34	25.65	11.4	17.15	21.32	9.993	15.89	14.95	18.1	12.41	12.73	13.64	14.55	11.03	11.66	13.07
25932	63.94	84.43	15.12	11.04	23.83	7.278	40.34	22.51	77.41	13.59	36.81	55.71	56.84	6.375	46.23	83.53	24.29	18.25	27.38	37.71	7.278	68.98	155.1	6.056	25.15	57.88	17.95	15.44	34.64	42.69	21.47	50.07	46.78	26.05	72.28	20.75	54.75	43.84	23.78	15.46	24.81	73.79	71.09	50.92	59.46	45.69	12.25	45.27	30.92
105376876	0	0	0.07164	0	0	0.03753	0	0	0	0	0	0	0	0	0	0.02256	0.07431	0	0	0	0	0	0	0	0	0.02788	0.03995	0	0	0	0	0	0.05189	0	0	0	0	0.08504	0	0	0	0.03414	0	0	0	0.01445	0	0	0
864	0.7934	0.9056	0.07912	0.0742	0.2256	0.01913	0.1679	0.1495	0.7411	0.07057	0.1942	0.5506	0.3009	0.03917	0.26	0.6017	0.1767	0.09459	0.3196	0.2207	0.1703	0.5538	0.3719	0.0651	0.1571	0.5731	0.1086	0.3763	0.2089	0.3848	0.2354	0.3235	0.3835	0.2246	0.3453	0.07086	0.2828	0.09391	0.08402	0.3197	0.09903	0.3307	0.4158	0.2433	0.8101	0.4028	0.06693	0.4585	0.1685
102465437	0	0	0	0	0	0	0	0	0.4241	0	0	0.8063	0	0	0	0	0.4299	0	0	0	0	0	0	0	0	0	0	0.4343	0	0	0	0	0	0	0	0	0	0	0	0	0	0	0	0	0	0.1672	0	0	0
107984932	0.01692	0	0	0	0	0	0	0	0	0	0	0	0	0	0	0	0.06299	0	0	0	0	0.01428	0	0	0	0.03151	0	0	0.01986	0	0	0	0	0.01916	0	0	0	0.02403	0	0	0.01938	0.0193	0	0	0	0.008169	0	0	0
105376878	0.01416	0.02397	0.003766	0	0.002116	0.001973	0	0.00185	0.01541	0	0.002003	0.001832	0.00139	0	0.0008127	0.003558	0	0	0.001099	0.005811	0.00549	0.005314	0.002257	0	0	0.007327	0	0.001973	0	0.001384	0.003833	0.001589	0.001364	0.001782	0.004546	0.001827	0.001902	0.004471	0.001733	0	0	0.005385	0.005514	0	0.009114	0.009878	0	0.00173	0
100616365	0	0	0	0	0	0	0	0	0	0	0	0	0	0	0	0	0	0	0	0	0	0	0	0	0	0	0	0	0	0	0	0	0	0	0	0	0	0	0	0	0	0	0	0	0	0	0	0	0
105376879	0.01184	0	0.04249	0	0	0	0.01348	0	0	0	0.01507	0	0.03135	0	0	0	0	0	0.03305	0	0.03303	0	0	0.005827	0	0.01102	0.01579	0	0	0.01041	0	0	0.01026	0	0.0171	0	0.01431	0	0	0.0155	0	0	0	0.01415	0.01142	0.005715	0	0	0.05809
25949	26.43	26.68	16.64	20.18	16.26	13.76	20.52	24.28	23.32	20.13	36.81	27.41	23.01	15.62	20.83	22.68	17.58	31.59	18.03	18.01	16.44	24.55	25.6	14.73	16.08	23.64	18.88	18.15	22.04	22	23.46	22.5	25.44	21.35	29.66	15.83	41.72	51.47	16.12	24.2	22.47	27.32	30.07	20.93	26.1	22.09	19.94	33.65	22.21
57035	12.11	14.16	7.179	9.059	8.424	12.89	9.514	12.03	13.06	10.17	15.2	11.03	11.03	10.23	8.476	10.87	9.499	12.68	9.623	16.36	8.901	12.39	14.68	10.54	10.14	13.32	12.25	12.61	11.21	10.6	15.8	13.24	16.58	7.419	9.833	10.84	12.37	11.57	8.425	10.29	13.41	14.08	10.4	10.29	11.66	12.91	9.636	8.49	9.878
105376882	0.02547	0.02984	0	0.07432	0	0.09581	0	0	0.06238	0	0.06485	0	0.02249	0.1962	0.02631	0.07678	0.1265	0	0	0.1881	0.05331	0	0.01826	0.08778	0.07287	0.07116	0.153	0.03194	0	0.04482	0.06204	0.05144	0.1324	0.02885	0.2943	0.02957	0.06158	0.1809	0.02805	0.1334	0	0.0581	0.02975	0.2132	0.07376	0.0123	0.02793	0.056	0.1563
6007	0.1412	0.1366	0.01469	0.1552	0.01651	0.3079	0.01398	0.007217	0.233	0.09126	0.3908	0.02144	0.1626	0.1655	0.1046	0.4395	0.2667	0.01522	0.06429	0.4137	0.1028	0.005182	0.3653	0.1421	0.137	0.263	0.3154	0.1155	0.007206	0.1296	0.4561	0.3719	0.3192	0.153	0.532	0.1283	0.1929	0.6976	0.02028	0.3618	0.02109	0.3361	0.1506	0.3597	0.3733	0.2638	0.1212	0.162	0.113
23585	17.27	22.66	16.41	18.36	14.13	25.46	17.41	15.77	15.44	19	18.77	15.01	18.56	27.33	17.32	17.28	19.26	19.84	16.24	14.2	16.32	18.48	21.02	14.61	15.87	17.91	16.35	18.6	19.03	15.99	16.86	14.48	16.18	16.49	15.89	17.22	17.06	17.82	17.16	14.82	16.8	18.11	16.45	16.32	16.34	16.38	16.51	16.22	19.85
6006	6.239	6.628	6.229	7.456	5.36	10.01	6.423	6.243	4.647	7.799	8.105	5.87	5.857	9.092	5.428	5.563	6.187	7.951	5.669	4.516	5.968	5.888	6.778	5.446	5.844	5.815	5.917	7.109	6.866	5.82	6.036	4.846	5.457	5.738	6.102	6.023	6.236	7.229	6.257	5.578	6.441	5.818	5.531	5.829	5.193	5.215	6.434	4.97	7.371
55219	7.597	8.445	8.583	10.3	4.683	11.88	8.925	8.966	7.413	10.06	9.525	8.47	7.68	12.65	8.674	6.23	9.376	9.951	8.948	8.86	6.887	8.184	7.801	7.673	9.133	7.75	10.6	8.054	10.27	7.981	9.524	8.654	6.457	10.5	8.955	11.3	9.504	8.883	9.219	9.275	10.38	8.788	7.29	8.484	9.359	9.585	10.68	7.653	9.938
26119	2.384	2.207	0.8438	1.597	0.997	0.3487	2.054	2.39	1.946	1.513	3.583	2.744	3.917	0.2008	3.604	3.822	1.225	1.839	1.81	3.805	0.4689	2.334	6.129	0.6145	3.467	7.073	2.576	1.428	4.049	3.53	2.996	5.031	4.585	2.838	3.376	2.529	4.958	3.292	2.669	1.227	3.197	6.125	2.927	3.9	6.868	4.506	1.383	3.559	2.649
57134	37.29	40.58	14.89	8.658	1.713	4.826	20.76	8.578	35.22	12.89	30.12	20.31	19.44	4.282	7.839	16.79	9.22	9.889	12.46	12.47	11.36	24.17	38.41	8.049	10.42	8.166	12.68	9.94	14.09	11.53	10.29	8.103	5.938	10.16	5.712	9.121	8.942	12.89	8.289	11.16	10.71	6.507	16.85	6.158	10.74	11.23	10.65	10.09	12.41
57190	34.68	32.94	29.12	15.03	31.75	21.5	28.18	14.86	28.07	16.01	18.46	25.32	22.05	21.52	19.41	29.42	25.57	14.08	18.24	17.52	15.73	37.76	35.1	12.72	18.95	24.47	17.67	16.47	19.34	23.66	18.6	23.3	24.24	16.5	19.9	15.29	19.91	10.38	18.25	13.43	15.48	23.79	29.01	20.8	23.59	20.12	17.15	27.58	28.91
56181	18.18	19.06	18.08	20.25	14.61	22.11	16.6	17.6	15.43	19.86	22.17	16.11	17.57	21.57	17.73	16.66	19.05	23.18	18.69	21.13	19.13	16	16.45	19.41	16.62	16.14	20.07	20.99	18.09	17.45	20.6	17.37	18.79	17.59	19.29	19.04	19.66	18.4	18.12	20.02	17.83	16.24	17.72	16.47	16.95	18.22	18.75	17.59	16.61
646471	3.679	4.062	3.904	3.492	2.12	4.16	3.894	3.539	4.112	4.012	3.215	4.331	3.852	3.975	4.181	3.534	4.177	3.826	4.104	5.167	3.296	4.109	4.865	4.009	3.976	3.84	4.537	4.023	4.399	4.366	4.423	4.839	3.656	3.811	3.441	4.826	4.918	2.715	3.955	3.719	4.003	5.03	3.827	4.253	4.303	4.486	3.892	3.654	3.434
79000	4.546	3.918	4.56	5.631	3.369	5.479	4.41	4.407	3.677	5.296	6.236	3.894	4.298	5.637	4.097	3.402	4.871	5.932	4.273	4.885	5.339	3.908	3.564	5.868	4.314	3.915	5.106	5.363	4.814	4.5	5.486	4.12	4.29	4.574	3.695	4.785	4.794	4.825	4.425	5.235	4.08	3.579	3.834	3.752	4.109	4.55	4.951	4.451	4.727
164091	6.098	5.175	4.415	3.313	3.264	4.448	4.193	3.283	7.119	2.955	3.804	4.303	4.235	4.519	3.219	3.487	5.224	3.763	3.33	3.057	3.355	4.817	4.459	2.789	3.091	3.254	4.172	3.222	3.602	4.065	4.165	3.916	2.981	3.758	2.436	3.289	4.068	3.804	3.321	3.233	3.956	3.316	5.688	3.315	4.401	3.671	3.854	3.833	3.526
3925	78.02	61.31	101.5	211.7	61.5	364.1	117.9	122.8	59.67	161.5	135.8	86.19	112.2	475.1	60.73	45.38	129.6	173.8	140.1	140.5	149.8	96.96	63.28	194.4	122.6	61.7	136.7	177.8	127.5	87.31	137.1	58.5	67.21	143.2	59.71	149.4	77.54	149.9	151.6	106.5	164.1	92.67	43.97	76.86	59.18	110.4	164.4	50.91	107.1
100500808	264.4	142.3	316.7	577.4	95.88	990.7	379.5	313.7	180.6	472	283.7	248.1	285.5	1125	155.6	115.8	330.8	355.1	379.3	311.9	403.2	269.1	177.2	572.3	364.4	176	404	405.8	354.1	250.3	357.3	153.8	162	322.5	90.24	325.6	189.3	264.3	321.6	185.8	312.6	196	93.32	162.6	146.8	236.9	376.1	109.9	199.1
105376885	0.09554	0.1343	0.1372	0.3903	0	0.6948	0.3046	0.04493	0.117	0.09469	0.02433	0.08897	0.1012	0.653	0.05921	0.0144	0.332	0.04738	0.1468	0.08819	0.1333	0.08065	0.0137	0.3104	0.1203	0.05338	0.1403	0.2636	0.1346	0.1009	0.1164	0.0193	0.01656	0.1298	0.0276	0.1331	0.09239	0.1357	0.1894	0.07507	0.1751	0	0.06695	0.02285	0.03689	0.09227	0.2724	0	0.07035
5051	2.415	2.35	1.358	1.245	1.989	0.6542	1.782	1.821	2.457	1.557	2.931	1.872	1.829	0.5307	1.783	2.144	1.636	1.527	1.821	1.415	0.8144	2.034	3.143	1.067	1.616	2.745	1.339	1.066	1.465	2.158	1.926	2.292	1.921	1.456	1.896	1.368	2.347	2.544	1.309	1.226	1.559	2.761	2.701	1.917	2.274	2.467	1.068	2.158	1.584
101928216	1.489	0.7721	2.34	3.566	0.5675	2.451	2.749	1.863	1.85	3.707	0.7826	1.621	2.165	1.95	2.36	0.6474	2.225	2.039	2.942	2.495	5.829	2.476	0.9664	6.432	4.31	1.393	2.599	6.11	3.46	2.352	1.714	2.027	1.804	4.445	0.5884	4.23	1.2	1.084	4.992	1.93	2.765	1.385	1.323	2.072	1.158	3.351	3.85	1.498	1.436
2134	5.713	2.892	8.058	16.16	3.113	8.703	8.818	8.058	6.279	14.29	5.423	5.455	7.306	7.208	7.531	3.741	7.653	10.86	11.16	10.14	21.85	7.805	3.062	21.85	14.64	5.004	9.81	24.35	12.46	8.196	8.853	7.489	9.542	12.78	3.858	14.2	5.288	5.834	16.44	8.511	10.02	4.317	4.771	6.929	3.785	10.08	14	4.677	5.857
7780	0.02303	0.02697	0.0551	0.05226	0.01032	0.02887	0.1223	0.02707	0.4511	0.09128	0.01954	0.1876	0.02033	0.01478	0.07928	0.09254	0.05716	0.07613	0.0911	0.05668	0.08032	0.05831	0.2146	0.1285	0.04392	0.007147	0.08194	0.08661	0.08108	0.02701	0.0187	0.02325	0.02661	0.07823	14.83	0.05346	0.01855	0.04361	0.05072	0.1206	0.03516	0.008754	0.05379	0.009178	0.007409	0.04447	0.0505	0.03375	0.07535
105376910	0	0	0	0	0	0.0149	0.01353	0	0.02911	0	0	0	0	0	0	0	0	0	0	0	0	0	0	0	0.0204	0	0.007931	0	0.01395	0	0.01448	0	0	0.01346	0.03434	0	0	0	0	0.01557	0	0	0	0	0.01147	0	0	0.01307	0
84676	0.3269	0.1915	0.05588	0.02271	0	0.02927	0.1728	0.0549	1.072	0.1967	0.08917	0.299	0.2371	0	0.03618	0.008797	0.07245	0.04342	0.02445	0.02155	0.01629	0.3548	0.1841	0.02874	0.02004	0.02174	0.05453	0.05855	0.0137	0.04108	0.2417	0.03537	0.03035	0	1.872	0.01355	0.01411	0.1492	0.05143	0.06115	0.02674	0.01332	0	0.0698	0.05635	0.2931	0.0128	0.01283	0
149420	1.904	2.897	1.814	2.226	1.374	3.564	2.224	1.618	1.967	1.906	1.277	1.777	2.017	4.27	1.786	1.171	2.401	2.094	2.185	2.468	1.97	2.521	2.16	2.294	2.518	1.935	2.463	1.82	2.368	2.153	1.887	1.721	1.147	2.434	1.095	2.508	1.59	1.708	2.056	2.015	2.328	1.78	2.056	1.749	2.009	2.317	2.419	1.509	1.929
105376886	0.03965	0.09288	0.09488	0	0	0	0.04514	0.1398	0.04854	0.03929	0.05047	0.04615	0	0.01908	0.04095	0.08962	0	0.09831	0.02768	0.07319	0	0.1673	0.3695	0	0.04537	0.07384	0.05291	0	0.04654	0.06975	0.1449	0	0.03436	0.0449	0.05726	0	0.2396	0.1689	0.04366	0	0.1816	0.04522	0.1389	0.04741	0.03827	0.03829	0.04347	0	0.0973
79927	0.7127	1.712	0.7249	0.3639	1.006	0.6814	0.5072	1.142	1.298	0.4503	1.123	0.6119	0.708	0.5188	0.4509	0.8929	0.7519	1.303	0.7091	1.201	0.3419	1.015	0.9453	0.4693	0.4741	0.4729	0.7371	0.4357	0.9203	0.58	0.8029	0.6297	1.807	0.4439	1.621	0.4758	0.8076	0.367	0.5397	1.307	0.949	0.2337	0.822	0.4048	0.6536	0.4087	0.4689	0.1959	0.656
110806296	0	0.03834	0	0.03183	0.08799	1.354	0	0.1154	0.08014	0.0973	0.125	0	0	1.055	0.0169	0	0.3249	0	0	0	0	0.05525	0	0	0.01873	0.03047	0.04367	0.04103	0.03841	0	0.07971	0	0	0	0	0	0	0.04648	0	0.04286	0	0	0	0	0	0.0158	0	0.03597	0
51042	11.41	6.318	6.875	11.82	4.729	9.213	9.034	6.801	7.083	12.78	14.93	11.19	11.08	11.93	9.81	14.02	8.538	12.74	10.97	9.778	10.42	9.898	8.631	9.39	10.78	7.935	10.09	11.27	8.763	9.696	12.9	7.065	8.671	12.31	10.73	8.894	10.2	12.94	10.63	12.75	11.91	9.228	10.45	6.263	7.697	10.29	7.801	11	10.98
10256	0.6342	0.6286	0.6888	1.205	1.089	1.774	0.7109	1.457	0.7526	0.6285	1.155	1.079	0.7667	1.057	0.8112	1.47	1.368	1.258	0.5654	1.333	1.041	1.12	0.9863	0.7013	0.7425	1.127	1.256	1.26	0.8703	0.9183	1.937	1.625	1.759	0.6629	1.437	0.9967	1.061	0.9423	0.9671	0.971	0.8939	1.625	0.7065	1.353	1.384	1.314	1.027	0.3968	1.125
378807	0	0	0.01197	0	0.01345	0	0	0.02352	0	0	0.0382	0.01164	0.04416	0	0	0.007538	0	0	0	0	0.006979	0.02533	0	0	0.01145	0	0.02002	0	0	0	0.01218	0	0.02601	0	0.01445	0	0	0	0	0	0	0.01141	0.01168	0	0.009656	0	0	0.011	0
101928303	1.596	1.328	1.135	0.72	0.7774	0.4641	0.9482	1.387	0.9064	0.94	1.679	1.319	1.144	0.4676	0.9916	0.889	1.091	1.606	1.001	1.281	1.307	1.113	1.675	0.7175	0.7148	0.9263	1.235	0.9572	1.656	1.079	1.747	1.425	1.924	1.441	0.7351	1.021	1.286	1.249	1.045	0.9997	1.06	1.398	1.783	0.8298	1.027	1.586	0.7103	1.271	1.05
64793	2.581	2.966	3.075	2.888	1.386	3.425	3.571	4.164	2.538	4.045	1.973	4.223	4.252	3.186	7.575	4.642	2.62	3.367	3.351	4.55	2.226	3.327	5.543	3.325	3.837	6.832	4.211	2.566	4.803	5.224	3.327	6.749	5.249	4.029	6.106	3.642	4.124	2.469	3.782	4.263	5.299	13.89	3.663	8.186	4.763	6.671	3.463	4.914	4.412
83442	110.4	102.2	116.5	80.19	47.54	92.71	61.4	68.9	91.52	65.78	197.6	69.15	87.05	87.87	74.29	102.1	76.04	95.14	71.36	50.45	58.96	104.3	67.11	78.47	69.27	58.13	67.04	67.57	71.4	71.1	140.6	70.41	94.53	63.89	61.92	49.07	71.24	86.4	56.14	76.62	69.86	52.72	71.01	69.88	61.76	64.52	62.88	69.1	126.8
91544	14.27	9.516	8.957	11	4.287	11.08	11.03	9.833	9.858	12.26	8.856	10.2	9.84	9.581	12.42	11.67	9.62	13.55	12.16	13.16	14.11	11.65	5.773	14.57	11.49	9.863	13.3	13.84	12.93	12.25	11.33	11.33	13.86	11.44	5.945	10.77	13.28	8.906	8.841	13.85	13.62	6.026	10.72	8.549	10.22	9.542	10.93	10.84	10.47
1043	1.922	4.128	0.9584	1.298	0.1436	0.2008	0.912	0.9416	1.111	1.111	1.02	1.554	1.367	0.4369	0.4137	0.3219	0.7953	1.059	1.156	0.2957	1.043	2.885	0.804	2.524	1.742	1.442	0.5344	1.004	1.504	1.08	0.7804	1.24	1.342	1.754	0.4628	0.9919	0.6454	1.214	0.941	2.727	0.9786	1.096	2.183	1.469	1.134	1.727	0.7026	0.9392	2.031
55057	0.05924	0.04957	0.03038	0	0	0.09019	0.01927	0.01492	0.05699	0.01678	0	0.01478	0.0411	0.1344	0.0153	0.01275	0.04202	0	0.002954	0	0.01181	0.02143	0.01214	0.01042	0.007264	0.007881	0	0	0.004967	0	0.005154	0.008546	0.007334	0.004792	0	0.009825	0.01534	0.006011	0	0	0.02423	0	0.009885	0	0.02451	0.004086	0.00464	0	0.01039
257101	0.4634	0.9436	0.05281	0	0.01483	0.01383	0.01256	0.01297	0.5269	0.02187	0.2669	0.2954	0.3507	0.01593	0.03419	0.01663	0.05478	0.1778	0.04622	0	0.1001	0.1304	0.09493	0.01086	0.006314	0.1541	0.03681	0.05534	0.05181	0.02912	0.04032	0.1337	0.1052	0.02499	0	0	0.04001	0.01567	0.07292	0.04335	0.03791	0.07551	0.3093	0.05278	0.3089	0.1279	0	0.04852	0.01354
79727	0	0	0.01487	0.01813	0.0167	0.007789	0.007073	0.02191	0.007607	0.01231	0.01582	0.0217	0	0.00299	0	0.004681	0.04626	0	0.008675	0.005735	0.02167	0.03671	0	0.009176	0.007109	0.01736	0.04974	0.01558	0.007292	0.02733	0.01513	0	0.01077	0.02111	0.01795	0.007212	0.03755	0.02647	0.006842	0.04881	0.02846	0.007086	0.05805	0	0.01799	0.003	0.02044	0.02049	0.02287
79947	10.64	12.33	11.46	9.483	5.769	10.36	10.01	9.189	13.32	10.3	9.402	9.367	11	10.12	8.838	7.487	9.627	8.649	8.749	7.25	9.179	9.662	9.161	12.24	10.36	7.833	9.483	9.26	8.826	9.186	9.755	8.336	8.224	9.29	5.693	9.308	8.046	6.845	10.8	8.464	8.978	7.405	8.46	8.333	8.019	9.577	10.62	8.641	9.829
101928324	0.1908	0.9688	0.3425	0.4641	0.6841	0.3988	0.833	0.4861	0.5063	0.3152	0.4454	0.4443	0.4494	0.2296	0.2464	0.4554	0.4342	0.5915	0.3553	0.6459	0.4882	0.7518	1.186	0.3445	0.4186	0.5924	0.3183	0.2393	0.4107	0.5596	0.7748	0.8029	0.7994	0.4683	0.3216	0.48	0.4229	0.6777	0.2452	0.4998	0.4736	0.9432	0.7058	0.5705	0.6448	0.7218	1.116	0.3846	0.7416
3151	53.36	56.54	50.94	51.7	51.18	55.25	65.19	50.14	58.63	53.01	61.07	73.84	46.83	67.52	58.12	72.66	68.97	64.97	42.38	40.57	35.61	75.16	90.59	28.29	46.14	76.49	55.16	35.96	51.66	55.08	63.29	71.84	64.75	52.09	79.04	40.84	85.28	94.27	42.97	29.1	54.65	74.74	74.01	52.77	76.37	56.91	51.64	78.25	59.02
6195	7.498	9.436	4.217	2.422	0.6768	1.271	5.686	4.001	5.153	3.379	5.503	5.259	4.985	1.26	5.148	10.11	3.074	4.194	4.555	5.205	1.124	8.658	11.09	1.322	4.813	7.639	4.147	1.574	5.799	5.238	5.821	5.504	4.607	3.839	2.986	3.226	5.785	5.53	2.928	5.942	3.852	7.005	5.19	5.562	8.145	5.176	2.083	4.59	4.036
100302190	0.4796	0	0.5738	0	0	0	0.546	0	0	0	0	0	0	0	0	0.7227	0	0.5946	0.3348	0.4427	0	0	1.031	0	0.5488	0	0	0.6013	0	0	0	0.4842	0.8312	0.5431	0.6927	0.5567	0	0.6812	0	1.884	0	0	0.5601	0.5734	0.4629	0	0	0	0
105376888	0	0	0	0	0	0.01815	0	0.01701	0.03544	0.01434	0.01842	0.01685	0	0.006966	0.0299	0.02181	0	0.01794	0	0	0	0	0.02075	0.007125	0	0	0.009657	0	0.01699	0	0.03525	0	0.01254	0.01639	0.02091	0	0.01749	0.02056	0	0	0	0	0.03381	0	0.01397	0	0	0	0
101928728	0.1908	0.1315	0.1477	0.2292	0.166	0.0985	0.1022	0.07916	0.1786	0.2336	0.2572	0.2221	0.1883	0.2215	0.1913	0.2622	0.1811	0.0974	0.141	0.04144	0.1096	0.2558	0.2736	0.1105	0.1605	0.2299	0.1573	0.1407	0.1054	0.1185	0.1914	0.1926	0.3696	0.1906	0.2107	0.0912	0.4341	0.1913	0.136	0.1029	0.1285	0.128	0.2228	0.1476	0.2275	0.1246	0.1969	0.2467	0.1239
8289	10.08	10.64	10.12	8.322	9.856	12.22	12.25	7.77	8.778	9.543	7.254	10.61	9.509	12.49	9.951	10.04	12.55	6.489	9.342	8.417	8.672	9.819	14.36	8.6	10.16	12.26	9.019	8.425	9.692	12.04	8.488	12.18	9.278	10.22	7.606	10.22	9.837	8.23	11.29	7.044	9.205	14.09	13.06	11.79	12.82	10.58	10.89	10.69	8.701
55650	4.236	4.785	3.484	2.791	2.326	2.973	3.805	2.758	4.66	2.869	3.051	3.939	3.331	2.555	3.046	2.715	2.692	2.396	3.123	3.342	2.178	3.612	4.211	2.854	3.675	3.654	2.894	2.719	3.705	3.37	2.343	3.818	3.43	2.934	2.353	2.694	3.05	3.14	2.528	2.188	3.344	3.629	5.115	2.614	3.763	3.61	2.98	4.443	2.361
84243	4.691	4.221	4.726	4.447	3.582	6.668	3.906	4.701	4.6	4.615	4.959	4.292	4.971	4.996	3.62	4.093	5.491	5.577	3.879	4.59	3.311	4.494	3.962	4.353	3.985	3.604	5.277	3.793	4.369	4.37	4.888	4.257	4.515	4.165	7.661	4.086	3.513	2.9	3.914	4.596	4.795	3.422	3.296	3.954	4.06	3.876	4.13	3.103	5.144
2810	0.9151	0.04467	0.02281	0.09272	0.07689	0.0239	0.1085	0.1793	0.3268	0.05668	0.631	0.6436	6.363	0.02753	1.369	11.92	0.213	0.7564	0.4659	1.267	0.0133	8.015	0.9158	0	0.3927	0.8522	0.9286	0	0.08951	0.4696	0.9288	0.693	0.4791	0.1727	0.6884	0.1107	1.452	0.1083	0.06299	4.394	0.262	0.4784	0.5567	0.7523	0.6257	0.8561	0.1463	0.9012	6.083
54707	6.399	6.832	6.262	6.265	3.873	6.327	6.129	6.498	5.603	7.375	5.696	5.407	5.843	6.29	6.286	5.595	6.588	6.873	6.08	7.619	5.057	6.381	6.91	6.466	6.264	6.68	7.611	6.046	7.868	7.096	6.706	6.407	5.17	6.938	6.586	5.97	6.765	5.512	6.052	7.882	7.237	6.481	6.893	7.108	6.435	6.342	6.905	5.195	6.586
63906	6.818	6.323	6.53	6.346	3.187	5.164	7.028	6.719	6.466	8.432	5.408	6.42	8.113	4.976	6.945	6.367	6.845	7.857	8.021	7.236	5.559	7.063	9.684	6.06	7.48	7.977	8.041	5.606	8.223	6.762	6.088	7.382	5.909	8.891	5.272	6.662	7.489	6.084	6.941	6.823	9.019	7.816	7.1	6.413	7.601	7.173	7	6.45	9.187
10726	41.49	30.36	38.67	46.19	16.42	35.95	42.78	45.87	31.87	49.63	41.95	39.96	37.69	33.27	33.37	33.54	40.5	64.65	47.09	56.5	40.36	40.66	33.27	44.08	43.55	35.96	53.49	44.55	45.05	41.96	49.97	37.52	38.23	47.26	42.33	36.69	41.93	40.29	38.32	45.79	53.32	30.96	30.69	34.84	34.64	35.27	46.07	35.89	46.26
8431	0	0	0	0.01505	0	0	0	0	0	0	0	0	0	0	0.03196	0.04663	0	0	0.0216	0	0	0	0.03327	0.03046	0.02655	0.1152	0.02064	0	0.03632	0	0	0.01562	0	0.03504	0.02234	0	0	0.02197	0.03408	0	0.03544	0.01764	0	0	0.01493	0.007469	0	0.03401	0.03797
126695	0.03757	0	0.02997	0.08527	0.1347	0.267	0.02852	0.0589	0	0.01241	0.06378	0.05832	0.07741	0.05425	0.05175	0.009438	0.07772	0.06211	0.06121	0.6474	0.03495	0.04229	0.07184	0.006166	0.0215	0.02333	0.4847	0.07852	0.1323	0.08815	0.07627	0.07588	0.05427	0.1135	0.07236	0.05816	0.03028	0	0.01379	0.2952	0.2726	0	0.05851	0.07488	0.01209	0.006048	0.01373	0	0
388610	9.018	9.969	19.69	13.98	4.613	19.9	10.18	13.4	10.97	14.17	13.42	8.912	13.05	20.62	7.959	6.721	13.25	17.08	13.48	21.03	14.63	9.182	3.677	16.97	12.91	5.272	15	13.62	13.73	10.7	16.26	9.219	8.857	15.74	4.76	13.61	9.463	8.727	12.62	16.82	17.1	5.298	7.176	12.1	6.158	11.77	14.48	5.515	19.08
115572	7.265	6.757	0.4384	0.2444	0.183	0.1181	0.9059	0.3077	5.358	0.2905	4.132	5.35	4.594	0.06046	0.319	1.223	0.2209	0.5062	0.5774	0.5412	0.1388	5.205	4.136	0.2525	0.4193	0.1462	0.3982	0.01313	0.8971	0.2855	0.3953	0.2748	0.5625	0.5454	0.2419	0.1458	0.07592	0.6394	0.173	0.2331	0.3957	0.2985	1.015	0.2504	0.1314	0.8745	0.2181	0.05754	0.4496
101928391	0.9669	0.5365	0.609	0.99	0.06841	0.7657	1.072	0.4487	1.215	1.412	0.4859	1.037	0.6516	0.4654	0.2234	0.4218	0.5369	0.4417	0.835	0.9161	1.083	1.396	0.4196	1.153	0.859	0.237	0.7131	0.8614	1.523	0.4477	0.6508	0.334	0.3308	1.066	0.3675	1.004	0.6151	0.3614	0.8688	0.2666	0.8743	0.4063	0.4458	0.1521	0.2702	0.5037	0.9208	0.3077	0.5933
6548	8.479	6.701	10.1	8.553	3.448	5.596	8.744	7.682	8.101	9.603	5.617	6.724	8.484	4.448	6.607	6.216	7.415	7.351	9.572	7.93	8.511	7.531	3.813	11.62	10.26	4.787	9.909	9.176	10.65	8.251	8.132	7.133	5.059	9.723	2.859	10.1	4.823	3.549	8.615	9.277	9.28	2.833	4.731	6.572	6.155	6.748	8.443	5.197	8.662
102723760	0	0	0	0.07197	0	0	0	0	0	0	0	0	0	0	0	0.1115	0	0	0	0	0	0.06246	0	0	0	0	0.04937	0	0	0	0	0	0	0.0838	0	0	0	0.3153	0	0	0	0	0	0	0	0	0	0	0
105376890	0.03277	0	0	0	0	0	0	0.03852	0	0	0	0	0	0	0	0	0	0	0	0	0	0	0	0	0	0	0.02186	0.04109	0	0	0	0	0.0284	0	0	0	0	0	0	0	0	0	0.03827	0	0	0	0	0	0
23038	16.85	13.08	19.22	13.76	7.203	16.46	17.3	13.59	12.68	14.99	9.046	13.99	15.39	15.12	16.82	13.94	14.6	15.13	17.78	20.01	17.45	16.88	16.62	18.26	18.16	15.53	15.85	16.71	21.23	15.23	13.82	17.39	17.64	15.8	15.32	14.79	12.19	8.436	14.4	16.41	16.4	16.56	13.11	15.71	14.47	18.14	16.33	12.68	14.14
84065	17.12	13.92	13.58	18.3	13.3	16.34	16.16	14.51	16.93	18.69	14.35	16.06	16.68	17.14	19.39	17.89	15.94	20.56	15.83	14.81	16.83	16.84	16.4	17.68	16.06	18.31	17	19.17	18.12	17.34	18.32	18.1	21.65	16.63	14.65	12.85	18.48	14	14.77	14.66	17.37	15.21	16.56	13.89	16.52	15.25	15.28	16.57	14.86
644961	0.2351	0.4406	0.27	0.07317	0.316	0.4126	0.2998	0.199	0.4836	0.2423	0.08379	0.3393	0.1578	0.3621	0.2234	0.3614	0.2334	0.08161	0.2495	0.3472	0.1706	0.381	0.5461	0.2222	0.3067	0.394	0.251	0.3301	0.3863	0.3474	0.2061	0.3608	0.2282	0.181	0.2988	0.3384	0.2273	0.2137	0.29	0.2093	0.3016	0.5148	0.4063	0.4048	0.4901	0.3587	0.2887	0.1654	0.2539
84958	0.465	0.5574	0.8799	0.1473	0.189	0.1491	0.1478	0.9916	0.5296	0.2143	0.4543	0.2895	0.4106	0.177	0.43	0.2934	0.4026	0.7642	0.4983	0.4492	0.2792	0.4108	0.1938	0.5324	0.3713	0.5639	0.7215	0.3797	0.7489	0.4947	0.4214	1.048	0.7403	0.5021	0.2031	0.3013	0.8365	0.3533	0.08337	0.9913	0.8298	0.2713	0.682	0.8017	0.5115	0.3968	0.4625	0.4279	0.2521
9064	3.502	2.501	1.241	0.7393	1.122	0.4186	1.426	1.281	2.899	1.298	2.321	2.148	1.998	0.2559	1.336	4.675	1.025	1.542	1.46	3.167	0.7878	1.61	2.312	0.8457	1.466	1.281	1.31	0.8814	2.12	2.736	1.402	1.619	2.071	1.065	3.452	0.9946	1.402	0.9236	0.6387	2.14	1.51	3.442	2.345	3.231	0.8651	1.398	0.7805	2.395	1.838
8547	0.2117	0.1929	0.0563	0.1373	0.06325	0.177	0.02679	0.1659	0.144	0.1632	0.2396	0.1917	0.1454	0	0.1215	0.2482	0.1168	0.2917	0.09855	0.5429	0.06565	0.1589	0.1012	0.1158	0.1885	0.1753	0.1256	0.1475	0.08284	0.0207	0.1433	0.1663	0.4281	0.1066	0.1019	0.1092	0.05687	0.1002	0.05182	0.3389	0.1886	0.2147	0.3572	0.1969	0.1817	0.2272	0.07739	0.1034	0.05774
388611	0.1003	0.05874	0.06	0.04877	0.382	0.1467	0.03806	0.1768	0.1433	0.1988	0.04256	0.09728	0.01476	0.08044	0.06042	0.1134	0.04149	0.1036	0.08169	0.108	0.1166	0.08465	0	0.2715	0.09563	0.09339	0.04461	0.1467	0.09809	0.08822	0.1221	0.1688	0.1304	0.05679	0.1931	0.1358	0.2222	0.04748	0.05522	0.06566	0.1914	0.01906	0.07808	0.03997	0.03227	0.09684	0.1466	0.03675	0.1436
2827	1.704	1.449	1.731	2.134	1.679	1.331	0.7573	1.386	1.886	1.978	2.317	2.703	2.937	1.106	1.711	1.337	1.912	2.749	1.255	0.9263	4.641	1.527	0.4936	2.172	1.796	0.4673	1.775	3.833	0.3698	1.088	2.132	1.096	2.68	1.322	2.039	2.818	0.945	0.6133	1.979	1.039	1.377	0.7054	1.349	1.158	0.7434	1.375	1.907	0.7568	7.332
10163	27.71	28.85	11	6.536	11.7	4.496	23.47	13.09	30.41	11.44	16.46	26.02	23.7	3.906	20.87	29.51	13.88	9.627	13.86	17.22	4.575	25.01	43.36	3.479	19.31	24.75	10.91	6.852	18.69	22.35	12.58	24.51	22.4	12.3	49.13	11.67	22.17	17.88	11.93	12.77	13.21	43	30.23	29.1	28.72	22.5	8.683	32.71	13.12
105376892	0.08999	0.1581	0.05384	0.04376	0.03629	0.1128	0.04099	0.04232	0.07713	0.08919	0.09165	0.1362	0.06357	0.05198	0.1441	0.1831	0.04468	0.05579	0.06283	0.2409	0.07534	0.09116	0.1226	0.07975	0.05149	0.03352	0.05404	0.1016	0.1268	0.1267	0.08768	0.08178	0.1638	0.05096	0.156	0.05224	0.1088	0.03835	0.009912	0.4007	0.01031	0.06158	0.0946	0.1076	0.07818	0.08256	0.07895	0.1187	0.05522
27245	10.61	7.891	9.126	7.608	4.186	7.933	9.026	5.644	8.419	8.49	5.978	8.84	8.814	7.5	8.384	6.547	10.33	9.513	8.416	9.505	8.221	9.744	6.495	9.06	8.029	8.099	9.309	9.328	9.342	11.01	9.068	8.956	5.815	9.586	4.57	8.075	6.519	4.34	7.927	6.517	8.611	6.994	9.436	8.254	7.886	6.55	10.22	9.314	8.166
2268	1.125	1.427	1.346	0.7525	1.156	0.3862	0.9217	1.406	1.149	1.1	1.687	1.234	1.088	0.431	1.313	4.302	1.698	0.9681	0.8953	2.665	0.4898	2.05	1.125	0.5149	1.267	1.061	1.176	0.9521	2.119	1.223	1.518	0.9331	3.439	0.9979	2.37	0.9315	0.8226	0.987	0.789	2.524	1.329	1.757	0.8283	1.867	0.892	1.314	0.8091	1.331	1.908
111216282	0.3958	0.06624	0.3383	0.275	0	0.2127	0.06438	0	0.1385	0.1681	0.4319	0.3291	0.09986	0.05443	0.146	0.1704	1.684	0.7011	0.1184	0.2088	0	0.09547	0	0.08352	0.1941	0.1053	0.1509	0.1418	0.06637	0.199	0.06887	0.2284	0.147	0.06404	0.08168	0.1313	0.06835	0.08032	0.06228	0.1481	0	0	0.06604	0	0.1638	0.0273	0.06201	0.1243	0.06939
2537	182.4	210.7	204.5	44.76	29.29	48.01	60.05	49.33	168.4	68.54	109.6	98.2	80.47	55.65	59.14	52.27	993.6	402.6	93.92	68.65	40.79	73.92	63.23	63.97	75.75	74.66	60.93	51.31	96.49	75.82	83.12	70.26	53.73	59.25	110.1	45.87	60.91	65.29	51.6	62.69	60.76	48.01	57.16	49.06	103.5	44.68	38.68	113.8	53.95
199870	2.882	2.975	1.722	3.104	2.285	2.058	2.743	2.798	2.329	2.861	2.913	2.844	2.878	2.252	3.117	2.78	2.625	3.095	2.751	2.242	2.237	2.8	3.451	2.149	2.511	3.439	3.386	2.851	3.213	3.211	2.922	3.325	2.477	3.346	1.764	3.032	3.175	3.744	2.85	2.529	3.312	3.695	3.603	2.979	2.927	2.52	2.885	3.184	2.53
23673	29.9	38.63	38.09	31.67	19.28	38.08	31.14	26.78	32.75	33.01	26.73	30.19	33.65	49.3	33.38	24.13	31.4	28.3	31.46	31.57	27.26	32.39	35.32	35.72	29.36	30.19	28.96	27.24	32.44	30.03	26.46	30.67	24.89	33.83	22.07	31.37	28.61	26.34	32.52	28.5	29.68	33.43	29.54	31.15	29.43	31.81	31.91	29.19	36.78
5511	12.61	13.27	9.784	11.27	8.86	13.97	11.15	11.61	12.01	10.19	10.09	11.26	13.01	15.89	12.83	12.22	11.21	11.03	11.71	10.49	9.017	12.38	18.65	9.695	11.55	15.59	12.16	9.963	11.12	13.47	11.46	13.25	11.81	12.04	12.3	10.12	17.34	12.37	10.97	9.965	13.39	17.15	15.12	12.72	15.4	14.05	12.55	14.21	11.82
677774	0.1502	0.3519	0	0	0	0.1883	0	0	0	0.1489	0	0	0	0.0723	0.3103	0.4528	0	0	0	0.1387	0.2096	0.5072	0.1077	0.07396	0.08596	0.1399	0.5012	0	0.1763	0.1322	0	0.6068	0	0	0	0	0	0.6401	0	0	0	0.1713	0	0	0	0.1451	0	0.3303	0.1843
9473	4.913	4.89	2.465	1.197	0.3308	0.3428	3.124	2.261	2.31	3.125	2.112	8.742	3.38	0.5834	6.618	8.331	2.624	2.215	3.354	5.056	0.3815	4.185	5.829	1.319	3.791	5.738	2.609	1.714	4.044	6.671	3.197	9.222	9.928	3.417	3.87	2.391	5.42	3.521	2.279	5.013	3.163	6.164	3.013	6.082	6.607	3.78	1.599	5.881	3.97
6118	16.78	18.01	16.06	15.93	9.432	18.61	15.91	16.33	14.45	15.35	13.56	21.1	15.67	16.01	18.2	10.79	14.24	16.74	16.66	17.69	12.32	16.45	15.49	16.84	15.04	17.63	17.26	14.16	16.98	16.97	16.6	19.57	14.58	17.48	13.45	13.17	19.67	15.79	14.37	30.73	18.18	16.54	20.86	15.73	25.58	15.45	23.23	21.86	16.27
27293	0.08814	0.03442	0.2197	0.3715	0.1086	0.1381	0.2174	0.02591	0.02698	0.06552	0.1496	0.04275	0.1038	0.04242	0.4173	0.1494	0.155	0.09107	0.1436	0.1288	0.1127	0.1488	0.08426	0.669	0.2185	0.05472	0.06861	0.1474	0.1724	0.1938	0.1342	0.4079	0.2419	0.1248	0.04244	0.2302	0.2752	0.1461	0.1942	0.5675	0.143	0.3351	0.3431	0.527	0.09217	0.1631	0.2175	0.1938	0.1622
55113	4.021	3.915	2.604	2.286	2.785	3.59	2.666	2.149	3.123	2.01	4.477	3.171	3.42	3.167	2.4	3.489	2.852	3	2.71	2.274	1.13	3.483	4.662	1.577	2.062	3.08	2.799	2.15	2.217	2.91	2.883	3.366	3.062	1.656	1.735	2.061	2.83	3.289	1.984	2.519	2.662	4.557	4.534	3.341	2.621	2.732	2.081	2.641	2.724
2140	2.7	3.471	3.599	1.993	2.263	2.857	2.818	2.709	3.13	2.185	2.1	2.816	2.763	2.788	2.382	2.484	2.195	2.367	2.529	3.377	2.093	2.82	3.607	2.582	3.236	3.276	2.878	2.384	3.109	2.961	2.541	3.425	2.43	2.409	3.623	2.925	2.441	2.244	2.22	2.824	3.368	3.51	3.448	3.088	3.553	3.581	2.734	2.814	2.706
5724	6.306	11.54	5.028	0.8276	0.7364	0.2996	5.136	1.206	6.343	2.137	4.622	3.243	2.115	0.1795	1.95	3.676	2.141	1.958	2.921	1.582	0.1545	6.941	9.873	0.4246	4.718	4.401	2.325	0.2484	2.223	2.994	3.151	2.719	1.212	1.267	1.448	1.543	2.233	4.379	1.412	2.045	1.175	2.572	4.506	2.927	5.316	3.54	1.003	1.845	3.282
22826	56.45	54.66	46.87	50.26	32.37	41.15	43.85	56.6	51.67	48.12	69.34	50.97	56.06	44.3	42.02	40.21	41.13	60.28	42.64	45.1	43.57	48.95	52.85	46.16	41.71	44.58	49.55	45.37	45.59	45.07	49.32	42.4	46.67	53.01	43.26	44.12	60.83	67.46	42.97	54.16	53.53	42.23	50.35	42.84	46.94	50.23	48.42	54.3	57.11
93974	31.49	33.31	38.63	47.16	22.74	47.34	26.55	46.59	31.66	39.44	65.83	28.55	44.3	48.29	36.16	32.7	37.96	67.92	37.56	43.17	45.32	31.77	25.21	48.32	36.37	30.28	44.85	43.71	41.27	34.94	54.86	29.9	44.32	40.62	36.81	33.09	39.63	44.07	31.87	44.68	47.06	22.64	26.54	28.81	27.82	32.04	39.25	29.69	40.79
83667	6.482	6.491	11.13	3.699	3.905	5.911	4.652	3.166	7.789	4.378	4.382	6.599	4.949	5.797	4.231	5.811	6.43	3.462	4.076	6.179	3.506	5.018	5.118	4.057	4.186	3.146	4.749	4.422	4.762	3.874	3.34	4.397	3.737	5.075	10.21	4.645	2.495	2.048	4.601	5.267	4.088	2.918	5.052	3.448	3.671	4.283	4.511	2.494	4.371
54797	4.588	5.344	4.684	3.605	2.161	3.998	3.807	3.535	4.475	4.162	3.812	3.183	3.639	5.103	3.387	2.608	2.928	4.066	4.226	4.056	3.346	4.519	5.102	3.918	4.094	3.802	4.013	4.339	4.092	4.048	4.736	3.822	3.358	3.391	2.621	3.506	4.355	2.78	3.44	4.277	3.474	3.903	3.936	3.301	4.004	3.273	4.164	4.531	3.69
65979	5.171	5.732	2.861	2.75	5.41	3.937	3.896	4.926	5.036	2.71	6.308	5.282	4.225	3.63	3.227	5.649	4.017	3.84	3.22	3.875	1.541	4.773	7.545	1.717	3.509	4.603	3.52	2.959	4.012	4.396	4.012	4.383	4.937	2.559	5.199	3.399	5.746	5.908	3.424	3.009	4.357	7.876	5.931	4.045	6.009	5.602	3.219	4.526	3.208
1104	3.004	3.482	4.26	1.785	1.72	4.065	2.217	1.812	2.325	1.709	3.005	1.943	1.747	3.764	1.625	2.551	2.347	1.892	1.726	2.223	1.636	3.743	2.575	1.909	1.687	1.85	2.105	2.242	1.782	1.86	2.429	1.733	1.88	1.719	4.293	1.965	1.758	1.558	1.75	3.309	1.893	1.776	1.977	1.701	1.979	1.988	1.699	2.166	2.935
8420	2.796	3.798	2.709	2.368	2.529	4.491	2.154	2.587	2.33	1.949	3.545	2.673	1.896	4.681	1.718	4.51	2.282	2.86	2.056	3.827	2.106	3.221	2.843	1.91	1.752	2.435	2.83	2.239	2.183	1.459	2.77	2.318	3.519	2.335	7.585	2.061	2.069	2.612	1.815	3.717	2.338	2.194	1.937	1.716	2.011	2.202	2.494	1.87	2.387
6080	0.3614	0.8467	0.7208	0.3515	0.8097	0.7552	1.097	0.5665	0.1475	0.3582	0	0.8414	0.1064	0.2319	0.2489	0.9986	1.047	0.2987	0.08411	0.2224	0.4203	1.119	0.4318	0.1779	0.4136	1.01	0	0.4531	0.8484	0.106	1.027	0.2433	0.4176	0	0.87	0.1399	0.5824	0.3422	0.6634	0.3155	0.276	0.1374	0.2814	0.7203	1.279	0.6398	0.5284	0.5297	0.887
26768	0.2433	1.14	0.1456	0.3549	0.6541	0	0.4155	0.572	0.4468	0.2411	1.084	0.1416	0.537	0.5269	0.2513	1.283	0.151	0.4524	0.3397	0.5614	0.3395	1.13	0.4361	0.05989	0.4872	0.3398	0.3247	0.1525	0.2856	0.214	0.4444	0.737	0.7379	0.4133	0.5271	0.4237	0.4411	0.3456	0.134	0.4779	0.6966	0	0.5683	0.5818	0	0.3524	0.4002	0.4012	0.5971
54952	5.594	5.9	3.939	5.152	3.028	6.858	4.918	6.474	6.273	4.845	7.72	6.872	5.409	7.547	4.161	5.278	5.299	6.107	4.847	5.015	3.791	5.861	7.187	4.332	4.043	5.693	5.491	4.065	5.709	5.215	6.737	5.961	5.008	4.891	7.651	5.029	6.088	6.961	5.002	5.948	6.067	7.185	6.056	5.076	6.104	6.011	5.822	5.823	6.393
85028	2.039	3.61	1.795	1.812	1.386	2.498	1.388	2.149	2.468	1.498	3.61	2.796	2.432	3.17	1.682	3.647	2.574	3.167	1.759	2.391	1.235	2.71	3.058	1.281	1.294	2.193	2.127	1.822	2.27	1.722	2.612	2.13	2.762	1.818	4.198	1.986	2.436	3.212	1.6	3.744	2.335	2.165	2.614	2.032	2.127	1.833	1.619	2.035	2.488
692212	3.741	6.573	2.611	2.122	5.447	5.081	1.065	3.298	5.725	0.9268	7.937	1.451	1.927	4.801	1.288	6.107	4.256	5.411	1.088	4.604	3.48	2.368	2.011	0.4604	1.249	1.451	3.952	5.081	2.195	1.371	7.972	0.6295	5.132	0.353	13.51	2.171	2.261	3.985	2.06	5.715	3.927	4.266	1.82	1.118	3.009	1.806	0.6836	1.028	4.208
677838	3.453	8.089	2.984	2.985	2.837	6.013	2.402	4.285	5.167	2.662	7.082	5.136	4.912	4.801	2.477	5.637	5	4.519	2.411	3.718	2.543	5.344	4.951	2.55	2.195	4.823	3.328	2.886	3.377	4.387	4.906	3.486	4.821	3.476	4.156	2.895	5.565	8.174	2.958	7.285	4.834	3.282	4.929	2.523	3.148	3.057	2.524	4.428	4.472
677825	2.456	4.205	1.582	2.572	2.032	2.605	1.721	2.887	2.313	1.311	3.127	5.278	2.669	2.364	1.854	5.979	4.22	3.045	1.319	3.139	1.318	3.987	3.386	0.8371	1.081	2.463	2.521	1.895	2.439	1.994	2.991	3.815	3.111	2.567	5.457	2.193	4.11	5.098	2.081	1.979	3.029	2.801	3.31	2.937	3.465	2.645	1.864	2.284	3.014
692073	2.605	6.104	3.118	1.267	1.251	2.567	2.331	1.969	1.595	1.291	3.554	4.982	1.808	3.851	1.153	5.329	3.003	2.999	2.599	2.749	0.9089	2.985	4.803	0.4581	1.278	4.159	2.483	2.567	2.84	2.783	4.08	2.443	3.225	1.265	3.763	1.728	2.249	2.643	2.255	2.681	2.771	3.608	2.608	1.558	1.976	3.055	2.041	1.841	2.055
115273	0.5998	1.554	0.3864	0.1571	0.2791	0.188	0.4596	0.2441	0.8474	0.2172	0.5873	0.5371	0.2953	0.2998	0.2025	0.4346	0.2004	0.143	0.3141	0.2555	0.2656	0.8276	0.6698	0.1363	0.3102	0.3652	0.1693	0.1735	0.4332	0.2638	0.3793	0.4193	0.3398	0.1698	0.6997	0.1875	0.3764	0.2621	0.343	0.3625	0.2378	0.2631	0.485	0.1793	0.412	0.2673	0.1138	0.317	0.2123
6883	4.27	5.855	4.057	3.678	3.52	3.951	3.229	3.973	3.752	2.703	6.073	4.06	3.511	4.001	3.17	4.102	3.398	4.244	3.626	3.5	3.267	4.118	4.573	3.065	3.575	3.481	3.444	3.665	3.01	3.537	4.169	3.961	3.437	3.544	5.116	3.33	5.096	4.939	2.992	4.255	4.07	4.486	4.086	3.417	3.566	3.924	3.467	4.384	3.76
105378616	0.4465	0.3138	0.2938	0.3909	0.2401	0.1959	0.2796	0.1837	0.656	0.177	0.3695	0.3378	0.3548	0.06447	0.3228	0.6056	0.194	0.3875	0.4676	0.2267	0.1402	0.3392	0.6562	0.07694	0.281	0.5197	0.07448	0.14	0.3931	0.3928	0.2175	0.6087	0.4256	0.3287	0.4192	0.2592	1.079	0.3488	0.2213	0.1462	0.4603	0.4329	0.5476	0.4805	0.5172	0.2695	0.3672	0.4663	0.1644
26824	0.1847	0	0.221	0.3593	0.2483	0.2316	0.4206	0.2172	0.4523	0.1831	0.7055	0.43	0.1631	0	0.477	0.1392	0.2293	0.229	0.129	0	0	0.3119	0.5297	0.09094	0.2114	0.516	0.1233	0	0.6505	0.1625	0	0.7461	0.6403	0.2092	0.2668	0.2144	0.6698	1.049	0	0	0.2116	0.4214	0.2157	0.2209	0.3566	0.08919	0.2026	0.2031	0.2267
10691	1.96	2.116	1.774	1.786	1.74	2.184	1.782	1.734	1.608	1.484	2.041	1.87	1.867	2.838	1.778	1.798	2.055	1.558	1.702	1.428	1.935	1.992	2.204	1.614	1.804	1.892	1.865	1.967	1.873	1.473	1.916	1.691	1.575	1.905	1.114	1.835	1.728	2.405	2.114	1.779	2.069	1.927	1.666	1.885	1.947	1.722	1.721	1.452	2.064
51441	15.79	17.51	19.27	18.5	8.927	15.02	16.4	14.82	14.76	17.91	15.64	14.56	17.13	15.74	15.63	11.06	15.43	18.25	16.31	13.17	14.31	15.41	13.86	16.22	16.21	13.22	17.6	14.26	16.1	16.35	16.23	14.65	11.27	17.43	8.658	14.78	15.25	14.55	15.76	16.01	17.67	12.41	14.65	13.79	15.25	15.19	17.58	13.96	19.7
4985	1.491	1.022	2.668	1.893	0.4965	1.805	2.959	2.193	1.15	2.886	0.8961	1.302	2.063	1.201	0.9814	0.3832	2.285	1.54	2.082	2.041	2.795	1.81	0.2341	2.459	2.847	1.231	2.591	2.769	2.105	1.721	1.731	1.076	0.8443	2.78	0.5954	3.514	0.6794	0.6007	3.095	1.917	2.406	0.3877	0.4345	1.482	1.253	1.878	3.293	0.6826	1.767
2035	1.941	2.896	1.296	0.538	0.5473	1.145	1.332	1.1	1.528	0.9009	1.165	1.451	1.572	0.9266	0.4253	0.6229	0.6306	0.8322	1.056	1.809	0.6244	1.556	1.945	0.6319	1.387	0.7148	1.167	0.6078	1.91	0.8024	0.8856	0.8315	0.5292	0.9625	1.315	1.441	0.8752	0.6731	0.5356	1.229	0.9841	0.7709	1.02	0.7636	0.8549	1.32	0.8826	0.7464	0.9305
399474	2.137	1.938	0.7168	0.8696	1.034	1.794	1.374	0.8304	1.653	1.347	1.423	1.634	1.437	1.188	0.3833	1.085	1.043	1.131	1.192	1.288	1.104	1.63	1.718	0.6031	1.346	0.5662	0.7338	0.9978	1.91	0.5506	1.231	0.5778	0.5889	0.9417	1.705	1.505	1.232	1.092	0.4628	1.147	0.7681	0.6119	1.013	0.556	0.6128	1.131	0.5098	0.5701	1.371
6429	32.56	33.47	30.98	31.94	21.02	30.91	27.03	32.27	29.59	27.69	39.68	30.93	31.24	29.47	26.38	32.85	32.38	38.1	28.23	33.26	24.12	29.96	32.6	27.79	25.89	29.9	34.96	28.28	31.88	28.42	36.21	27.61	30.2	26.6	30.84	27.67	34.68	38.22	23.99	31.07	29.88	30.88	29.24	25.81	29.36	27.54	27.97	27.59	33.82
51102	6.33	4.551	6.238	8.231	3.438	6.554	6.217	7.74	6.461	8.52	6.349	5.912	6.942	8.106	8.902	5.265	6.672	8.522	6.688	6.306	8.063	6.112	5.09	10.56	7.943	5.5	8.051	7.538	8.334	7.047	7.915	7.654	7.983	7.744	3.469	6.979	7.318	5.278	6.886	7.928	8.35	5.052	6.477	6.471	5.871	6.706	8.188	6.803	7.299
10076	3.07	1.46	3.351	5.457	2.131	7.562	6.659	2.363	2.164	5.569	1.255	5.605	4.49	9.835	12.16	5.808	4.101	4.382	6.997	9.587	3.872	5.176	2.391	11.01	6.114	3.659	4.439	5.063	11.01	6.165	2.898	7.866	9.705	7.863	3.807	4.839	4.666	2.991	4.127	8.075	6.043	5.562	3.484	6.241	4.69	6.334	6.147	2.878	3.527
101928460	0	0	0	0	0	0.01456	0	0	0	0	0	0	0	0.01118	0.005996	0	0.01441	0	0	0	0	0	0	0	0.006643	0	0	0	0	0	0	0.02345	0	0	0	0	0	0	0.02557	0	0.02659	0	0	0	0	0	0	0	0
107984933	0	0	0	0.09067	0	0.2338	0.05307	0	0	0.04619	0	0	0.08231	0.157	0	0	0.05785	0	0.03254	0.08605	0	0.07869	0	0	0	0.04341	0	0.2338	0.05471	0	0	0	0.08079	0	0.06733	0.05411	0.169	0	0.05134	0.06104	0	0.05316	0	0.1115	0	0.06752	0	0	0
107984934	0	0.02835	0	0.1059	0	0.03034	0.01378	0	0	0	0	0	0.03205	0.01165	0.0125	0	0	0	0	0.02234	0.008442	0.04085	0.01735	0	0	0	0	0.03034	0.0284	0.02129	0	0	0	0	0	0	0	0	0.03998	0	0	0	0	0.05787	0	0.01168	0	0	0
101929406	0.01642	0	0	0.0958	0	0.02058	0.09346	0.0193	0.0201	0	0	0	0	0.03951	0.03391	0	0	0	0	0	0.05727	0.01386	0	0.06466	0.009393	0.03058	0.04382	0.04117	0.01927	0.02888	0.01999	0	0	0.01859	0.04743	0	0.03969	0.02332	0.01808	0	0	0.01872	0.01917	0	0	0.05549	0	0.01805	0.02015
105378617	0	0	0	0	0	0	0	0	0.01822	0	0	0	0	0.01074	0	0.005608	0	0	0	0.006869	0	0	0	0	0	0	0	0	0	0	0	0	0	0	0	0	0	0	0	0	0	0	0	0	0.007183	0	0	0	0
105378618	0	0	0.03086	0	0	0	0	0	0	0	0	0	0	0.04965	0	0	0	0	0	0	0	0	0	0	0	0	0	0.03233	0	0	0	0	0	0	0	0	0	0	0	0.03377	0	0	0	0.06167	0	0	0	0	0
4146	0.1432	0.09152	0.1792	0.1963	0.1926	0.1796	0.2891	0.1761	0.1913	0.3162	0.2818	0.4472	0.3737	0.235	0.4438	0.5789	0.3475	0.331	0.2	0.2945	0.1817	0.3573	0.5415	0.1763	0.1378	0.5639	0.252	0.1959	0.5273	0.3322	0.3965	0.5523	0.2765	0.3244	0.1505	0.1739	0.4722	0.3144	0.2868	0.1705	0.3058	0.7203	0.1293	0.3348	0.4022	0.2892	0.1714	0.1646	0.3036
100129196	0.3163	0.2137	0.2329	0.5916	0.1308	0.1983	0.4986	0.429	0.5511	0.4099	0.3871	1.416	0.9882	0.24	1.219	2.117	0.3321	0.7239	0.4671	1.078	0.1358	1.027	2.145	0.2036	0.2715	1.71	0.7873	0.2745	1.128	1.017	1.081	1.695	0.9171	0.9506	0.5095	0.6637	1.044	1.14	0.5225	0.4301	1.31	2.719	0.3694	0.8	1.151	0.7988	0.4135	0.4279	0.5374
7805	69.57	91.72	52.56	14.68	4.289	4.112	47.18	15.33	57	23.42	48.16	58.3	20.24	3.724	27.98	55.83	32.56	21.9	27.14	26.36	2.226	93.78	73.6	5.802	37.48	45.89	28.4	3.039	27.57	25.04	41.23	33.43	26.18	17.93	19.7	20.48	27.72	43.06	21.4	49.47	11.28	38.7	40.07	35.19	54.56	28.62	13.36	43.87	31.84
100616164	2.267	2.276	0.775	0.315	0	0	1.844	0	0.3965	0.6419	0.8246	0.754	0	0	0.3345	1.952	0.4019	0	0.6783	0	0	2.46	0.2322	0	0	0.6032	0	0	0.3801	0.2849	1.183	0	0	0	0	0.376	0.3914	0	0.3567	1.272	0	0.7387	0	0.7745	1.25	0.4691	0	1.068	0
105378620	0.08481	0.1073	0.06495	0.03629	0.03192	0.01276	0.04635	0.05982	0.02908	0.02353	0.08205	0.2448	0.01797	0	0.04555	0.1074	0.07579	0.02944	0.04974	0.03758	0.01893	0.1002	0.04378	0.01336	0.03882	0.07897	0.04301	0.004253	0.007964	0.02387	0.1074	0.03425	0.0588	0.03073	0.0441	0.02757	0.07381	0.09155	0.04857	0.03998	0.0272	0.06577	0.0832	0.0649	0.09496	0.03604	0.01488	0.0895	0.07909
105378621	0	0	0.02999	0	0.03369	0.03142	0	0	0	0	0	0.02917	0	0.06031	0.02589	0.07554	0	0	0	0	0.03497	0.04231	0	0	0	0	0	0	0.02942	0	0	0	0	0.02838	0	0.05819	0	0	0	0	0.02871	0.02858	0	0	0	0	0	0	0
105378622	0.2934	0.8019	0.2925	0.1902	0.0986	0.1839	0.4732	0.3162	0.5089	0.4119	0.5602	0.1708	0.1079	0.09413	0.2904	0.2763	0.09103	0.3334	0.256	0.2257	0.08529	0.227	0.3506	0.2528	0.2658	0.4098	0.2284	0.2146	0.1148	0.1721	0.2084	0.3209	0.3178	0.2769	0.1766	0.05677	0.1182	0.3125	0.1616	0.2881	0.336	0.3625	0.6567	0.1462	0.2596	0.1653	0.1609	0.2687	0.42
400748	0.00868	0.05084	0.02077	0.008442	0.05834	0.04353	0	0	0.1063	0	0	0	0.01533	0.01253	0.01345	0.006541	0.02155	0.01076	0.00606	0.07211	0	0.007327	0.03734	0.02137	0	0.01617	0.005791	0.02177	0	0	0	0	0	0.01966	0	0.01008	0	0	0	0	0.01988	0.0099	0.03041	0	0.04189	0.008382	0	0	0
9672	62.29	52.57	67.92	69.88	105.7	139.7	65.41	48.81	65.55	62.21	48.45	59.83	45.43	144.5	50.54	65.53	104.1	44.58	60.51	42.3	70.79	48.09	52.56	51.03	53.96	72.76	52.83	66.65	41.9	70.53	59.47	52.36	53.05	52.11	54.46	46.07	54.2	35	75.3	25.34	50.01	72.05	122.4	67.12	60.04	52.09	66.47	59.31	70.21
9698	21.51	21.61	25.05	19	13.89	28.4	25.17	18.67	19.37	24.07	10.53	20.18	18.96	29.56	22.47	13.78	22.46	18.26	25.31	26.71	21.07	23.69	16.37	28.4	25.25	22.05	23.58	19.79	24.3	24.43	17.6	22.46	15.51	25.04	16.92	24.45	16.64	13.08	25.54	24.18	22.95	19.82	21.03	21	22.45	22.16	27.96	21.06	20.67
692234	2.267	3.651	2.374	0.8269	1.524	1.776	3.549	1.999	3.47	1.685	1.804	1.319	1.251	0.8183	1.317	2.989	1.407	2.108	1.978	3.4	1.779	2.392	4.673	1.395	1.297	2.111	2.836	2.132	1.663	2.493	3.106	3.148	2.21	1.284	1.637	0.987	3.083	2.013	1.248	2.969	1.947	2.909	1.655	3.05	2.462	2.463	1.554	1.246	2.086
692235	1.417	1.328	2.034	0.5512	0.7619	0.3553	1.613	0.6663	2.082	1.123	1.443	1.649	0.7506	0.5455	0.8781	1.281	0.7034	0.7027	1.781	2.877	1.779	1.435	2.438	1.395	1.297	1.056	1.891	1.066	0.3326	1.246	3.106	2.575	1.965	2.246	1.637	0.658	2.398	1.208	1.873	1.113	0.9737	1.939	1.655	3.389	1.915	1.779	1.864	2.181	1.739
692200	0.3325	0	0	0	0	0	0	0	0	0	0	0.387	0	0	0	0.2505	0	0	0	0	0	0	0	0	0	0	0.2219	0	0.3903	0	0	0	0	0	0.4803	0.386	0	0	0	0	0	0	0	0.7952	0	0	0	0	0
107984935	0.9139	0.9176	0.4687	0.127	0	0.1637	0	0	0	0.1294	1.496	0.152	0.4611	0.1885	0.472	0.2951	0	0	0.5469	0.7231	0.1822	0.5511	0.6552	0.5785	0.2988	0	0	0.1637	0	0.5743	0.159	0.6592	0.2263	0.4436	0	0.3031	0.3156	0.1854	0.1438	0	0.1495	0.1489	0.1525	0.1561	0.7562	0.8195	0.2863	0.4306	0.1602
79570	2.672	4.153	6.948	3.384	2.822	14.76	3.36	5.808	4.26	7.319	3.243	3.88	7.214	17	6.058	0.5587	6.205	3.04	4.131	1.843	4.102	3.105	3.916	2.613	3.491	4.97	3.664	4.915	5.885	5.612	3.236	6.812	3.289	2.369	0.7952	3.409	5.004	2.575	4.18	2.903	3.657	1.047	2.143	4.099	8.347	3.623	4.146	2.179	3.621
9410	8.724	10.71	7.169	7.689	5.916	8.479	8.175	8.641	9.15	9.136	7.509	8.987	9.38	8.985	10.8	8.657	8.892	9.112	8.387	8.466	5.311	10.09	14.25	7.602	8.976	10.74	8.592	6.621	10.13	10.49	8.067	11.29	9.889	8.324	7.137	9.286	11.72	7.786	9.132	9.423	9.09	9.704	11.69	9.989	11.86	9.625	7.924	9.777	8.678
51538	21.74	23.23	36.51	31.58	25.72	31.65	21.45	39.11	24.8	30.45	49.02	22.47	26.88	33.44	27.17	23	28.74	40.1	28.78	24.46	30.08	24.34	22.32	37.79	25.67	28.82	30.49	29.48	24.17	27.57	37.9	24.59	30.01	26.42	30.44	22.01	32.69	36.93	25.07	31.72	33.47	19.72	23.08	23.38	24.39	26.97	33.93	26.43	38.29
2170	23.77	35.03	77.21	34.02	7.193	46.21	16.48	38.97	46.58	28.72	83.31	20.4	44.33	43.89	25.77	13.05	25.31	26.82	22.98	14.12	24.77	16.58	5.035	35.05	23.98	13.73	25.98	31.05	16.48	23.27	53.68	16.98	20.28	19.24	6.404	20.07	17.93	20.85	26.21	26.39	20.82	7.991	14.44	16.2	17.09	21.49	24.38	22.06	43.92
105378623	0.04928	0.1155	0	0.04793	0	0	0.05611	0.05794	0	0	0.06274	0.05737	0	0	0.0509	0.07427	0	0.4277	0.06882	0.1365	0	0.0416	0	0.07279	0	0.04589	0.06577	0	0.1735	0	0.12	0.09953	0.04271	0	0.1424	0	0.05957	0.07	0	0.3872	0.1129	0.05621	0.1151	0.1179	0.04757	0.04759	0	0.05417	0
107985470	0.06841	0	0	0.03327	0.04598	0	0	0.04021	0.08377	0	0.2177	0.03982	0	0.01646	0.053	0	0	0.08482	0.1194	0	0.02387	0.05775	0	0.01684	0.01957	0	0.02282	0.1716	0.04015	0.03009	0	0.1727	0	0	0.09882	0	0	0	0	0.0448	0.07836	0	0.03995	0.0409	0.03302	0.03303	0.07502	0	0.08395
347735	0.9698	0.6311	0.8012	0.1572	0.538	0.4825	0.2454	0.3891	0.556	0.07628	0.5977	0.5913	0.4078	0.3445	0.8307	1.786	0.277	0.3149	0.03224	0.2202	0.02685	0.2599	1.076	0.03789	0.04404	0.2867	0.09757	0.1544	0.253	0.5349	0.2718	0.2953	0.7737	0.06101	1.779	0.07148	0.4931	0.1858	0.08477	0.5241	0.1851	0.3424	0.5483	0.497	0.3418	0.2564	0.1013	0.2792	0.4722
105378625	0	0	0	0	0	0	0	0	0	0	0	0	0	0.01038	0	0	0	0	0	0	0	0	0	0	0.01234	0	0	0	0	0	0	0.04356	0	0	0.06232	0.05009	0	0	0	0	0	0	0	0	0	0	0	0	0
105379772	0	0	0.09816	0.1596	0	0	0	0	0	0	0	0	0	0	0	0	0.3054	0	0	0	0	0	0	0	0	0	0	0	0	0	0	0	0	0	0.1185	0	0	0.1165	0	0	0	0	0	0	0	0	0	0	0
149086	0	0.02765	0	0	0	0	0	0	0	0	0	0	0	0	0	0	0.01465	0	0	0	0	0	0	0	0	0	0	0	0	0	0	0	0	0	0	0	0	0	0	0.03091	0	0	0	0	0	0	0	0	0
284551	0	0	0	0	0	0	0	0	0	0	0	0	0	0	0	0	0	0	0	0	0	0	0	0	0	0	0	0	0	0	0	0	0	0	0	0.01056	0	0	0	0	0	0	0	0	0	0	0	0.01	0
105378626	0.01717	0.03018	0.02569	0.01253	0.06349	0.02692	0.01955	0.03533	0.02629	0.03404	0.02186	0.04998	0.01516	0.031	0.02439	0.07441	0.04796	0.04791	0.01799	0.01189	0.02696	0.02537	0.0277	0.002114	0.03439	0.01599	0.04011	0.02153	0.0252	0.01133	0.05229	0.05203	0.05209	0.02917	0.05582	0.03489	0.03633	0.0122	0.0331	0.06185	0.01475	0.02938	0.005015	0.02567	0.02901	0.03732	0.04708	0.08024	0.04742
64129	3.622	2.539	2.906	1.812	5.615	1.011	4.005	4.061	3.038	2.438	2.466	3.607	5.121	0.6802	3.152	11.01	5.613	4.076	4.013	8.794	4.061	4.604	4.533	1.943	3.63	3.061	3.486	5.159	9.99	3.979	3.927	3.044	6.496	2.94	17.27	2.504	2.708	1.859	3.24	4.908	3.573	4.931	2.873	6.272	4.022	3.887	2.652	4.028	2.993
3061	2.093	1.615	1.997	3.707	1.061	6.278	1.957	2.001	2.156	2.617	1.596	1.798	2.236	6.151	2.11	1.552	2.906	1.987	2.209	1.525	3.818	1.9	1.78	2.69	2.414	1.709	2.122	5.31	2.232	2.425	2.326	1.711	1.67	2.031	1.283	2.458	1.626	1.062	4.225	1.403	2.159	1.326	1.629	1.39	1.804	1.949	2.477	1.78	2.323
553115	13.18	11.67	12.81	13.65	6.098	12.24	11.23	13.86	13.34	15.01	12.28	10.85	13.03	11.87	11.47	10.76	10.94	15.13	14.1	12.69	13.42	11.18	10.25	14.68	12.96	9.958	14.54	14.4	12.9	12.33	13.8	10.82	12.27	12.73	9.727	11.61	11.86	8.437	11.89	10.43	14.19	8.738	9.899	10.16	10.18	10.73	12.98	10.84	13.42
107985471	3.686	2.53	3.618	2.269	1.161	2.383	3.672	3.148	3.878	4.623	2.273	3.251	3.331	2.661	4.268	3.146	3.431	3.177	3.88	3.748	3.315	3.354	3.489	4.267	3.987	3.888	4.092	4.369	4.225	3.318	2.946	3.867	3.169	3.652	2.038	3.276	4.072	2.086	2.949	2.036	3.298	2.956	2.22	2.72	3.085	2.725	3.221	3.007	3.604
105378628	0.3263	0.669	0.4556	0.4496	0.1828	0.1364	0.3096	0.5755	0.1332	0.566	0.9693	0.2216	0.2401	0.2879	0.309	0.3893	0.405	0.5395	0.2468	0.1757	0.2467	0.2984	0.3509	0.1071	0.3423	0.4811	0.2359	0.4433	0.5746	0.5741	0.6624	0.4943	0.4478	0.3696	0.1571	0.442	0.5917	0.927	0.3594	0.2493	0.4361	0.4032	0.2541	0.5528	0.3675	0.2495	0.4175	0.3288	0.2002
1307	15.91	18.64	7.61	7.868	6.445	2.6	5.398	20.26	14.08	9.613	34.44	11.93	8.73	1.694	13.12	19.07	11.67	13.82	8.771	10.58	5.753	10.21	16.34	6.624	6.638	13.54	12	11.65	14.19	9.698	18.23	17.05	19.91	10.58	6.715	7.61	16.71	15.27	7.375	8.108	12.53	15.08	6.632	15.05	10.48	12.79	6.734	10.21	12.58
101929444	1.634	2.477	2.242	1.823	0.5813	0.1205	1.422	4.293	2.765	3.143	5.383	3.3	2.715	0.3238	5.211	6.372	1.312	2.204	2.214	3.415	0.9722	2.718	4.099	1.538	2.942	5.145	3.623	1.687	3.666	3.593	4.447	6.016	3.373	3.047	1.388	2.399	5.169	2.116	2.011	1.888	3.137	5.699	2.357	6.148	3.757	4.872	1.423	3.75	4.54
576	44.08	27.22	98.46	72.41	20.08	60.01	52.68	37.43	34.92	75.52	28.38	38.23	43.17	59.47	73.1	25.83	63.23	54.46	65.38	42.69	91.75	49.09	22.32	92.97	60.64	42.56	62.37	96.67	60.27	62.6	61.41	48.44	48.59	55.59	14.07	62.64	30.64	21.7	84.52	47.8	47.51	22.09	39.25	44.69	40.82	47.82	65.64	33.6	71.2
100423028	0	0	0	0	0	0	0.3736	0.3857	0	0.3252	0	1.146	0	0.4738	0	0	0.4072	0	0	0.3029	0	0	0	0	0	0	0.2189	0	0	0	0.3996	0	0	0	0	0	0.7932	0.4661	0.3614	0	0.3758	0	0	0	0	0	0	0	0
90853	5.52	5.264	0.6355	0.1451	0.01604	0.1421	0.5707	0.2736	1.805	0.2011	4.467	0.7641	1.907	0.06031	0.4253	3.813	0.1926	0.2885	0.2416	0.2424	0.07078	10.08	5.446	0.03232	0.28	0.5835	0.2986	0.0823	0.1401	0.252	1.047	0.5122	0.5068	0.196	0.3448	0.1316	0.476	0.161	0.1512	0.6408	0.1914	0.3335	1.171	0.2569	0.5126	1.095	0.06543	0.3477	4.123
8073	36.94	48.8	23.31	34.17	17.4	31.44	33.9	45.95	39.03	30.56	51.75	41.02	54.03	35.71	57.04	72.17	27.26	42.08	35.33	45.41	25.04	48.79	88.65	25.81	31	61.89	32.92	32.28	41.94	43.15	41.6	54.74	59.28	41.3	47.43	38.46	64.99	76.39	40.34	56.28	41.74	78.26	46.48	54.67	61.82	55.05	31.12	41.77	47.91
10657	21.35	24.63	15.67	28.42	16.83	33.95	23.36	20.31	19.76	24.67	16.38	24.9	24.42	41.72	25.57	22.47	29.05	26.9	24	22.73	22.49	24.94	25.73	24.04	22.87	28.72	25.9	21.73	28.49	25.89	24.94	25.11	23.7	27.77	22.53	25.78	26.66	26.25	25.48	21.57	27.08	27.59	30.12	23.56	28.02	23.33	27.99	25.28	26.52
55116	3.522	2.702	2.753	3.569	2.932	4.23	3.117	3.179	2.747	3.063	4.209	3.075	2.538	3.3	2.584	3.382	3.292	4.233	2.959	2.475	3.591	3.246	3.018	3.213	2.886	3.19	3.324	4.017	3.754	3.053	4.144	2.535	3.195	3.075	2.905	2.776	2.952	3.365	2.728	3.139	3.513	2.455	2.733	2.622	2.824	2.718	3.058	2.329	3.736
100847018	0	0	0.5057	0.4111	1.136	1.59	0.4812	1.988	0.5175	0.4189	2.152	0	0	0.2034	1.31	2.548	0	2.096	0	0	1.474	0	0.9091	0.4162	0	1.181	1.974	0.53	0	0	1.03	0	1.465	0.4787	2.442	0	0	3.002	0.931	0	0.4841	0	0	0	0.816	0	0.4635	0.4646	1.037
23633	10.79	13.02	15.96	11.71	7.292	11.45	11.55	11.48	11.22	11.92	12.21	10.32	12	10.06	11.73	10.04	10.02	11.7	12.3	12.51	10.23	10.59	10.32	13.55	12.33	10.24	12.1	11.18	12.19	12.2	11.17	11.99	10.32	12.42	10.8	12.57	9.693	9.3	12.25	12.57	12.66	10.61	9.953	11.94	11.91	13.85	12.78	10.11	14.09
200081	13.44	14.77	9.967	7.236	5.406	7.527	9.741	7.916	14.53	8.708	8.116	10.95	12.74	6.629	10.11	11.82	8.556	6.754	8.725	8.176	6.183	11.88	16.03	6.866	9.26	10.15	8.313	7.846	9.003	9.399	8.258	9.885	9.197	8.687	10.39	8.096	8.509	6.2	9.19	7.252	8.16	10.82	10.22	8.891	11.02	11.83	8.406	9.26	10.19
79140	2.958	3.919	3.188	3.098	5.005	8.23	1.799	2.569	3.324	2.874	5.072	2.514	2.931	10.17	2.175	1.634	5.56	4.429	2.294	1.963	2.797	2.852	3.194	1.916	2.029	2.567	3.168	3.351	2.526	2.425	3.972	2.105	2.302	2.161	2.307	3.249	2.895	2.985	2.925	2.102	2.888	1.908	2.641	2.02	2.012	2.362	2.931	2.458	2.568
56063	1.749	2.118	1.656	1.717	1.475	2.433	1.521	1.546	1.824	1.623	2.173	1.678	1.46	2.781	1.112	1.834	1.75	1.899	1.377	1.36	1.583	1.562	1.642	1.467	1.441	1.476	1.609	1.894	1.724	1.432	2.092	1.333	1.686	1.303	1.508	1.52	1.314	1.521	1.413	1.333	1.7	1.028	1.368	1.249	1.213	1.259	1.663	1.399	1.633
55721	1.838	1.829	1.63	2.133	1.146	2.832	1.816	1.979	1.763	2.217	1.438	1.637	1.164	2.697	1.207	1.227	1.965	2.197	1.755	1.37	1.599	1.711	1.826	1.619	1.907	1.536	2.276	2.152	1.599	1.763	2.023	1.655	1.487	1.693	1.04	1.928	1.901	1.604	1.878	2.117	2.042	1.781	1.707	1.43	1.432	1.625	2.307	1.728	2.052
149069	0.6107	0.8974	0.6111	0.6263	0.7761	0.7099	0.8596	1.136	1.006	0.6052	0.9611	1.15	0.4706	0.668	0.4358	1.439	0.7717	0.9636	0.4961	0.6969	0.519	0.6561	0.7403	0.7981	0.6543	0.6307	0.7556	0.8631	0.9644	0.6153	1.447	0.8745	1.078	0.6287	0.6254	0.58	1.033	0.7727	0.7215	0.916	0.6613	0.8611	0.778	0.6638	0.9539	0.5415	0.7914	0.7079	0.9673
8668	42.91	38.62	41.92	42.83	24.67	38.71	36.41	39.19	37.58	40.44	51.5	37.32	40	40.66	35.77	41.64	37.82	46.64	38.48	40.76	36.8	41.38	39.05	41.03	38.92	35.41	41.46	34.93	38.67	36.76	47.83	36.57	39	37.59	39.32	35.2	41.09	37.16	33.65	37.54	38.95	32.47	37.97	33.13	36.94	37.57	38.53	39.15	51.12
339483	2.811	2.665	2.465	1.618	3.231	1.816	1.552	2.977	2.917	1.297	4.795	3.36	2.596	2.453	1.674	3.857	2.49	3.113	2.262	2.209	1.46	2.835	5.685	1.49	1.959	3.247	2.434	1.695	3.048	2.398	4.561	3.38	2.79	1.981	3.177	1.221	3.45	3.368	1.607	2.094	2.458	2.362	2.557	2.63	3.77	3.399	1.412	1.769	2.278
84734	1.554	0.9254	1.355	0.3842	0.531	0.8254	0.5097	0.743	0.9028	0.2871	1.307	0.6131	1.302	0.8872	0.34	1.012	0.8824	0.7835	0.6802	1.41	0.2572	1.6	1.529	0.3241	0.3767	0.5885	0.8609	0.8584	1.175	0.6718	0.7376	0.7445	2.259	0.6859	3.918	0.3974	1.114	0.7106	0.319	0.7587	0.7842	0.6307	0.9842	0.6298	0.6609	0.8265	0.4043	0.6079	0.8725
3932	0.7953	1.385	0.06261	0.04071	0.02814	0	0.09532	0.07381	0.8328	0.04148	0.1465	0.4507	0.268	0.03022	0.3783	0.481	0.2078	0.01297	0.2192	0.02898	0.1971	0.3887	0.3901	0.07728	0.1257	0.4775	0.06284	0.2099	0.1105	0.1933	0.2167	0.1585	0.1542	0.1185	0.2418	0.1093	0.2783	0.02973	0.1498	0.2604	0.03596	0.1671	0.5133	0.06257	0.5051	0.5255	0.02295	0.2071	0.05136
3065	12.46	14.26	5.906	6.216	10.43	5.326	9.536	7.772	11.35	5.188	12.82	11.87	10.37	5.452	8.934	15.7	9.083	8.147	6.996	7.013	3.784	12.17	16.29	2.445	6.755	13.91	7.917	4.476	8.333	9.552	10.25	12.57	13.15	6.335	10.04	6.123	13.34	12.38	6.281	6.215	8.337	13.86	15.33	9.968	15.35	11.38	6.265	13.5	7.965
65108	99.44	83.93	77.38	199.9	220	535.1	115	164.5	105.4	133.4	211.6	151.5	195.4	681	214.9	261.8	280.3	193.7	147.8	157.6	75.63	105.6	411.3	50.51	130.1	308.4	141.9	115.7	183.4	213.3	213.9	241.7	261.8	177.6	306	129.6	260	291.9	175.3	68.02	168.3	307.7	175	220.7	254.3	249.5	119.1	232.1	151.4
105378629	0.3731	0.276	0.141	0.3056	0.1584	0.6401	0.5813	0.3463	0.3366	0.253	0.25	0.9143	0.7108	0.293	0.8112	0.873	0.4387	0.4382	0.5758	0.4894	0.2877	0.4973	0.915	0.1643	0.3595	0.768	0.4979	0.2462	0.2535	0.7082	0.55	0.7336	0.6466	0.467	0.8792	0.2508	0.4984	0.2789	0.3244	0.1543	0.3598	0.9406	0.9173	0.7983	0.9666	0.768	0.3014	0.4749	0.2891
81629	1.474	2.203	1.945	1.841	2.294	1.863	1.586	1.87	1.692	1.381	2.527	1.568	1.855	1.782	1.475	2.406	1.888	3.253	1.418	2.368	1.336	2.244	2.089	1.52	1.395	1.881	2.394	2.475	2.385	1.889	2.602	2.11	2.274	1.762	4.343	1.55	1.936	2.556	1.675	2.767	1.755	2.291	2.075	1.541	1.681	1.614	1.413	1.799	1.767
100128071	2.783	2.006	3.415	3.053	3.549	4.473	2.925	3.565	2.402	2.298	2.997	3.821	2.898	4.018	2.782	4.167	4.605	4.6	2.765	6.784	1.717	3.313	4.041	1.651	2.184	3.389	3.809	2.55	4.355	3.672	5.909	3.314	3.401	2.384	13.96	1.615	3.622	2.686	1.572	4.719	2.533	4.801	4.333	3.925	4.167	3.049	1.721	2.353	1.445
55108	17.71	15.87	24.86	18.05	11.45	20.22	19.4	17.82	18.08	20.97	11.39	17.89	18.85	18.94	20.33	16	18.6	18.45	20.52	20.69	18.68	18.5	20.01	23.35	19.46	21.13	20.4	18.97	20.01	21.43	17.46	19.98	19.5	21.06	21.8	19.2	20.64	11.78	19.16	20.52	20.93	21.42	18.67	19.56	20.72	21.3	21.67	20.75	19.82
728116	0.1516	0.2163	0.4837	0.2722	0.7969	1.267	0.3231	0.393	0.1999	0.1791	0.2054	0.3009	0.1716	1.239	0.2881	0.4188	0.5789	0.3614	0.3121	0.3983	0.282	0.2592	0.2494	0.377	0.278	0.2823	0.3774	0.2729	0.2578	0.3898	0.3598	0.3336	0.2897	0.2817	0.7972	0.2008	0.2913	0.3533	0.2997	0.3105	0.4296	0.501	0.2156	0.4113	0.2626	0.3284	0.4902	0.3076	0.3029
653121	1.459	1.486	1.429	2.601	2.293	5.032	1.717	1.379	1.243	2.043	1.808	1.464	1.353	5.987	1.336	1.29	3.057	1.975	1.565	1.181	2.151	1.615	1.483	1.61	1.238	1.319	1.883	1.621	1.886	1.376	1.601	1.348	1.081	1.868	1.456	2.09	1.265	2.267	2.363	1.421	1.699	1.555	1.214	1.466	1.381	1.579	2.114	1.611	1.609
102723870	0.4723	0.8852	0.8477	0.5972	0.7619	0.5921	0.9142	0.5552	0.347	0.6553	0.6013	0.5498	0.417	0.7729	0.6586	0.8541	0.5276	0.5856	0.4616	0.8283	0.5602	0.5183	0.6095	0.6743	0.3243	0.7477	0.6618	0.8291	1.053	0.6232	1.035	1.001	0.5321	0.8023	1.023	0.3838	0.9705	0.5367	0.4682	1.113	0.6491	0.5925	0.3861	1.13	0.4103	0.5245	0.5697	0.7788	0.6375
339487	3.111	4.269	2.87	4.337	3.371	3.311	3.078	4.183	3.109	3.006	5.757	3.275	3.204	3.002	3.011	4.411	3.609	4.81	3.031	3.827	3.8	3.539	4.135	2.5	2.977	2.912	3.3	3.97	3.256	2.647	4.352	3.055	3.844	3.701	3.849	3.767	4.651	5.877	3.358	4.731	3.59	3.262	3.02	3.186	3.117	3.595	3.257	2.903	3.702
5928	13.6	14.87	10.47	11	10.14	12.44	12.71	10.04	12.53	10.85	10.66	11.88	11.49	12.96	10.48	8.914	12.23	10.56	11.5	11.19	10.14	12.54	13.04	9.734	10.58	11.77	11.29	10	11.65	11.97	10.6	11.72	9.428	11.4	6.83	12.65	12.69	11.93	11.72	9.168	11.16	12.99	15.51	10.88	11.64	12.1	11.13	13.06	11.08
81493	9.527	10.09	4.692	4.766	4.726	5.131	6.545	4.925	9.321	4.578	8.105	7.397	6.124	5.028	4.404	4.499	5.272	4.748	4.842	4.638	4.378	7.369	8.626	3.806	4.643	5.758	4.881	4.204	5.079	5.844	5.392	5.23	4.293	4.739	3.261	5.3	6.331	8.895	4.839	3.882	4.793	6.68	9.726	5.024	5.597	5.006	4.658	7.063	5.186
57648	6.321	5.194	13.77	6.426	3.667	8.131	8.246	5.979	6.14	9.377	5.485	5.225	5.931	8.007	2.941	2.575	10.44	6.363	7.433	9.556	9.783	6.326	3.339	7.292	8.107	2.736	7.042	8.943	8.047	5.413	7.627	3.718	4.021	6.816	5.549	9.032	2.764	2.848	7.629	7.205	6.509	3.14	3.426	4.624	3.14	5.697	7.43	3.054	8.918
8565	33.34	31.15	47.86	36.54	9.67	29.62	32.82	28.4	42.76	41.53	35.53	33.39	38.19	27.27	37.12	26.9	29.43	37.83	35.66	44.07	36.32	31.27	23.5	45.41	39.02	24	38.68	34.36	36.22	34.86	31.95	29.39	26.36	37.93	24.9	38.39	28.11	23.46	36.12	41.44	35.71	22.24	26.89	27.14	25.4	33.04	38.54	28.05	45.54
64766	3.649	5.137	2.812	2.06	2.981	3.932	2.711	2.591	4.034	2.189	2.893	4.005	2.986	3.957	2.873	3.664	3.288	2.778	2.71	3.499	1.414	3.342	4.545	1.821	2.366	3.682	2.423	2.416	2.859	3.062	3.415	4.061	3.643	2.682	3.604	2.395	3.983	4.241	2.287	2.696	2.936	4.37	4.13	3.424	3.878	3.013	2.497	3.242	2.504
252995	6.42	4.329	7.101	10.49	7.182	8.963	8.934	6.709	5.603	13.14	3.671	5.998	6.031	9.007	7.901	4.849	9.212	7.979	9.574	5.765	11.69	5.932	2.318	10.57	10.38	4.579	9.14	10.41	5.389	6.809	6.876	5.502	5.412	8.629	8.068	15.56	4.715	4.085	10.48	5.585	7.953	3.956	8.057	6.752	5.45	6.149	8.996	6.215	7.105
105378631	0.04487	0.03942	0.04027	0.04364	0.06032	0.07032	0.02554	0.1319	0.06868	0.01112	0.01428	0.06529	0.03962	0.03779	0.05793	0.03381	0.04177	0.05563	0.01566	0.09319	0.04696	0.02841	0.04021	0.03314	0.01284	0.04178	0.04491	0.02813	0.06584	0.07895	0.02732	0.02265	0.1069	0.06352	0.1296	0.02605	0.1085	0.01593	0.07413	0.08814	0.01285	0.01279	0.0131	0.04024	0.03248	0.065	0.0492	0.03699	0.0413
3208	60.49	58.65	92.42	178	47.97	216.8	119.8	42.41	54.08	202.7	54.56	61.72	52.3	175.9	323.4	184	101.6	128.5	111	80.95	177.6	84.02	9.096	197.9	109.6	91.59	92.61	203.3	88.68	125.7	110	102	222.4	105.5	51.86	148.4	91.85	69.31	147	173.6	87.28	24.9	115.7	78.43	156.2	75.53	114.4	120.4	158.5
113452	25.05	15.55	20.18	22.84	19.08	33.08	26.01	16.31	25.89	23.57	18.3	26.08	18.59	29.91	29.97	37.62	21.76	24.44	24.09	26.63	24.91	18.39	16.66	23.94	20.35	24.76	20.54	29.02	23.9	27.22	26.39	23.76	35.94	18.91	17.28	15.17	21.52	25	15.63	19.31	19.84	14.64	27.81	18.38	23.67	18.58	14.5	26.12	19.22
105378632	0.2725	0.4257	0.05435	0.1767	0	0.2278	0.2586	0.0534	0.3893	0.09003	0.2891	0.2115	0.3209	0.1093	0.09383	0.3423	0.2255	0	0.1269	0.1677	0.1268	0.07669	0.228	0.04472	0.07797	0.1692	0.1515	0.1139	0	0.2398	0	0.8256	0.2755	0.1029	0.2624	0.05273	0.3294	0.3226	0.05003	0	0.104	0.259	0.5836	0.1086	0.4823	0.1097	0.04981	0.3495	0.1672
127544	8.503	9.584	7.323	5.494	1.733	8.736	6.391	4.476	7.586	6.428	3.136	7.784	5.754	10.33	5.334	3.311	7.253	4.397	6.217	6.261	5.971	8.215	6.553	7.745	6.705	4.947	5.971	5.768	5.918	5.243	4.24	5.501	3.339	6.755	4.978	6.499	4.523	3.206	6.812	4.244	6.136	3.359	5.83	4.703	6.019	5.791	6.645	4.456	7.172
204	10.43	12.56	4.257	4.428	5.952	5.409	6.916	6.014	11.41	4.813	8.872	9.247	7.411	5.495	6.5	10.3	6.007	6.272	5.445	6.403	3.436	9.599	13.26	3.337	5.486	9.071	5.724	4.288	6.356	7.07	6.713	8.422	7.88	5.188	7.804	5.516	8.565	8.68	5.166	6.179	5.952	9.956	10.38	7.317	9.86	8.139	4.877	9.191	7.295
105378635	0.06985	0	0	0	0	0	0.03977	0.08212	0	0	0.04446	0.122	0	0	0.01804	0.05264	0	0.0866	0	0	0	0.1179	0	0	0	0.03252	0.09321	0	0	0	0.04254	0.03527	0.03027	0.03955	0	0	0	0.04961	0	0	0	0.1195	0.04079	0	0.1011	0.01686	0	0	0.04286
113451	5.218	4.725	4.965	6.541	1.371	8.774	5.155	4.758	4.329	5.671	5.541	4.479	5.155	8.094	5.475	3.71	4.41	4.949	5.324	4.483	5.699	4.952	7.469	6.615	5.763	5.776	5.474	6.42	4.932	5.494	6.568	6.044	6.727	5.286	1.382	4.622	5.485	5.027	5.778	3.222	5.206	5.004	6.675	4.961	5.548	6.107	4.884	4.507	4.343
112268224	0.03848	0.04508	0.1381	0.1123	0.1811	0.2171	0.2191	0.2036	0.04712	0.2098	0.3674	0.1344	0.1019	0.1204	0.1987	0.5365	0.1194	0.167	0.1209	0.07105	0.08055	0.1787	0.2759	0.07578	0.2312	0.1971	0.1412	0.3619	0.1355	0.3216	0.164	0.2526	0.4002	0.109	0.6114	0.134	0.2791	0.246	0.06358	0.1512	0.1983	0.3511	0.382	0.3681	0.3529	0.2973	0.1266	0.06345	0.425
55223	1.863	1.658	1.686	1.957	1.357	1.722	2.188	2.024	1.887	1.844	1.999	2.24	2.263	1.668	3.456	2.966	2.381	2.254	1.938	2.003	1.269	1.793	4.572	1.227	1.976	3.173	2.136	1.839	2.528	2.788	2.705	3.574	3.325	2.395	2.221	1.767	2.813	2.816	2.184	2.242	2.238	4.427	2.289	3.712	3.274	3.112	1.789	1.942	1.95
149076	8.506	8.409	7.615	10.54	9.056	15.53	8.638	7.064	6.879	9.059	7.219	7.313	7.115	15.71	6.943	7.086	11.43	8.778	8.756	8.175	10	8.483	8.762	8.399	8.918	7.797	9.125	9.155	9.014	7.452	8.502	7.572	6.887	8.783	6.366	9.754	7.847	8.253	10.55	6.168	8.536	7.364	8.045	6.962	7.638	8.091	9.034	6.413	6.752
127550	0.2438	0.3712	0.1458	0.07113	0.03277	0.1528	0.1943	0.1146	0.08954	0.1208	0.2793	0.1135	0.08609	0.1291	0.08812	0.5878	0.09076	0.09067	0.1872	0.0225	0.102	0.1235	0.2272	0.132	0.08369	0.2724	0.1952	0.09169	0.08584	0.1501	0.2969	0.02461	0.0845	0.08282	0.07042	0.0566	0.1768	0.06925	0.05369	0.1596	0.1675	0.0278	0.1139	0.3206	0.02353	0.3649	0.1336	0.05359	0.2094
1912	23.45	20.55	13.01	15.76	12.36	15.85	17.13	16.52	22.01	20.89	21.07	19.75	20.19	11.48	21.62	32.67	17.15	16.56	17.06	24.08	14.67	20.37	31.59	15.74	17.98	19.99	17.68	15.98	18.13	19.65	16.66	18.98	20.83	15.41	33.16	15.19	17.61	16.08	17.76	22.51	16.35	26.29	19.01	20.12	21.79	21.37	14	21.12	20.53
100500853	48.13	44.4	32.52	23.28	18.77	29.08	41.74	26.97	50.07	39.54	22.22	46.44	46.24	23.52	47.65	64.83	32.5	25.35	35.34	59.39	27.32	43.79	79.56	34.62	41.66	48.07	31.78	35.33	41.86	45.41	29.76	44.07	40.41	31.07	74.2	34.74	33.76	15.23	38.45	44.09	24.28	64.85	43.1	48.31	51.27	45.51	29.81	53.45	37.94
101929464	0.1527	0.05962	0	0	0	0.319	0.1159	0.05983	0.1869	0.05044	0.06479	0.05924	0.1348	0.1715	0	0.1917	0	0.1262	0.1421	0.1879	0.03551	0.08592	0.2919	0	0.08736	0.1422	0.4075	0.1914	0.05974	0.1343	0.1859	0.2056	0.1323	0.1729	0.5146	0.3545	0.123	0.1446	0.2242	0	0.1166	0.2902	0.05944	0.426	0.1474	0.2949	0.05581	0.3357	0.1873
7579	0.6493	0.7209	0.6958	0.3551	0.3795	0.545	0.7285	0.5951	0.7074	0.511	0.4264	0.5564	0.6082	0.4502	0.552	0.536	0.4508	0.385	0.6517	0.5767	0.3991	0.6609	1.09	0.4938	0.7925	0.7869	0.5286	0.5026	0.6516	0.7052	0.4401	0.7335	0.6393	0.4603	0.4675	0.6751	0.555	0.4437	0.5223	0.4214	0.5453	0.8671	0.7649	0.7606	0.8302	0.8378	0.6046	0.5503	0.4965
114784	1.114	1.172	1.677	1.742	1.788	7.717	1.169	0.8879	1.1	1.189	1.797	1.136	0.9489	7.357	0.9955	1.482	2.937	1.099	1.145	1.253	1.694	1.461	2.144	1.745	1.141	1.397	1.131	2.205	1.176	1.407	1.629	1.348	0.7522	0.9646	1.323	1.514	0.9084	1.126	1.637	1.855	1.072	1.206	0.9933	1.263	1.147	1.228	1.482	0.8826	1.165
105378638	0	0	0	0	0.08117	0.1136	0.01719	0.01775	0	0.02992	0.1153	0	0	0.0218	0.01559	0	0	0.03743	0	0.02787	0	0.03823	0.04329	0.02229	0	0	0.04029	0.03785	0	0	0.01838	0	0.06541	0	0	0	0.07298	0.04288	0	0	0.01729	0	0	0	0.01457	0.02187	0.01655	0.01659	0
127540	0	0	0	0	0.01431	0.01334	0.02424	0	0	0	0	0	0	0.04098	0.005497	0	0	0	0	0	0	0	0.02289	0	0	0.009911	0	0	0	0	0	0	0	0	0	0.01236	0	0.01512	0	0	0	0	0	0	0	0.005139	0	0	0
402779	0	0	0	0	0.02458	0.02292	0	0	0	0	0	0	0	0	0	0	0.04538	0.02267	0.02553	0	0	0	0.01311	0	0	0	0.0122	0	0.02146	0	0	0	0	0	0.05281	0	0	0	0.02014	0.07183	0	0.02085	0	0.02186	0.01765	0.008828	0.04009	0	0
84970	0.2626	0.2352	0.1017	0.1502	0.1973	0.426	0.2374	0.2088	0.208	0.1378	0.09832	0.2967	0.1296	0.5501	0.3031	0.2444	0.1629	0.08617	0.1887	0.1141	0.1293	0.2086	0.6921	0.1635	0.09722	0.2733	0.1494	0.1743	0.136	0.2785	0.1035	0.4289	0.1673	0.1224	0.2566	0.09862	0.2707	0.6472	0.1361	0.1214	0.2211	0.3699	0.5231	0.2955	0.2758	0.09322	0.08468	0.365	0.1706
105378639	0	0	0	0	0	0	0	0	0	0	0	0	0	0	0	0.01974	0	0	0	0	0	0	0	0	0.01499	0	0	0	0	0	0	0	0	0.05933	0	0	0	0.03721	0	0.0343	0	0	0	0	0	0.01265	0	0	0
105378640	0	0	0	0	0	0	0	0	0	0	0	0	0	0.01405	0	0.022	0	0	0	0	0	0	0	0	0	0	0	0	0	0.02569	0	0	0	0	0	0	0	0	0	0.03824	0	0	0	0	0	0	0	0	0
105378641	0.03863	0	0.1387	0.03757	0.02597	0.02422	0.04399	0.09083	0.02365	0.02872	0.06148	0.02248	0.03411	0.02324	0.05487	0	0.01199	0.01197	0.03372	0.03566	0.04717	0.008153	0	0.01426	0.03316	0.08094	0.01933	0.01211	0.01134	0.06797	0	0.06827	0.00837	0	0	0.02242	0.03502	0.01372	0.02127	0.03794	0.1438	0.02203	0.03384	0.09239	0.07458	0	0.04236	0.0637	0.09481
693137	0	0	0	0	0	0	0	0	0	0.2574	0	0	0	0	0	0	0	0	0	0	0.3625	0	0	0	0	0	0	0	0	0	0.3164	0	0	0	0	0	0	0	0	0	0.2975	0	0	0	0	0	0	0	0
105378642	0.1023	0.1697	0.1938	0.09118	0.1604	0.2671	0.06793	0.3807	0.1357	0.06757	0.2821	0.1488	0.1355	0.1559	0.1805	0.2954	0.07404	0.2008	0.238	0.07867	0.05946	0.2014	0.06721	0.09231	0.1902	0.2619	0.1478	0.1069	0.08003	0.2174	0.2284	0.2065	0.1256	0.08687	0.4062	0.07915	0.206	0.2542	0.2159	0.2344	0.2636	0.1944	0.1095	0.2344	0.09049	0.1235	0.271	0.1218	0.2615
2709	0.3067	0.08983	0.3303	0.2834	0.1443	0.1346	0.6286	0.9015	0.1878	0.608	0.3319	0.1071	0.6365	0.06643	0.5782	1.733	0.1903	0.1901	0.3426	0.6937	0.214	0.9192	0.03299	0.7097	0.623	0.2713	0.3991	0.423	0.5041	0.4182	0.467	0.4801	0.4519	0.5211	0.3544	0.8368	0.2039	0.1525	0.4898	1.004	0.4216	0.2274	0.197	0.4218	0.2517	0.6442	0.2523	0.1517	0.5646
127534	0.02802	0.03282	0.05029	0.02725	0.01883	0.01756	0.09571	0.01647	0.03431	0.05554	0	0	0.01237	0.02697	0.07235	0.2217	0.03478	0	0.01956	0.02586	0.0391	0.02365	0	0.2069	0.06413	0.03914	0.0187	0.1581	0.04933	0.03697	0.01706	0.05658	0.03642	0	0.08094	0.04879	0.06773	0	0.04629	0.03669	0.01605	0.01598	0.01636	0.0335	0.01352	0.05412	0.06145	0.0154	0.03438
2707	0.08428	0.02468	0.3404	0.2767	0.01416	0.03963	0.3479	0.3592	0.0129	0.3237	0.1609	0.06132	0.307	0.04056	0.04897	0.1032	0.1438	0.3396	0.08091	0.107	0.1911	0.169	0.03777	0.1504	0.3014	0.02943	0.3093	0.2906	0.2844	0.1019	0.3593	0.2447	0.08217	0.179	0.03043	1.089	0.05094	0.04489	0.4177	0.4967	0.3137	0.03605	0.07383	0.1512	0.03051	0.1882	0.4968	0	0.6723
2701	1.287	1.127	2.661	0.7291	3.493	1.002	1.138	0.8372	1.055	0.5077	0.668	1.062	1.368	0.944	0.671	3.832	2.527	0.728	0.8461	3.414	2.258	1.266	1.469	0.9472	0.7006	0.954	0.6335	2.412	2.698	0.6155	0.426	1.022	4.255	1.259	3.573	0.8993	0.9061	0.4969	1.252	1.227	0.8299	0.969	0.7588	0.7171	0.6874	0.6756	0.6713	0.9751	0.8279
113444	3.357	3.358	3.57	3.416	1.606	2.464	3.468	3.507	3.324	4.005	2.167	3.195	3.734	2.32	3.51	3.715	2.739	4.058	4.149	4.121	3.532	4.445	3.404	4.384	4.012	3.207	4.258	3.655	4.308	3.72	3.048	3.254	2.925	4.563	2.593	4.011	3.404	1.909	3.24	4.638	4.04	2.762	2.933	2.889	3.05	3.618	3.904	3.04	4.002
58512	9.899	6.029	25.91	16.82	3.791	15.27	18.59	11.93	6.652	22.65	3.357	8.943	11.55	10.44	18.84	6.084	20.56	12.18	15.67	14.55	40.98	13.85	1.949	26.76	20.09	7.812	17.43	28.6	17.34	12.12	12.04	12.99	13.47	16.96	2.689	20.39	6.649	3.708	24.75	14.42	15.87	5.246	6.217	14.59	7.23	13.59	21.37	7.304	15.91
653160	1.348	1.099	1.044	0.8869	0.7639	1.077	0.963	0.9788	1.974	0.8251	0.9421	1.954	0.8401	0.5279	1.037	1.524	1.099	1.081	0.895	1.378	0.6638	1.283	1.004	0.8913	0.8545	1.058	1.42	0.6959	1.706	1.128	1.416	1.081	0.9391	1.497	1.031	0.6597	1.965	1.314	1.208	1.229	1.408	1.251	1.852	0.9639	1.11	1.2	1.261	0.7263	0.6649
100506144	8.816	10.9	3.387	3.619	3.987	2.569	5.003	3.772	8.252	2.832	5.731	7.155	4.904	1.791	4.163	8.288	4.216	4.479	3.275	4.529	2.351	6.804	8.292	2.747	3.363	4.895	3.472	2.637	5.285	4.767	4.235	5.39	5.35	3.572	4.322	3.098	5.116	7.237	3.029	3.884	3.458	3.936	6.392	3.739	6.974	4.842	3.163	8.09	4.003
9204	3.963	5.07	4.055	3.727	2.86	3.083	3.98	3.898	3.887	3.513	4.004	4.188	3.615	2.929	3.58	3.305	3.565	4.437	3.457	3.964	3.142	4.229	4.447	3.67	4.237	4.289	4.096	3.187	4.143	3.726	4.174	4.016	3.202	4.075	2.623	3.911	4.372	3.81	3.507	4.514	4.193	4.398	3.952	4.174	4.46	4.577	3.892	4.051	4.009
79830	0.8798	1.105	0.6643	0.5665	0.7137	0.7265	0.7875	0.8524	0.9658	0.4901	0.8651	0.8758	0.6991	0.6629	0.6173	0.6561	0.8698	0.6432	0.7244	0.7169	0.4127	0.9603	1.107	0.4077	0.769	0.921	0.7672	0.4488	0.7407	0.7152	0.7094	1.081	0.8465	0.6837	0.8282	0.5213	1.06	0.8661	0.6315	0.5483	0.6776	0.9792	1.052	0.8525	1.075	0.8481	0.6786	0.9004	0.6552
105378644	0.03203	0.02501	0.06387	0.04153	0.2009	0.1606	0.02431	0.1004	0.06535	0.06348	0.08154	0.03728	0.02828	0.05138	0.06616	0.06435	0.09274	0.02647	0.03727	0.1478	0.02979	0.03605	0.02296	0.02628	0.01832	0.169	0.07835	0.02677	0.08771	0.05635	0.052	0.04312	0.037	0.01209	0.6939	0.01239	0.1032	0.07581	0.01176	0.1118	0.02445	0.0974	0.2494	0.02553	0.06183	0.02062	0.05853	0.0352	0.0393
6421	22.47	28.73	13.86	22.09	23.34	30.63	21.89	24.87	23.85	19.22	25.58	27.08	23.61	32.13	21.14	23.5	22.51	24.95	19.63	17.9	19.96	25.09	30.58	17.19	21.48	27.37	24.85	23.43	19.58	23	27.2	29.08	19.82	19.81	18.15	21.93	30.52	25.55	22.39	18.84	27.03	32.22	29.07	21.26	25.05	24.36	23.36	23.34	23.02
9202	7.271	9.513	10.02	7.388	6.819	12.23	9.243	6.862	8.067	8.286	6.174	7.364	7.084	10.49	6.859	5.16	8.08	6.521	8.259	8.22	7.884	8.221	6.697	8.495	9.592	6.829	7.649	7.319	7.757	7.866	6.893	7.61	5.499	7.421	4.261	9.938	6.552	6.413	9.045	6.394	7.479	7.275	8.634	7.368	8.232	7.652	9.326	7.506	7.513
100861513	2.282	3.564	3.12	0.6869	2.118	1.771	3.155	1.214	2.661	1.723	0.5533	2.466	2.159	2.249	2.301	1.597	1.888	0.2021	2.693	2.106	1.289	2.935	4.09	1.712	2.705	3.643	1.269	1.226	2.041	3.059	0.3308	2.524	1.224	1.907	0.9417	3.028	1.379	0.5402	2.154	1.423	1.493	2.912	2.411	2.079	2.884	2.545	1.966	2.986	1.6
79932	11.8	10.84	15.52	11.03	8.746	9.859	13.29	11.32	10.64	13.37	9.188	12.24	11.11	8.925	11.6	9.922	11.23	10.45	14.83	13.47	11	13.95	12.5	15.09	14.28	10.07	13.63	11.18	14.32	12.41	10.52	11.91	10.84	12.35	7.445	12.31	9.827	7.751	12.04	12.29	13.16	9.544	11.98	10.36	11.37	12.29	12.9	11.48	12.56
23154	169.3	90.51	326.6	229.4	25.52	198.9	226.5	206.3	148.2	312.9	81.28	136.7	197.4	183.4	366.6	152.6	187.1	257.5	296	277.4	251	196.3	52.06	337.2	268.9	260.8	350.8	230.6	339.1	256.7	219.8	213.6	187.9	252.4	57.77	231.4	152.2	68.95	207.5	329.3	269.8	62.09	120.8	156.4	236.9	189	294.4	184.6	255.5
339488	0.8943	0.7052	0.8678	1.291	1.784	2.556	0.9661	1.908	0.6294	1.214	1.394	1.607	0.8766	1.139	1.285	2.563	1.678	1.842	0.9587	2.961	0.9089	1.48	1.335	1.255	1.009	1.747	1.837	1.916	1.674	1.384	1.749	1.77	1.349	1.276	3.265	1.508	1.8	2.13	1.156	2.347	1.936	1.984	1.415	1.234	1.781	1.632	1.15	0.7044	0.9289
105378645	0.514	0.3231	0.4501	0.4146	1.129	1.132	0.4996	0.6338	0.4452	0.3728	0.6065	0.9924	0.6531	0.4465	0.7899	1.587	0.8247	0.8083	0.5077	1.632	0.3586	0.8573	0.782	0.574	0.4878	1.121	0.8784	0.7546	1.118	0.75	0.8245	1.114	0.728	0.7667	2.644	0.9024	1.227	1.425	0.718	1.133	0.9047	1.459	0.7029	1.064	1.21	1.174	0.8111	0.5375	0.5385
5690	13.94	14.52	12.7	15	6.693	12.21	11.36	13.42	14.61	14.22	14.26	12.44	14.2	11.04	14.12	10.76	11.44	16.11	13.48	12.72	12.33	12.82	12.34	15.58	12.43	12.01	15.07	13.02	13.63	12.93	15.56	12.41	12.73	13.62	10.88	11.16	13.01	10.14	12.72	14.37	14.04	10.59	11.64	11.79	11.87	12.43	13.51	12.77	15.42
105378646	0	0	0.03559	0.01446	0.03998	0.05593	0	0.05244	0	0.01474	0	0.1039	0	0.05725	0.01536	0	0.01846	0.05531	0.1038	0.1098	0.01037	0.0251	0.01066	0.007321	0.03403	0.01385	0.01984	0	0.01745	0.01308	0.05433	0	0.02577	0.01684	0.04296	0.01726	0.03595	0.06336	0	0.01947	0	0.01696	0.01737	0.03556	0.04306	0.0359	0.01631	0.03269	0.07299
127703	41.21	33.08	69.12	57.07	9.66	75.2	50.59	53.83	40.78	70.22	24.71	35.7	50.2	72.51	60.78	19.78	48.78	51.15	65.54	59.83	64.93	42.22	13.62	91.69	65.76	34.38	71.33	59.01	62.34	51.75	45.29	45.99	36.51	61.68	7.251	57.03	34.62	20.94	59.09	63.42	64.15	18.19	28.89	38.24	36.46	46.49	71.6	36.02	47.58
63967	0.3007	0.2296	0.4723	0.4988	0.7219	1.707	0.8774	0.4956	0.2827	0.5668	0.3521	0.2375	0.339	1.628	0.7142	0.3743	0.3966	0.2663	0.4593	0.5676	0.4646	0.7072	0.2426	0.3754	0.5316	0.7601	0.4587	0.3939	0.4192	0.5315	0.5232	0.4148	0.3723	0.3984	0.2792	0.4832	0.2921	0.3204	0.553	0.9635	0.4121	0.2481	0.3167	0.305	0.6635	0.3241	0.3769	0.3306	0.8172
192670	3.63	5.05	3.126	3.049	3.929	5.892	3.994	3.917	3.622	2.923	3.77	4.198	3.105	6.917	3.047	4.128	4.124	3.464	3.104	3.921	2.708	4.519	5.077	2.399	3.43	4.587	3.474	2.841	3.939	3.351	4.221	3.801	3.159	3.486	3.558	3.733	4.175	4.635	3.377	3.804	3.754	4.77	4.679	3.57	4.619	3.914	3.513	3.692	2.967
26523	3.56	4.971	3.95	2.453	2.824	2.992	4.163	2.931	3.488	3.153	2.151	4.082	3.541	3.087	4.26	3.284	2.933	2.443	3.968	3.791	3.149	4.303	4.582	3.076	4.403	5.429	3.375	3.077	4.246	4.445	2.441	4.487	3.099	4.072	1.855	4.776	3.752	2.524	4.159	3.846	3.633	5.075	4.861	4.861	5.147	4.725	3.804	3.998	3.13
192669	1.318	1.736	1.303	1.25	1.371	1.473	1.318	1.575	1.297	1.116	1.5	1.617	1.459	1.267	1.527	1.782	1.364	1.461	1.296	1.783	1.083	1.527	2.161	1.221	1.357	2.066	1.668	1.493	1.625	1.603	1.739	1.86	1.752	1.491	2.073	1.508	2.113	1.844	1.421	1.711	1.696	2.364	1.924	1.917	2.048	2.06	1.383	1.35	1.594
105378647	0.138	0.2156	0	0	0.5567	0	0	0.05409	0.2253	0	0.7029	0.1071	0.04063	0.1107	0.02376	0.4507	0.0571	0.05704	0.03212	0	0.1605	0.1165	0.1319	0.1133	0	0.2571	0.0921	0.05769	0.216	0.08095	0.1121	0.1394	0.1595	0.05211	0.5317	0	0.2224	0.4575	0.05067	0.3615	0.1054	0.2624	0.1612	0.11	0.08882	0.1111	0.05045	0.2023	0.05646
27285	2.412	2.842	0.5741	1.413	0.7525	2.507	1.047	1.018	1.991	0.3963	2.732	1.8	1.036	3.207	0.6195	1.557	1.704	1.19	0.9864	0.5905	0.6788	1.249	1.319	0.9383	0.5567	1.34	1.067	1.086	1.017	0.7269	1.234	1.252	1.559	0.5887	0.1925	0.6189	2.255	2.631	0.6606	0.9774	1.13	0.6233	2.226	0.8606	1.737	0.9589	1.155	1.143	0.4416
54936	17.03	14.78	13.84	13.47	6.329	11.58	12.3	13.99	15.1	11.28	18.88	13.18	15.37	13.87	13.98	14.54	12.95	16.61	12.24	13.22	8.867	15.24	18.44	12.2	12.2	14.24	14.04	11.28	16.6	12.99	15.73	12.47	14.85	11.94	10.67	10.37	14.74	14.38	11.65	13.06	13.45	11.92	12.91	11.4	13.71	13.53	11.81	12.42	15.47
1296	4.593	3.697	1.349	0.3011	0.2547	0.2375	1.436	0.6899	2.376	0.3984	0.8235	1.947	1.448	0.1824	0.8423	2.549	1.044	0.59	1.032	0.4777	0.1418	2.57	3.935	0.2298	1.092	1.57	0.6382	0.1448	1.264	0.9674	0.8722	1.689	1.157	0.5285	0.327	0.633	1.178	1.575	0.7888	1.004	0.3916	1.291	2.013	1.547	1.731	1.519	0.5269	1.6	0.5557
27095	25.31	24.83	24.17	19.37	10.21	17.35	18.06	20.17	20.57	20.91	21.04	17.19	22.02	19.91	18.46	16.24	16.4	20.34	19.69	19.97	18.4	22.49	17.68	20.31	18.84	18.36	21.24	17.94	20.19	19.4	19.68	17.34	15.72	20.02	11.16	18.53	22.32	16.97	16.67	22.43	21.15	14.12	19.57	15.58	18.8	18.57	19.09	20	19.95
55700	82.33	68.23	104.6	96.53	23.62	73.08	81.66	89.8	81.24	107.2	72.57	77.63	114.1	68.6	111.5	97.49	87.26	92.54	90.38	97.37	82.26	84.11	118.5	92.2	96.16	106.6	107.2	99.91	113.1	105.1	108.1	102.2	99.94	97.81	71.64	89.65	105.7	68.3	101.1	87.26	98.58	100.3	83.9	92.95	112.6	95.45	92.18	82.07	102.2
9967	18.91	21.2	16.54	17.74	12.21	14.17	20.05	16.64	19.11	18.33	16.2	19.18	18.04	15.39	19.09	19.29	18.25	18.43	18.95	16.04	14.65	20.62	19.77	15.2	17.67	19.06	19.48	15.54	19.97	18.6	16.86	17.97	16.79	20.81	14.97	20.72	21.43	18.39	17.97	21.31	19.67	20.28	21.9	17.78	20.64	19.76	22.69	20.99	20.53
79729	1.896	1.73	2.438	2.447	0.921	3.466	2.448	2.139	2.242	2.33	2.241	2.358	1.7	2.237	1.806	2.368	2.734	2.556	2.656	2.606	2.918	2.672	1.27	3.556	2.278	1.821	2.581	3.555	2.78	1.793	3.057	2.398	2.39	2.221	1.152	3.051	1.835	1.2	2.036	4.007	2.388	1.132	1.242	2.281	1.511	2.555	2.694	1.688	1.87
55194	4.693	4.994	5.23	2.402	3.443	3.115	4.802	2.885	4.15	2.736	3.163	3.499	3.142	2.665	2.542	5.05	5.254	2.966	4.379	3.95	3.178	6.188	4.541	3.284	3.615	3.428	3.162	3.904	5.959	3.44	4.763	3.763	5.383	3.161	3.522	3.614	3.151	2.505	3.125	3.575	3.162	2.466	4.173	3.173	3.153	3.155	2.472	2.529	3.783
83931	16.06	15.69	14.36	7.431	6.434	12.45	8.969	6.545	14.75	6.995	10.03	14.82	12.7	14.52	7.948	12.89	11.15	7.386	8.346	8.246	11.71	15.18	14.19	9.924	10.16	7.234	7.886	12.7	7.639	7.301	8.651	7.495	8.351	7.385	15.97	9.747	6.35	4.826	9.486	8.33	7.366	7.313	9.678	7.254	8.364	9.563	8.28	6.232	12.52
84967	27.75	26.02	25.22	24.03	12.4	27.27	20.3	17.56	21.55	20.06	26.58	23.29	25.63	29.91	19.56	22.4	23.03	26.06	20.55	21.23	26.5	23.79	22.37	26.14	19.05	18.82	22.27	27.01	19.03	18.24	22.42	17.71	23.04	17.9	21.9	18.21	20.15	17.09	18.94	25.37	19.76	13.99	18.42	17.34	16.32	18.89	18.44	17.47	23.95
127700	6.542	5.019	6.825	6.1	2.798	3.898	6.14	6.229	4.882	7.608	5.523	4.751	5.526	5.041	6.143	3.677	5.2	7.692	6.549	6.675	7.337	4.781	2.752	7.785	6.117	5.349	7.684	7.948	6.536	6.385	7.161	5.623	5.189	6.475	2.987	6.92	5.571	4.339	5.165	6.815	7.446	4.301	5.778	5.754	5.767	5.58	7.455	6.092	7.679
109616970	0.7614	0.892	0	0.7406	0.2559	0.4773	0.4335	1.119	0.6992	0.7546	0.4847	0.8864	1.177	0.2749	1.868	0.5738	0.4725	2.124	0.6645	0.8786	1.195	0.6428	0.4094	0.9372	0.7624	1.064	0.6351	0.9547	1.564	0.8373	1.159	0.7689	1.155	1.725	0.5499	1.105	1.611	0.8111	0.629	1.496	2.616	1.086	0.8893	0.6829	0.5513	0.6434	0.835	0.837	0.7008
107984940	0.07511	0.264	0.5393	0.1461	0.3029	0.565	0	0.4415	0	0.07444	0	0	0	0	0.07758	0	0.1864	0.1862	0	0	0.0524	0.06341	0.2154	0	0	0.06995	0	0	0.1763	0.1982	0.09148	0.3034	0.06509	0	0	0.0872	0	0.2134	0.3309	0.1967	0	0.08567	0.2632	0	0.0725	0.07253	0.1647	0	0.1843
64960	21.93	24.52	24.11	29.52	14.18	21.78	18.35	23.56	21.63	23.21	45.9	19.86	24.61	22.56	18.01	22.62	19.06	30.92	22	22.17	26.96	21.76	17.32	25.78	21.28	17.74	23.81	24.25	23.56	19.73	30.24	17.31	25.42	23.44	18.67	21.39	22.9	29.06	19.14	26.25	23.98	15.97	18.8	20.59	16.44	21.45	22.5	19.53	30.83
1441	10.11	10.22	4.624	1.568	0.4351	0.6764	5.267	2.791	4.814	3.061	5.803	5.581	3.096	0.3375	4.001	5.102	2.511	2.567	3.347	7.694	0.4517	8.425	7.619	1.029	4.048	6.016	2.601	0.9301	3.641	3.263	6.16	4.385	4.412	2.039	2.289	2.364	3.7	6.197	2.161	3.78	1.715	5.984	4.536	4.685	6.164	4.659	1.671	4.559	3.186
107984941	0.06203	0	0	0.1609	0	0.02592	0.09417	0.04862	0.05064	0	0.05265	0.04814	0.05477	0.0199	0.01068	0.07791	0	0.02564	0.1444	0.01909	0.02885	0.03491	0.01482	0.1731	0.02366	0	0.05519	0.1296	0.04854	0.07276	0.02518	0.04176	0	0.02342	0	0.04801	0.09997	0.05874	0	0.02708	0.04737	0.04717	0.0483	0.02473	0.05988	0.09984	0	0.04546	0.07612
105378648	0	0	0	0	0.01764	0	0	0	0	0	0.01671	0	0	0	0	0	0	0	0.009164	0.01212	0.02747	0.03324	0	0.006462	0.00751	0	0.01751	0.01646	0	0	0.01598	0	0	0	0	0	0	0	0	0.01719	0	0	0	0	0.01267	0.006337	0	0	0
2899	9.188	9.547	4.744	12.46	5.189	16.42	10.03	4.806	8.625	10.56	5.7	10.27	6.204	14.44	2.376	3.346	11.61	6.613	10.76	4.824	6.909	9.888	6.813	18.32	9.086	2.442	8.571	10.24	6.998	6.243	7.513	4.33	1.799	9.319	2.573	13.09	3.671	6.199	14.52	5.354	7.478	5.7	4.078	5.863	2.564	10.11	13.04	2.602	10.58
100422898	0	0	0	0	0	0	0	0	0	0	0	0	0.3058	0	0	0	0	0	0	0	0	0.2924	0	0.1705	0	0	0	0	0	0	0	0	0	0.7845	0	0	0	0	0	0	0.3967	0	0	0	0	0.1672	0	0	0
107984942	0.1841	0.2611	0.1508	0.04713	0	0.0243	0.1324	0.07976	0.4153	0.05763	0.2838	0.3836	0.1112	0	0.2152	0.1753	0.09623	0.04806	0.1083	0.08946	0.04057	0.1964	0.3335	0.05249	0.08318	0.1895	0.06467	0.07291	0.1138	0.1705	0.08263	0.09786	0.06719	0.08781	0.238	0.1238	0.1171	0.2203	0.08539	0.07615	0.111	0.1326	0.1019	0.1275	0.09355	0.2153	0.09565	0.2983	0.1665
728431	1.468	2.006	0.5855	0.3909	0.141	0.06573	0.7362	0.7396	1.84	0.381	1.669	1.749	1.62	0.03364	0.9747	1.277	0.5422	0.8883	0.7077	1.016	0.4755	1.46	2.005	0.413	0.5999	1.513	0.5597	0.504	0.923	0.8455	0.7236	0.7764	0.9389	0.6531	0.3534	0.9941	0.7393	1.34	0.4619	0.9612	0.8406	0.877	0.4286	0.815	0.7591	1.105	0.3641	1.172	1.48
80149	2.022	1.607	0.309	0.3985	0.1437	0.05583	0.4867	0.3979	1.123	0.3531	0.907	5.578	0.7156	0.04286	1.159	1.429	0.7185	0.1215	0.485	0.3124	0.4412	1.06	0.8492	0.07892	0.3516	0.9206	0.5764	0.4467	0.23	0.5876	0.6074	2.014	1.505	0.4841	1.068	0.7341	0.5921	0.4048	0.9907	0.2449	0.3978	0.7923	1.061	0.7029	1.341	0.688	0.3027	1.087	0.6339
102465438	0	1.461	0.4973	0.4042	0	0	0.9464	0	0.5089	0	1.058	1.935	0	0	0	1.566	0.5158	0	0	0.3836	0.29	0.3508	1.192	0	0.2378	0.7741	0.5546	0	0	0.3656	0	0.4197	1.081	0.4707	0.6003	1.93	1.005	0	0.4577	0	0	0.9481	0	0.497	1.605	0.2007	0	0.9137	0.51
64769	11.93	11.1	14.14	13.62	5.821	13.58	10.92	14.59	11.84	14.46	10.48	13.35	13.39	15.11	12.6	7.039	10.97	18.28	14.68	14.4	15.09	13.34	8.007	18.63	14.11	11.59	16.85	13.33	14.66	12.88	13.99	12.41	10.26	16.01	7.062	13.44	13.85	11.65	12.06	14.76	18.3	8.801	10.19	11.36	11.99	13.18	15.99	11.58	16.75
100847010	3.741	9.25	2.984	2.83	1.676	1.042	5.205	3.909	7.124	4.943	2.116	4.838	5.138	2.8	6.01	6.264	3.611	1.546	4.933	6.522	2.32	3.508	15.2	2.865	5.47	6.58	4.16	4.69	5.854	8.409	3.543	6.715	3.242	4.707	3.602	4.343	2.512	4.132	1.373	2.177	7.14	14.69	12.14	9.443	8.826	8.429	6.38	5.482	4.08
105378649	1.265	1.339	1.397	1.088	0.6868	1.037	1.634	0.7722	1.281	1.278	0.4955	1.303	1.246	1.077	1.055	0.8616	1.268	0.9954	0.9342	0.9657	0.7808	1.273	1.831	1.186	1.225	1.631	1.169	0.8541	1.371	1.241	0.6519	1.499	0.6747	1.378	0.9137	1.13	1.206	0.622	1.286	0.7646	1.393	1.304	1.25	1.164	1.456	1.363	1.414	1.15	1.105
79753	2.787	3.483	3.309	2.445	1.347	2.224	3.08	2.305	2.729	2.865	1.812	2.9	2.978	3.002	2.873	1.993	2.725	2.329	2.795	2.371	2.143	2.667	4.095	2.626	3.086	3.003	2.945	2.382	3.413	2.779	2.121	2.726	1.96	3.417	2.531	3.134	3.137	2.341	2.623	2.582	2.81	3.06	3.537	2.796	2.96	2.668	2.792	2.757	2.903
7802	12.16	14.05	5.257	2.178	3.738	2.939	5.759	4.563	16.17	2.746	10.73	10.96	4.407	3.06	4.087	5.213	3.898	4.635	4.247	4.879	2.191	5.295	10.14	1.696	3.361	7.44	5.439	3.153	4.656	5.902	4.496	6.285	6.332	4.17	4.646	2.589	11.08	12.39	2.205	2.585	4.934	7.24	16.93	3.767	9.489	4.229	3.142	13.65	3.866
29889	9.174	10.19	5.885	7.138	5.674	6.458	6.512	7.332	7.72	7.222	13.41	7.841	7.005	7.483	6.241	7.873	6.468	8.213	6.658	7.617	6.142	7.184	9.406	6.811	7.216	6.81	6.73	7.852	6.663	6.593	7.941	7.176	6.942	7.472	7.428	7.02	8.038	10.58	6.954	7.501	8.011	7.368	7.515	6.726	6.951	7.836	6.243	7.84	9.016
284654	0.276	0.04754	0.02914	0.1263	0	0	0.1109	0.009543	0.03976	0.1609	0.02067	0.2268	0.07168	0.003907	0	0.01223	0.09067	0.1308	0.1417	0.02997	1.11	0.1782	0.01164	0.08392	0.03251	0	0.01083	0.1425	0.1906	0.04285	0.1285	0.06557	0.0211	0.04597	0.0938	0.04712	0.04906	0.06918	0.07152	0.05315	0.02789	0.009258	0	0.2135	0	0.1842	0.07121	0.008923	0.1195
54955	3.677	3.873	3.431	2.901	2.095	2.986	3.972	3.181	4.089	4.594	2.646	3.173	4.325	3.575	4.23	2.695	3.517	3.831	4.046	4.117	3.441	4.124	3.884	4.491	3.648	4.078	4.488	3.663	4.443	4.731	3.468	3.842	2.76	4.248	2.251	3.736	3.662	2.07	3.589	4.312	3.601	2.932	4.027	4.01	3.452	3.297	4.173	3.249	3.833
55143	0.3576	0.4559	0.365	0.3478	0.7635	0.7253	1.186	0.4204	0.425	0.4169	0.4686	0.4163	0.6129	0.5771	0.4182	0.5231	0.4177	0.2608	0.3231	0.4175	0.2201	1.598	0.5203	0.4557	0.4092	0.4407	0.3719	0.5407	0.5309	0.3608	0.6148	0.3611	0.474	0.3097	0.4254	0.3175	0.3687	0.478	0.3359	0.4545	0.4457	0.2879	0.3685	0.239	0.4569	0.4367	0.3575	0.3815	0.9551
284656	2.446	1.72	7.333	3.957	0.9715	4.215	3.746	4.898	2.35	4.394	1.22	2.68	3.999	4.835	1.903	1.338	3.778	2.749	4.034	3.112	4.44	2.484	0.5463	4.878	4.33	1.739	4.362	4.19	5.143	3.069	3.421	3.167	2.074	4.744	0.9116	2.73	1.798	1.166	3.749	3.426	4.569	1.406	1.195	2.448	1.307	3.191	5.085	1.51	2.311
105378650	0	0	0.1877	0	0	0.1966	0	0.06146	0	0	0.06655	0	0.04616	0.07548	0.027	0	0	0.06482	0	0.09651	0	0	0	0.02574	0.05983	0	0	0	0.1227	0.04599	0.06367	0.1056	0.1359	0	0.07551	0.2428	0.06319	0	0	0.06846	0	0	0	0	0	0	0	0	0
149175	8.048	7.912	14.21	9.929	3.685	15.85	8.561	8.753	10.52	9.87	8.29	7.178	9.896	17.12	7.523	4.397	11.33	9.167	9.724	6.194	9.256	7.643	4.537	13.84	8.869	5.571	10.27	8.119	8.661	8.34	10.44	7.488	6.267	8.964	3.259	7.517	5.508	4.583	8.783	8.123	8.99	4.275	5.502	6.231	6.052	8.041	11.74	6.964	9.226
79693	6.086	5.469	8.073	8.452	3.773	8.104	4.932	6.203	5.733	7.128	6.717	5.686	6.946	9.164	7.101	5.115	7.838	7.846	6.633	5.506	6.298	5.98	5.321	8.889	7.018	6.145	7.815	7.495	6.684	6.41	7.642	5.9	5.461	7.442	4.834	5.89	5.333	4.504	7.119	7.669	7.805	4.556	5.043	5.648	4.976	5.649	7.62	5.785	7.402
127687	34.77	35.3	40.48	32.65	27.22	27.81	31.45	34.65	35.45	33.88	30.48	36.5	45.89	33.73	50.83	49.9	40.94	40.29	43.07	41.69	36.34	37.38	68.77	32.85	38.87	56.37	38.87	40.28	47.71	45.9	34.12	46.99	50.34	38.8	34.66	28.01	44.34	34.22	35.75	26.1	35.44	44.26	36.88	40.54	40.39	40.16	28.09	42.86	28.37
4520	2.684	3.26	2.502	1.75	1.999	1.903	3.152	2.64	3.173	2.209	2.616	3.157	3.259	1.809	3.906	3.13	2.264	1.805	2.62	2.39	1.535	3.037	5.318	1.519	2.84	4.17	2.224	1.959	2.986	3.229	1.773	3.857	3.052	2.795	2.85	2.787	3.105	2.735	2.749	2.543	2.81	5.386	3.949	4.221	4.083	3.269	2.419	3.328	2.363
3633	3.418	4.11	2.638	2.068	2.326	2.301	3.243	3.471	4.179	2.659	3.172	3.584	3.129	1.902	2.607	3.902	2.99	3.461	2.839	3.769	2.023	3.656	4.62	2.002	3.436	4.183	3.215	2.584	4.144	3.504	3.85	4.478	3.384	2.792	3.159	2.943	3.658	4.224	3.003	2.665	3.949	4.687	4.393	3.686	4.034	4.254	2.503	3.561	2.641
105378651	0.6593	0.7895	0.6136	0.3563	0.7288	0.496	0.7006	0.6201	1.148	0.5082	0.6155	0.9551	0.815	0.4019	0.8248	0.8722	0.7274	0.5631	0.7263	0.9738	0.3476	1.014	1.292	0.5194	0.9473	1.214	0.6354	0.5695	1.187	1.134	0.5532	1.154	0.9904	0.7965	1.291	0.9525	0.7438	0.7076	0.823	0.5564	0.5538	1.053	1.044	0.911	1.032	1.111	0.7712	0.9019	0.5574
10946	16.83	18.27	14.6	15.13	9.281	14.34	14.27	15.27	16.69	16.4	15.39	15.85	17.03	16.27	15.49	12.43	15.08	16.39	16.43	14.14	11.9	16.54	17.72	14.83	15.64	14.31	16.41	11.67	15.95	14.67	13.97	15.38	12.63	17.84	13.74	17.41	17.33	14.03	15.71	17.08	17.37	14.49	17.65	14.36	16.02	17.18	17.75	16.6	16.87
2275	11.55	9.789	5.218	5.736	3.462	6.587	5.715	3.63	9.73	4.54	8.346	7.666	4.225	9.107	3.635	4.202	6.739	5.316	4.69	3.215	4.176	7.721	7.124	3.156	3.643	4.129	3.828	4.202	4.363	5.368	5.882	4.655	2.815	4.823	3.467	3.092	4.44	6.007	3.385	3.833	3.453	4.557	7.264	4.025	6.654	3.71	3.29	4.537	4.382
51118	9.261	11.11	8.918	9.828	6.767	9.482	7.929	8.503	8.422	9.445	11.73	8.306	9.127	10.49	9.357	8.047	9.432	9.998	8.061	8.82	8.345	8.695	9.89	8.951	8.34	8.067	8.853	8.87	9.379	8.577	10.03	8.833	8.28	9.838	8.012	9.39	10.23	9.528	9.029	10.05	8.312	7.553	9.033	8.079	8.444	8.949	8.601	9.939	12.85
5453	1.001	0.7094	0.473	5.473	2.363	3.058	2.93	1.355	0.1648	3.909	1.478	0.979	2.168	5.011	8.674	4.474	5.136	2.325	1.644	1.863	4.295	1.704	0.2171	2.182	1.487	2.13	2.172	4.84	2.981	2.738	3.042	5.894	11.27	3.238	1.761	4.062	4.127	1.553	4.039	6.256	1.387	0.825	4.725	5.783	1.445	2.457	2.029	1.988	2.043
107985103	0.09437	0.1244	0.09881	0.3213	0.06343	0.2071	0.282	0.1803	0.07222	0.304	0.06007	0.06866	0.1875	0.2385	0.2559	0.1156	0.3514	0.1901	0.2059	0.2831	0.2963	0.1593	0.0592	0.2671	0.2295	0.05492	0.2676	0.3254	0.2769	0.2802	0.07183	0.4407	0.2556	0.3073	0.2045	0.2191	0.09981	0.06702	0.2468	0.1699	0.1756	0.09418	0.372	0.1693	0.148	0.1823	0.09055	0.1686	0.08685
105378653	0.4853	0.22	0.2622	0.8222	0.3788	0.5103	0.5882	0.3313	0.23	0.9619	0.5181	0.5284	0.3041	0.6555	0.9944	0.6016	0.7189	0.6405	0.4263	0.8814	1.223	0.3436	0.2132	0.6551	0.6897	0.3353	0.8774	1.001	1.213	0.7574	0.877	1.075	1.75	0.8155	0.8818	0.945	0.6622	0.4447	0.8103	0.5125	0.4482	0.3571	1.243	0.7488	0.6044	0.8768	0.3605	0.5162	0.5955
100500801	0	0	0	0	0	0	0	0	0	0	0	0	0	0	0	0	0	0	0	0	0	0.2126	0	0	0	0	0	0	0	0	0	0	0	0	0	0	0	0.3578	0	0	0.2885	0	0.2942	0	0	0	0	0	0
105378655	0.03576	0.01396	0	0.007729	0	0.009963	0.02262	0.02336	0.02433	0.01969	0.02023	0.06938	0.04561	0.001912	0.02052	0.02994	0.009863	0.004926	0.01387	0.007335	0.03604	0.02012	0.02279	0.01956	0.01137	0.0259	0.02916	0.01993	0.009328	0.03845	0.04839	0.04413	0.01377	0.0225	0.005739	0.004613	0.04322	0.03951	0.008752	0.01041	0.03186	0.0136	0.06497	0.04276	0.07671	0.01151	0.008714	0.09609	0
105378654	0.06332	0.01854	0.02526	0.04106	0.02128	0.04631	0.04205	0.03102	0	0.06275	0.02687	0.04914	0.03261	0.06095	0.08447	0.01193	0.05894	0.01963	0.003684	0.02435	0.1104	0.04454	0.03405	0.04936	0.03623	0.0344	0.02464	0.1389	0.04955	0.03249	0.03213	0.0959	0.04115	0.04183	0.02286	0.07351	0.04464	0.007495	0.06393	0.06219	0.02417	0.01805	0.06163	0.101	0.04075	0.05605	0.03472	0.0232	0.01295
339442	0.04369	0.0128	0.01307	0.01062	0	0.02739	0.03731	0.01284	0	0.0433	0	0.05086	0.01929	0.0368	0.02256	0.008231	0.02711	0	0.007626	0.01008	0.0381	0.03688	0.007831	0.01076	0.025	0.01017	0.01458	0.05478	0.05128	0.03844	0.02661	0.03309	0.0284	0.03711	0	0.03804	0.0132	0	0.01203	0.02861	0.01251	0.01246	0.02551	0.06531	0	0.04219	0.02396	0.01201	0.02681
105378657	0.3014	0.08825	0.1803	0.403	1.165	0.04723	0.4289	0.7086	0.4612	0.7093	0.04795	0.2192	0.3326	0.1632	2.607	0.5393	0.6078	0.7472	0.2893	0.2782	0.5519	0.3816	0.02701	0.3153	0.6035	0.456	0.6032	0.7557	0.3095	0.5633	0.7799	1.864	2.807	0.6399	0.7073	0.3499	0.9106	0.7491	0.1245	0.7893	0.4314	0.3867	0.6599	1.622	0.5454	0.5638	1.033	0.7454	0.3698
107984943	0	0	0.06939	0.1128	0.07796	0	0.4622	0.2727	0	0.1724	0.1477	0.2025	0.2048	0.1116	3.235	0.1748	0.07198	0	0.162	0.3747	0.2428	0.2448	0	0.1142	0.1659	0.054	0.3096	0.2181	0.1361	0.5612	0.07063	2.167	2.061	0.3941	0.08377	0.06733	0.3505	0.4942	0.06387	1.063	0.1328	0.06614	0.4741	0.8322	0.1679	0.196	0.1272	0.51	0.2847
105378656	0	0	0	0	0	0	0.03594	0	0	0	0	0	0.08362	0.01519	0.08151	0	0	0	0	0	0	0	0	0	0	0	0	0	0	0.08331	0	0	0	0	0	0	0.03815	0	0	0.04134	0	0	0	0	0	0	0	0.0694	0.03873
105378658	0	0	0	0	0	0	0	0	0	0	0	0	0	0	0	0	0	0	0	0	0	0	0	0	0	0	0	0	0	0.1086	0	0.06233	0	0	0	0	0	0	0	0	0	0	0	0	0.05958	0	0	0	0
105378660	0.1353	0.03964	0	0.03291	0	0	0	0	0	0	0	0.07877	0	0	0	0	0	0	0.02362	0	0	0	0	0	0	0	0	0.04242	0	0	0	0	0	0	0	0	0.0409	0	0	0	0	0	0.03952	0	0	0.01634	0	0.03719	0
64121	15.65	23.79	18.23	9.372	8.665	8.641	11.42	12.66	16.59	11.58	15.52	11.1	16.2	8.747	11.14	8.915	9.824	9.687	11.41	10.08	7.95	14.15	15.48	9.511	10.65	11.68	11.49	8.805	11.4	11.37	10.24	10.71	9.536	12.05	12.05	9.805	11.47	11.11	10.13	12.39	12.02	12.53	13.2	11.76	11.38	10.23	10.75	10.93	10.43
100527950	0.4636	0.8147	0.4076	0.2945	0.4516	0.3322	0.5225	0.4894	0.504	0.2719	0.6565	0.4681	0.5431	0.2573	0.4154	0.77	0.3112	0.393	0.3237	0.4585	0.2542	0.5351	0.8073	0.2096	0.4006	0.6476	0.4041	0.3678	0.4109	0.4328	0.5589	0.5924	0.8446	0.359	0.8815	0.3955	0.6633	0.7795	0.3387	0.5328	0.5094	0.7716	0.536	0.594	0.7078	0.5437	0.3424	0.5513	0.5225
26292	0.7875	1.435	0.7678	0.5012	0.7972	0.4388	0.8966	0.7543	0.8928	0.3854	0.953	0.713	0.8928	0.4445	0.5523	1.223	0.555	0.6509	0.5091	0.7538	0.468	0.9766	1.345	0.3829	0.623	0.9687	0.6941	0.5973	0.6505	0.6158	0.7341	0.9719	1.205	0.5285	1.657	0.6321	0.9166	1.077	0.5568	0.9676	0.7572	1.131	0.897	0.8835	1.032	0.8074	0.6503	0.9405	0.9425
105378663	0.4827	0.6282	0.1925	0.2086	0.3605	0.6724	0.4274	0.3152	0.197	0.2657	0.751	0.6867	0.2368	0.2323	0.2493	0.3637	0.1331	0.1995	0.2247	0.297	0.1122	0.2716	0.4614	0.132	0.3375	0.3496	0.2147	0.4034	0.3147	0.1887	0.6531	0.4874	0.5577	0.1822	0.1549	0.1868	0.3889	0.3809	0.1181	0.3511	0.43	0.4893	0.1879	0.513	0.5177	0.3107	0.1764	0.5306	0.2632
81025	0.1749	0.2305	0.09157	0.1276	0.1176	0.1919	0.1618	0.2699	0.1606	0.1625	0.3897	0.2291	0.222	0.05262	0.3105	0.3542	0.09498	0.2033	0.1679	0.2119	0.06102	0.1107	0.3135	0.04844	0.2002	0.3461	0.1459	0.1371	0.2053	0.2789	0.3861	0.2539	0.4642	0.2352	0.1579	0.1777	0.3964	0.5435	0.1324	0.1718	0.3005	0.399	0.2426	0.2876	0.3694	0.3273	0.08392	0.2283	0.1342
54933	1.552	1.658	0.6687	1.703	1.035	0.7785	1.994	3.416	1.84	2.314	2.877	2.515	3.026	0.3825	5.015	5.802	1.202	2.263	2.454	3.049	0.6325	1.814	6.313	0.8009	2.366	6.314	2.163	2.087	3.134	3.474	4.159	4.126	7.189	3.825	2.96	2.379	5.809	5.168	2.722	1.838	3.2	9.419	3.292	5.183	6.461	6.044	1.198	3.003	2.972
105378662	2.842	3.078	2.118	1.826	1.009	2.084	2.687	3.278	3.283	3.402	5.052	2.747	1.941	0.6969	4.985	6.102	1.065	3.125	2.883	3.119	1.609	1.992	5.767	1.479	2.854	6.792	2.576	2.286	3.084	3.538	4.115	4.928	6.971	4.13	2.634	2.553	6.482	5.789	3.603	2.107	3.01	8.747	3.32	5.643	7.454	5.852	2.117	4.009	2.369
79647	30.03	33.53	36.66	30.16	20.11	28.72	25.96	29.18	31.25	32.37	25	30.27	35.65	28.98	35.85	30.19	29.27	28.18	28.03	26.53	28.89	28.46	32.6	32.44	30.6	33.41	30.03	30.52	28.2	31.47	32.92	29.17	30.87	31.32	27.09	24.03	24.69	23.09	31.76	27.52	30.79	38.9	29.82	34.04	29.54	32.84	29.85	29.15	41.23
4725	112.9	131.7	117.4	161.3	96.64	128.7	95.57	166.5	103.5	145.9	218.2	106.6	144.9	162.8	125.4	107.4	124.4	246.6	130.4	163.1	172	120.9	81.85	151.5	117.5	102.6	128.2	145.1	134.2	114.5	194.4	95.91	148.2	146.2	115.8	120.8	132.7	134.3	110.1	200.6	171.2	86.27	96.5	89.56	89.37	110.4	134.1	122.8	184.7
23499	35.28	44.97	27.15	22.17	38.09	28.62	32.71	29.48	45.63	20.87	53.68	43.91	30.36	26.5	27.48	39.36	33.04	27.44	31.95	29.31	20.89	37.15	41.65	18.4	32.32	35.07	27.27	21.49	27.65	33.88	40.21	35.59	30.01	25.76	34.62	31.01	35.92	32.8	28.74	19.66	26.65	44.3	45.34	39.59	36.5	41.27	25.76	33.69	32.23
643314	0.8582	1.888	0.9624	0.311	1.556	0.8101	1.345	0.7913	1.146	0.4302	0.4884	1.406	1.01	0.9799	2.593	1.501	1.082	0.388	1.097	0.9288	0.5518	2.079	2.222	0.7688	1.413	2.354	0.4783	0.5823	1.537	1.468	0.6312	2.318	1.47	1.021	0.8361	1.281	1.106	0.4971	1.127	1.137	0.7516	2.971	2.319	2.6	2.193	1.822	0.8857	1.443	0.764
105378950	0.1161	0.0816	0.25	0.2371	0.03121	0.1747	0.1983	0.1774	0.07107	0.5293	0.05912	0.08108	0.3178	0.08381	0.1679	0.1137	0.1729	0.05757	0.1864	0.4715	0.3645	0.3234	0.1415	0.4458	0.186	0.2054	0.09295	0.7133	0.2725	0.2349	0.1838	0.1524	0.1409	0.3024	0.06708	0.3504	0.05613	0.01649	0.1662	0.2433	0.2526	0.2648	0.1898	0.236	0.2017	0.3139	0.191	0.1149	0.09972
353500	1.203	1.13	1.734	2.066	1.879	1.66	1.896	1.854	1.361	2.458	3.348	1.354	2.413	1.285	2.319	3.958	2.267	1.551	1.47	2.499	2.623	1.96	3.364	1.622	1.545	2.852	1.442	4.158	2.2	1.743	2.712	2.334	1.993	1.741	2.411	2.342	2.124	1.699	1.83	2.954	2	2.782	1.268	2.711	2.507	2.43	1.327	1.355	2.03
192217	0.5806	0.5667	0.4466	0.3765	0.3717	0.3813	0.6138	0.2763	0.3724	0.7124	0.3168	0.708	0.5859	0.6054	0.6211	0.9375	0.6691	0.3599	0.7335	1.238	0.5208	0.8518	0.7631	0.6397	0.7118	0.7466	0.6641	0.9706	0.9411	0.8026	0.5387	0.8654	0.5031	0.9862	0.4592	0.7382	0.5012	0.2552	0.5329	0.9051	0.4908	1.135	0.2583	0.9091	0.5337	1.255	0.5457	0.3799	0.5937
728448	1.795	2.093	1.272	2.164	3.001	3.025	2.112	2.659	1.717	1.861	3.187	2.265	1.931	2.805	1.873	3.182	2.48	2.337	1.632	2.36	1.894	2.177	2.849	1.882	1.484	2.668	2.345	3.3	2.655	1.751	3.325	2.855	2.614	1.751	3.028	2.075	3.154	2.538	2.359	2.291	2.695	3.75	2.122	2.678	2.555	2.647	1.761	1.774	2.063
8761	24.04	24.57	20.37	14.51	12.39	18.6	17.99	14.41	17.43	15.36	23.14	19.21	14.61	22.22	15.27	18.95	18.52	17.97	15.95	15.44	14.2	24.76	21.67	12.16	15.98	16.58	14.87	12.95	17.29	15.36	23.26	15.48	17.72	15.3	24.05	13.83	18.3	18.59	15.14	17.22	15.12	21.64	20.36	18.71	17.44	17.95	14.41	17.48	25.39
101929516	23.26	19.69	20.11	12.83	8.263	17.41	19.58	12.53	16.48	14.19	17.98	19.34	13.5	20.67	14.99	15.3	15.84	12.35	14.86	12.46	12.87	22.69	21.48	12.01	15.74	16.92	14.48	11.17	17.44	15.23	19.52	16.5	14.87	14.36	16.97	12.96	16.69	12.21	13.8	13.14	11.59	20.32	17.27	16.51	17.12	18.31	13.27	18.47	22.63
677834	0.364	0.8529	1.525	0.177	0.2447	0	0.4145	0.642	0.6686	0.1804	0	0.8475	0.4822	0.1752	0.47	1.372	0.4518	0.677	0.2542	1.68	0.127	0.6146	1.436	0.08961	0.2083	0.8475	0.3644	0.6847	0.641	0	0.6651	0.7352	0.4732	0.2061	0.5258	0.4226	0.66	0.5171	0.4009	0	0.417	1.246	1.276	1.088	0.8785	0.7031	0.3992	0.4002	0.2234
26508	1.827	2.076	1.479	0.5688	3.68	0.7484	1.325	1.411	1.174	1.153	2.011	3.755	1.129	0.975	1.582	4.016	2.305	0.8148	1.069	1.92	1.031	0.9365	2.559	0.4423	0.5727	2.049	0.9454	1.247	1.069	2.647	0.7784	1.966	4.013	1.42	1.977	0.777	0.9692	0.7365	1.348	0.679	1.333	6.547	2.077	2.841	2.084	0.8443	0.8529	2.658	1.154
84618	0.9461	1.056	1.806	0.6573	0.2725	1.271	3.257	0.5297	1.296	2.366	0.2581	2.544	2.208	0.7806	3.164	0.4753	2.908	0.6424	4.058	2.745	1.383	2.909	0.8075	2.34	3.725	3.398	1.503	1.243	2.803	4.38	1.043	2.479	0.2928	2.245	0.3905	2.877	0.6807	0.288	2.357	1.151	1.651	2.441	1.579	3.286	2.087	2.73	2.692	2.6	1.769
51440	49.65	29.78	135.4	70.64	17.7	83.59	80.1	79.1	27.91	91.48	30.27	49.62	62.78	76.72	77.1	21.96	73.07	73.53	88.77	70.19	98.58	69.37	8.718	136.8	78.36	68.23	99.32	72.37	101.8	65.83	71.13	67.9	37.36	99.89	16.44	63.1	42.5	28.71	73.29	67.28	92.77	32.99	33.08	65.58	53.82	63.49	132.4	55.26	76.08
10450	3.974	4.367	2.37	3.074	2.791	3.235	3.439	3.382	3.94	3.319	4.531	3.742	3.523	3.466	3.078	3.997	3.61	3.63	3.547	3.88	3.028	4.046	5.094	3.187	3.502	4.238	3.449	3.023	3.949	3.558	3.383	3.977	3.64	3.482	3.418	3.155	4.433	3.86	2.933	3.007	3.605	4.292	3.974	3.276	3.734	3.545	2.822	4.274	3.025
656	1.665	1.175	1.205	1.246	2.265	0.8899	1.314	1.123	2.117	4.346	1.509	1.514	1.681	0.9828	1.638	1.679	1.619	1.278	1.354	1.603	0.9849	1.61	5.632	0.8023	1.15	1.876	0.9181	1.516	1.564	1.57	1.541	2.202	1.904	1.289	1.655	1.224	2.224	1.774	1.232	1.309	1.34	3.08	1.162	1.46	1.975	2.01	0.9914	1.029	1.236
64064	0.3414	0.3519	0.7027	0.4251	0.6058	0.6164	0.6997	0.6261	0.2675	0.5955	0.3303	0.6041	0.6753	0.4864	0.6912	0.8747	0.8305	0.4741	0.7914	1.45	0.6003	0.807	1.39	0.511	0.7502	0.7122	0.647	0.5993	0.6733	0.841	0.499	0.9791	0.4142	1.098	0.4142	0.6818	0.7263	0.3686	0.4663	0.93	0.7508	1.137	0.3828	0.6369	0.8437	0.8572	0.3295	0.3303	0.7038
105378666	0	0.02387	0	0	0.02739	0.02554	0.06959	0	0	0	0	0	0	0	0.02104	0.04606	0	0	0.01422	0	0	0.0172	0.07303	0	0.02331	0	0	0	0.02391	0.01792	0	0	0	0	0	0.02365	0	0.02894	0.04488	0.02668	0	0.02324	0	0.02436	0.03933	0.01967	0	0.0224	0
101929536	0.2502	0.1221	0.2495	0.06084	0.02803	0.05228	0	0.02451	0.1276	0.08266	0	0.04854	0.1289	0.1204	0.07537	0.2043	0.07763	0.1034	0.05823	0.2887	0.04364	0.0704	0.3438	0.09238	0.1312	0.09708	0.04174	0.05229	0.1468	0.2018	0.1016	0.2737	0.1084	0.07084	0.09035	0.02421	0.0504	0.05923	0.1148	0.1092	0.04776	0.1902	0.09741	0.09973	0.1208	0.2819	0.04573	0.1146	0.1791
105378951	0.09496	0.178	0.06818	0.2586	0	0.1191	0.1514	0.1786	0.2325	0.05647	0.1209	0.1548	0.2012	0.03656	0.1864	0.4007	0.1414	0.2826	0.1061	0.2454	0.1723	0.2565	0.3676	0.2525	0.2282	0.3714	0.08871	0.4048	0.1338	0.3676	0.3007	0.4027	0.4279	0.2581	0.3018	0.02205	0.2525	0.08093	0.1883	0.1741	0.261	0.4549	0.244	0.09084	0.2933	0.3393	0.1666	0.167	0.2331
107985740	0.1181	0.1383	0.06057	0.03282	0.06804	0.04231	0.07684	0.07934	0.1033	0.01672	0.06444	0.01964	0.149	0.00812	0.06971	0.1399	0.02094	0.06276	0.01178	0.09345	0.05886	0.1424	0.06048	0.05814	0.03862	0.1414	0.05629	0.1481	0.0198	0.05937	0.1438	0.08518	0.117	0.05732	0.2193	0	0.08157	0.07189	0.1487	0.08838	0.05797	0.1924	0.1182	0.04035	0.09772	0.08961	0.074	0.01855	0.0207
105378665	0.4705	0.1837	0.3753	0.3051	0.4217	0.1966	0.1786	0.3688	0.7681	0.1554	0.599	0.3651	0.8309	0.07548	0.243	0.7091	0.3893	0.5833	0.1095	0.7239	0.6565	0.3972	0.3373	0.6177	0.359	0.7302	0	1.18	0.3682	0.6898	0.382	0.9502	0.9514	0.5329	1.133	0.3642	0.1896	0.4455	1.036	0.4108	0.7185	0.5366	0.3663	0.1875	0.9084	0.4544	0.344	0.3448	0.7698
105378667	0.07744	0.01512	0.03089	0.03766	0	0.04855	0.0147	0.09104	0.06322	0.07675	0.0493	0.01502	0.05698	0.118	0.02666	0.05836	0.06408	0.144	0.07209	0.0834	0.05403	0.05448	0.009254	0.06354	0.02216	0.04808	0.0689	0	0.0606	0.02271	0.01572	0.0391	0.02237	0.04385	0.1119	0.1349	0.0624	0.01833	0.02843	0.1014	0.05913	0.04416	0	0.0463	0.04984	0.06232	0.05661	0.02838	0.06336
54802	1.902	2.068	1.748	1.915	1.424	2.518	1.387	2.086	1.945	2.121	2.927	1.757	1.999	2.145	1.855	2.125	2.345	2.501	1.83	1.707	1.675	2.142	2.104	1.921	1.364	1.459	1.938	1.848	2.098	1.433	2.408	1.85	1.408	2.149	1.485	2.126	2.139	1.787	1.327	2.439	2.31	1.908	1.727	1.916	1.819	1.929	2.299	1.489	2.703
4610	0.9565	0.8615	0.6769	0.6152	0.5946	1.006	0.8783	0.3507	0.7304	0.8766	0.5565	0.5328	0.4768	0.6906	1.243	0.4069	1.162	0.4144	0.7145	0.337	0.2009	0.9594	1.327	0.2912	0.459	0.8812	0.5696	0.1677	0.3743	0.7691	0.6138	0.888	0.3521	0.5009	0.7874	0.4717	0.5035	0.3214	0.657	0.8957	0.4477	0.6745	0.949	0.9655	1.221	0.5686	0.4963	1.046	0.5617
105378668	0.4741	0.5554	0.3404	0.3689	0.1275	0.4755	0.7917	0.1486	0.5418	0.5325	0.2012	0.184	0.2791	0.289	0.6366	0.09527	0.4707	0.07837	0.3531	0.2334	0.1103	0.5603	0.6798	0.1712	0.1989	0.7947	0.3374	0.1585	0.2968	0.4727	0.1925	0.5106	0.08217	0.4295	0.2739	0.4036	0.191	0.2245	0.2437	0.5795	0.362	0.4686	0.443	0.3401	0.6712	0.4273	0.4159	0.7296	0.3878
84879	16.01	16.96	8.616	6.839	18.12	7.841	6.171	12.97	11.42	6.019	13.11	10.28	7.761	5.868	12.07	12.48	14.27	9.961	7.207	6.959	3.176	12.52	8.652	5.32	7.06	8.059	8.195	6.429	8.108	12.04	12.61	6.213	14.92	5.832	9.408	6.489	7.818	5.41	7.968	8.367	9.706	9.768	7.765	18.08	6.461	7.013	5.202	13.45	17.51
105378669	0.09223	0.02701	0.06898	0.07849	0	0.05782	0.03938	0.02711	0.02823	0.02285	0.01468	0.01342	0.03054	0.03884	0.01191	0.02606	0.02862	0.01429	0.0161	0.03193	0.01609	0.01946	0.0248	0.03406	0.02639	0.06442	0.03846	0.01446	0.02707	0.04057	0.05616	0.05821	0.009991	0.01306	0.0333	0.01338	0.04181	0.08188	0.0254	0.04529	0	0.01315	0.01346	0.04136	0.04451	0.02227	0.02528	0	0.04244
10487	45.73	54.13	42.37	35.66	16.45	30.97	40.18	29.3	46.47	34.22	30.48	40.56	39.59	31.99	36.79	33.45	33.92	26.75	32.36	30.76	33.26	47.29	50.47	34.25	34.24	36.51	32.18	32	30.79	34.3	32.18	38.49	30.61	32.82	27.24	32.69	36.11	26.91	38.9	32.03	29.51	39.94	42.14	39.03	38.29	40.42	35.74	43.31	38.18
5538	62.6	74.12	61.36	49.92	24.98	30.52	55.56	46.2	60.28	50.96	52.99	53.48	55.91	28.5	42.11	36.68	39.57	51.83	50	43.25	44.1	60.45	60.42	49.41	50.06	52.4	50.05	43.5	47.9	48.26	48.09	46.13	38.54	48.68	30.4	46.55	49.82	45.41	44.52	41.21	45.71	49.38	63.43	48.37	51.61	52.01	48.8	63.25	47.96
105378671	0.07011	0.05475	0.02797	0	0.1571	0.0586	0.02661	0	0.02862	0.02316	0	0.02721	0.02064	0	0.03621	0.07044	0	0	0.01632	0	0.01631	0.01973	0	0.01151	0.02675	0.02176	0.01559	0	0.05487	0	0	0.0472	0.02025	0.05294	0	0.05427	0.02825	0	0	0.1224	0	0	0	0	0	0.01128	0	0	0.02868
6018	4.034	4.79	4.602	4.618	2.751	5.741	4.468	4.48	4.133	4.961	3.548	4.737	4.528	5.53	4.865	3.95	4.398	4.856	4.037	5.157	4.002	4.603	5.146	3.991	4.423	4.129	4.939	4.242	4.537	4.338	4.732	4.54	3.438	5.075	4.003	5.621	4.568	4.215	4.991	4.538	5.141	4.86	4.08	4.585	4.768	4.477	5.593	3.698	5.653
127391	0.03583	0	0	0	0	0	0	0.08424	0	0	0	0.04171	0	0.05173	0	0	0	0	0.07505	0.03307	0	0.03025	0	0	0	0	0	0.04492	0	0	0	0	0.03105	0	0	0.1248	0	0.1527	0.03946	0	0	0	0	0	0	0.0519	0	0	0
10269	13.62	18.49	11.12	8.08	6.914	6.364	10.26	8.744	12.55	7.468	10.33	10.74	13.77	7.239	11.7	9.028	8.57	10.23	10.76	8.72	7.611	11.7	12.29	8.475	10.09	10.9	8.965	8.903	10.34	10.38	9.031	10.81	10.36	9	6.476	8.992	11.45	9.382	8.183	8.591	8.682	13.59	15.39	10.84	12.61	10.71	7.843	11.87	9.909
1298	10.75	10.71	4.036	10.85	9.007	3.414	8.686	22	12.6	10.56	23.07	15.04	22.67	3.32	22.77	29.55	13.33	18.28	15.29	13.38	4.719	11.97	36.84	4.894	13.14	35.97	12.85	11.47	18.88	21.86	28.11	27.72	24.57	15.45	16.37	10.37	31.45	23.58	13.13	8.333	17.48	39.16	49.49	20.71	28.61	24.04	7.15	16.88	11.35
107984945	0.0841	0.04926	0.05032	0	0	0.02636	0.04788	0	0.02574	0.02084	0	0.07343	0.01857	0	0.01086	0.09506	0.0261	0	0	0	0	0.05325	0.01507	0.03105	0.01203	0	0.08418	0	0.07404	0.0185	0	0.06369	0	0	0.03037	0	0.02541	0	0.04632	0.02754	0	0.04796	0.02456	0.05029	0.04059	0.0203	0	0.06934	0.0258
64744	33.24	29.08	46.34	46.48	10.06	32.04	41.64	31.77	28.24	54.66	19.24	35.27	31.75	32.55	37.61	18.81	31.57	33.48	43.09	36.53	49.56	38.14	22.2	56.81	44.97	24.23	43.27	45.25	39.16	39.47	35.21	33.34	23.67	42.43	12.41	44.62	21.93	19.55	46.38	35.83	38.46	36.42	19.89	39.23	25.07	37.57	50.77	44.35	53.1
65243	1.362	1.596	2.412	2.005	0.9281	3.375	1.878	1.634	1.549	1.809	0.7963	1.742	1.436	3.026	1.637	0.6529	2.133	1.637	1.88	1.655	1.733	1.991	0.97	2.575	2.039	1.243	1.997	2.15	2.072	1.761	1.8	1.483	1.076	2.361	0.6157	2.41	1.03	1.014	2.164	2.16	1.995	0.872	1.293	1.529	1.306	1.826	2.606	0.927	1.558
339559	2.374	2.406	1.694	2.72	1.659	3.885	2.172	1.857	3.054	1.608	2.967	1.789	1.57	3.448	1.471	1.568	2.089	2.108	1.205	1.283	1.825	1.705	2.964	1.305	1.383	1.817	1.434	1.829	1.611	1.321	2.365	2.475	2.087	1.613	1.608	1.513	2.254	2.722	1.578	1.368	1.414	2.146	1.825	1.579	1.8	1.767	1.694	2.002	2.32
105378672	0.9274	1.931	0.4316	1.353	1.455	1.486	1.115	1.393	2.839	1.277	2.558	1.319	0.4094	1.389	1.277	2.407	1.663	1.852	0.8274	0.7609	1.402	1.261	1.551	0.8878	0.7075	1.104	0.7563	1.357	0.8467	1.269	2.259	1.717	1.741	1.225	2.084	0.7178	3.114	4.098	0.9079	0.9446	1.239	2.586	0.9628	1.54	0.8455	0.9951	0.8475	1.133	0.6955
64789	1.83	2.75	2.059	2.573	1.244	3.592	2.231	1.707	2.217	2.149	1.646	1.667	2.082	4.184	1.433	1.222	3.173	2.528	2.035	2.048	2.29	2.108	2.004	2.429	1.929	1.519	2.217	2.594	2.02	1.776	2.205	1.738	0.9482	2.613	0.7184	2.148	1.924	1.921	2.158	2.358	2.028	1.6	1.754	1.856	1.68	1.791	2.301	1.4	2.746
127396	2.248	2.214	1.197	2.943	2.341	1.332	2.194	1.801	2.284	2.424	3.16	2.128	2.247	1.754	1.952	1.545	2.223	2.573	2.233	2.109	1.904	1.929	2.949	1.453	1.59	2.496	2.085	2.168	2.16	1.565	2.798	2.295	1.68	1.818	1.713	2.007	3.105	2.614	1.755	1.294	2.32	2.93	2.51	2.274	2.134	2.624	1.652	1.914	1.97
105378673	0.03165	0.1483	0.2272	0.1231	0.04254	0.03968	0	0.07441	0.2712	0.09409	0.04029	0.07368	0.08383	0.03046	0.09806	0.04769	0.1178	0.07847	0.1105	0.3213	0.2429	0.2137	0.1361	0.1558	0.1268	0.1179	0.04223	0.3968	0.2972	0.1114	0.1542	0.1598	0.08227	0.1434	0.2285	0.147	0.2678	0.1348	0.03485	0.1243	0.145	0.03609	0.1478	0.1892	0.2138	0.1222	0.1041	0.03479	0.3107
9783	19.18	10.89	27.82	29.13	4.693	19.85	55.99	22.01	11.85	52.8	3.831	24.74	25.68	22.47	6.829	3.8	17.63	24.76	53.32	79.02	64.77	34.22	4.824	52.89	62.21	5.84	37.04	42.11	71.45	26.08	15	14.84	5.184	63.88	8.348	58.87	8.74	6.904	35.53	29.94	48.16	7.279	6.424	13.89	7.084	40.44	51.69	7.534	24.6
105378675	0.07117	0.06253	0.1171	0.2942	0.0598	0.1785	0.233	0.04184	0	0.2028	0.02265	0.02071	0.05499	0.08564	0.004594	0.05363	0.1104	0.1985	0.1677	0.2053	0.4407	0.1277	0.06378	0.1402	0.1985	0.01657	0.1128	0.4462	0.0731	0.08609	0.04334	0.06288	0.00771	0.3627	0.08995	0.3925	0.03226	0.1516	0.2058	0.1515	0.214	0.04059	0.03117	0.01064	0.04294	0.1117	0.1268	0	0.2183
105378674	0.02454	0.01438	0	0.07162	0	0.01539	0.1537	0.02885	0.0601	0.04865	0	0.02857	0	0	0.02535	0	0.01523	0.03043	0.008568	0.05664	0.274	0	0.008799	0.06042	0.07022	0.02286	0.06551	0.277	0.04321	0.0108	0.02989	0	0	0.1112	0.1241	0.1567	0.05933	0	0.04055	0.09643	0.07028	0.014	0	0	0.05923	0.03555	0	0.01349	0.09036
100130557	1.567	2.203	1.116	1.296	1.264	1.385	1.597	1.649	1.593	1.351	1.327	1.496	1.675	1.467	1.433	2.22	1.255	1.555	1.477	2.004	1.263	2.024	1.961	1.192	1.229	1.54	1.83	1.287	2.41	1.62	1.489	1.63	1.345	1.447	1.415	1.41	1.478	1.759	1.139	1.745	1.454	1.877	1.821	1.528	1.452	1.415	1.375	1.275	1.404
4802	6.821	6.116	6.107	8.627	5.444	9.72	7.127	6.155	4.976	7.485	7.143	5.742	5.476	8.879	5.48	5.037	8.193	8.027	6.377	6.548	6.57	6.38	5.153	6.517	6.619	5.493	8.38	6.576	7.21	5.743	8.598	5.212	5.399	6.824	6.258	8.763	5.656	5.773	6.325	6.428	7.488	4.791	5.516	5.175	5.699	6.066	7.549	5.267	6.574
407034	0	0	0	0.2636	0	0	0	0	0	0	0	0	0	0	0	0	0	0	0	0	0	0	0	0	0	0.2524	0	0	0	0	0	0	0	0	0	0	0	0	0	0	0	0	0.3166	0	0	0	0	0	0
407031	0	0	0	0	0.3767	0	0	0	0	0.5554	0	0.3262	0	0	0.1447	0.4223	0	0	0	0	0.7819	0.473	0.6026	0	0.481	0	0	0	0	0	0	0	0	0.3173	0.4047	0.3253	0	0	0.3086	0.3669	0	0.3196	0	0.335	0.2705	0	0	0	0
9132	3.489	1.93	0.6159	2.331	0.6612	2.675	2.208	1.109	3.656	2.704	1.624	2.776	1.53	3.058	0.449	0.8189	2.229	1.248	1.721	1.916	3.316	1.69	1.398	1.698	2.33	0.3196	1.878	2.897	2.027	0.9912	1.191	1.034	0.7088	1.503	0.5452	2.57	0.5047	1.682	2.186	0.8688	1.684	0.3327	1.556	0.554	0.4638	1.798	1.499	0.2012	0.8282
105378676	0.03761	0.1322	0.04501	0.07317	0	0.09432	0	0.08844	0	0.03728	0.1915	0.1313	0	0.1448	0.03885	0.02834	0.04668	0.04663	0	0.03472	0.1837	0.09525	0.0809	0	0.02152	0	0.05019	0.09432	0	0	0.04581	0.03798	0	0.08519	0	0.04367	0	0.05342	0	0.04926	0	0	0	0	0.03631	0.07264	0.04124	0	0
163732	3.103	4.705	3.599	4.684	1.305	2.888	2.818	2.73	1.212	4.075	1.381	3.435	4.37	3.949	2.232	4.102	5.127	4.673	4.173	9.612	2.351	3.133	2.566	2.971	2.908	2.624	2.731	3.103	5.206	4.253	3.501	3.191	1.897	3.837	3.464	3.403	4.579	2.352	4.508	4.113	4.317	3.43	5.291	2.094	2.573	3.438	4.112	5.482	1.425
1503	3.496	3.312	3.559	4.159	2.118	6.409	3.184	3.806	3.17	4.193	3.038	3.008	3.709	6.467	4.411	3.761	4.647	3.719	3.923	3.559	4.62	3.772	2.964	4.647	4.102	2.633	3.685	3.792	3.194	3.432	3.042	3.448	2.687	3.793	1.339	3.847	2.388	2.166	4.341	5.036	3.847	2.97	2.568	3.387	2.944	3.956	4.139	2.98	5.602
100507178	0.6806	0.4443	0.6465	0.6721	0.8241	1.433	0.5087	0.6352	0.5152	0.5921	0.4894	0.5806	0.4037	1.035	0.3783	0.7086	0.748	0.6763	0.5513	0.5899	0.7576	0.5438	0.4023	0.7622	0.5351	0.3483	0.6413	0.8403	0.7196	0.4753	0.734	0.5246	0.5763	0.4295	0.968	0.4825	0.3893	0.4059	0.5836	0.5511	0.5177	0.4148	0.4065	0.4349	0.4714	0.4942	0.6608	0.3941	0.5546
200172	0.1426	0.1316	0.1655	0.05464	0.1394	0.3142	0.1624	0.0762	0.1005	0.09421	0.1375	0.1157	0.08012	0.2121	0.1004	0.254	0.1877	0.1393	0.06939	0.1276	0.1085	0.135	0.05576	0.1085	0.1063	0.07645	0.1182	0.1788	0.1014	0.07603	0.1263	0.09599	0.1273	0.05383	0.2497	0.07525	0.1149	0.0491	0.1237	0.1245	0.08909	0.09857	0.07065	0.07751	0.07091	0.08346	0.05686	0.0665	0.1697
22955	5.302	4.061	5.933	6.658	5.116	13.09	5.23	4.493	3.811	5.09	4.832	4.576	3.849	11.97	3.425	3.996	7.28	5.107	4.998	4.341	6.817	4.89	2.901	6.106	4.815	3.088	5.559	6.354	4.786	3.605	5.562	3.611	4.36	4.605	4.164	5.06	3.163	3.769	5.656	4.67	4.586	3.235	3.666	3.822	3.462	4.64	6.049	3.605	4.542
100132074	3.76	3.21	1.8	7.583	2.394	12.37	3.828	1.788	1.524	4.926	4.545	3.984	4.32	13.26	3.388	2.097	11.97	5.24	3.042	1.524	3.606	3.823	1.345	6.145	1.776	2.383	2.907	3.967	1.918	2.281	6.727	2.278	2.599	3.495	1.174	3.683	2.152	5.009	6.664	2.038	3.148	1.824	2.049	2.884	3.004	2.721	6.132	1.967	4.688
101929901	0.06329	0.2966	0.07573	0.4925	4.424	0.9522	0.1441	0.5953	0.155	0.06273	0.9669	0.1474	0.1677	0.4569	0.03269	0.4769	0.3928	0.3924	0.08838	0	0.3533	0.2137	0.2269	0.1246	0.2173	0.2947	0.04223	0.3174	0.07429	0	0.7708	0.1278	0.6033	0.1434	1.463	0.2939	0.459	1.348	0.2091	0.9946	0.29	0	0.2957	0.1514	0.06109	0.3362	0.0694	0.3479	0.07767
105378678	0.01909	0.04472	0	0.01392	0.01924	0.04786	0.01087	0.02805	0.02337	0.02365	0	0.04444	0.02949	0.04823	0.03943	0.01079	0.1125	0.02366	0.003332	0.004405	0.01998	0.0282	0.02737	0.002349	0.005461	0.01333	0.0191	0.01197	0.03921	0.004198	0.04068	0.01445	0.06203	0.02702	0	0.06094	0.0173	0.006778	0.03153	0.025	0.02186	0.01633	0.01115	0.01712	0.02764	0.08064	0.03139	0.06294	0.005855
1907	0.03454	0.06069	0.02066	0	0	0	0.01966	0	0	0	0	0	0.0305	0.03325	0	0	0.02143	0	0	0	0.01205	0.01458	0	0.008502	0.009881	0	0	0	0	0	0.02103	0.08719	0.1197	0	0	0	0.02087	0.07359	0	0.02262	0	0	0	0.0826	0.01667	0.01668	0	0	0
59269	1.536	1.737	1.658	1.508	0.8135	6.006	2.008	0.9525	1.36	1.452	0.9086	1.82	1.322	7.161	1.106	1.327	3.231	1.051	1.575	1.164	1.806	1.941	0.975	2.29	1.942	1.251	1.549	1.961	1.271	1.12	1.335	1.114	0.73	1.438	0.6451	2.037	0.718	0.8973	2.539	1.299	1.446	0.7534	1.349	1.194	1.309	1.675	2.364	0.8199	1.794
2981	0	0	0.0494	0	0	0	0	0	0	0	0.05256	0	0	0	0.1279	0	0	0	0.02883	0	0	0	0	0	0.1654	0	0.0551	0	0	0.03632	0.05028	0.04169	0.03578	0	0	0	0	0.2346	0.1364	0	0	0	0	0.04937	0.03985	0	0	0	0
2980	0	0	0	0	0	0	0	0	0	0	0	0	0	0	0.4099	0.06295	0	0	0	0	0	0.1058	0	0	0.239	0	0	0	0	0	0	0	0	0	0.06033	0	0	0	0	0	0	0	0	0	0.04032	0	0	0	0
22887	8.079	9.195	9.577	9.503	4.192	9.669	8.355	8.199	7.027	9.088	6.437	7.915	8.672	10.16	10.59	6.719	9.107	9.03	8.874	8.449	9.045	8.445	7.42	9.762	8.69	8.571	10.08	9.055	8.996	8.725	8.344	8.684	6.924	9.394	6.239	9.308	7.92	6.759	10.18	9.448	9.776	7.689	7.953	8.213	8.11	8.898	10.24	7.395	9.101
284716	3.163	3.071	6.158	6.374	1.591	8.468	4.689	3.246	4.051	6.228	2.222	3.216	4.859	10.15	3.55	1.621	6.244	3.135	5.45	5.369	7.945	3.929	1.029	8.292	6.394	2.101	4.508	7.178	5.773	4.096	3.505	3.076	2.483	5.521	1.25	8.396	1.983	1.763	9.287	5.748	4.182	1.509	2.458	3.883	2.683	5.345	5.596	3.12	4.304
84217	1.18	1.958	1.126	0.6969	0.4533	0.229	1.616	1.404	1.978	0.8911	2.397	1.488	1.65	0.2502	1.067	1.069	0.8021	1.428	1.393	1.699	0.9508	1.352	1.571	1.072	1.166	1.361	0.8905	0.8279	1.633	1.211	1.01	1.773	1.619	1.862	1.542	1.174	1.426	1.417	1.006	1.03	1.078	1.458	2.363	0.9408	2.102	1.499	1.263	2.347	0.7758
728621	1.145	1.131	0.8969	1.047	0.8526	1.347	0.9872	1.014	1.03	1.039	1.085	0.9695	0.8731	1.209	0.9441	0.7419	1.031	1.019	1.059	1.163	1.01	1.04	0.839	1.22	1.008	0.9367	1.147	1.218	1.05	0.9788	1.098	1.076	1.103	1.05	1.323	1.131	1.172	1.268	0.9808	1.116	1.235	0.7989	1.16	0.95	0.9915	1.051	1.192	1.141	0.9251
79717	7.591	8.882	6.31	5.813	2.449	5.039	5.14	5.016	7.376	5.741	6.968	6.287	6.667	5.765	4.749	3.649	5.127	6.053	5.584	4.986	5.045	6.704	6.611	5.444	4.814	4.97	5.518	4.528	5.552	5.454	6.286	4.663	4.494	5.194	1.858	4.759	5.891	7.343	4.576	4.876	5.006	3.964	5.935	5.14	4.612	4.576	4.538	5.481	4.687
10465	2.382	3.145	2.299	3.271	2.237	4.266	2.352	3.039	2.147	2.867	3.253	2.416	2.217	4.734	2.399	2.594	3.301	3.359	2.687	2.985	3.086	3.031	2.67	3.272	2.76	2.652	2.802	2.85	2.779	2.549	3.384	2.636	2.27	2.866	1.874	3.111	3.412	3.011	2.64	3.204	2.989	2.74	2.603	2.47	2.596	2.738	3.106	2.265	2.96
4904	74.78	87.25	55.13	45.15	63.24	218	46.4	35.89	62.05	29.71	93.85	60.74	56.27	364.1	42.03	73.27	101.1	42.48	33.2	33.18	28.12	81.44	97.1	17.5	31.26	48.61	34.03	28.92	36.63	39.47	55.2	45.72	50.76	29.31	67.85	31.21	58.76	78.09	36.42	54.17	31.08	61.81	60.82	44.6	54.5	46.61	30.48	53.77	59.59
149461	0	0.01622	0	0.006734	0	0.00868	0.01577	0	0	0	0.008813	0.02418	0.02445	0.01333	0.007151	0.005217	0	0	0.004834	0.006391	0.00483	0	0.004964	0	0.003961	0	0	0.00868	0	0.01827	0.01686	0.006991	0.024	0.00784	0.03	0	0	0	0	0.03627	0.007929	0.007896	0.008086	0.01656	0.006683	0.01337	0	0.03805	0
64175	3.62	4.466	2.069	2.357	2.874	3.038	2.434	3.475	3.043	2.234	4.814	2.947	3.087	2.533	2.415	3.937	3.659	3.617	2.737	3.655	1.519	3.368	4.006	1.486	2.204	2.825	2.796	2.545	3.252	2.77	4.531	3.328	2.916	2.561	4.415	2.446	2.864	3.716	2.159	3.548	3.085	3.345	2.803	3.073	3.241	2.981	2.175	2.528	2.832
79078	3.19	3.222	3.918	2.639	2.021	3.77	3.788	3.178	3.008	3.006	2.661	3.885	3.169	4.269	4.277	2.629	3.401	2.364	3.387	2.292	2.635	3.127	3.974	3.459	3.624	3.864	2.817	2.207	3.038	3.318	2.59	3.719	3.051	3.886	2.247	2.786	3.185	2.203	3.237	2.916	3.426	4.039	4.363	4.153	4.152	3.774	3.734	4.158	2.906
105378683	0.8599	0.948	1.634	0.7872	0.748	1.332	1.843	1.368	1.239	1.003	0.4508	3.062	1.385	1.582	2.09	1.029	1.883	0.5017	1.13	0.8404	0.9176	1.196	1.922	1.021	1.418	2.12	0.7763	0.5708	1.128	1.691	0.2464	1.788	1.096	1.146	1.169	0.7047	0.9782	0.2155	1.448	0.8611	0.8111	2.192	1.713	1.815	1.855	1.294	1.609	1.39	0.869
100129924	0.08922	0.08709	0.1068	0.1374	0.03998	0.1119	0.04233	0.1399	0.06372	0.1179	0.2556	0.1385	0.04595	0.0823	0.1421	0.1849	0.1569	0.2028	0.07267	0.08922	0.083	0.1192	0.1173	0.09517	0.06807	0.1108	0.1439	0.1025	0.1222	0.1504	0.09961	0.1577	0.1546	0.1263	0.4403	0.1036	0.1887	0.1584	0.1228	0.146	0.1959	0.1781	0.2171	0.0978	0.1722	0.1615	0.1549	0.1062	0.146
107984946	0.08123	0.09515	0.1458	0.079	0.1092	0.2037	0.2775	0.1432	0	0.161	0.1034	0.1891	0.1793	0.1955	0.2097	0.2754	0.1008	0.2014	0.08507	0.1874	0.1417	0.06857	0.05824	0.2199	0.2091	0.2269	0.271	0.2037	0.4767	0.1072	0.09893	0.3691	0.2112	0.184	0.4693	0.1886	0.3927	0.1154	0.08946	0.2659	0.1861	0.2316	0.2846	0.34	0.3528	0.2157	0.2227	0.04465	0.299
374969	12.41	15.24	8.894	13.15	7.494	18.3	8.6	11.17	9.909	7.575	22.28	10.78	10	22.55	10.97	9.034	10.75	13.6	9.145	9.241	10.73	12.63	14.2	9.739	8.558	12.11	9.479	10.56	11.05	8.042	9.016	9.715	9.429	8.656	6.364	7.655	11.05	15.07	11.49	10.09	9.921	10.84	13.09	10.97	12.21	12.06	10.45	15.29	8.643
114625	8.348	9.771	5.196	3.303	2.323	2.598	5.51	3.767	8.624	3.077	4.702	6.974	4.53	3.183	3.819	3.711	3.738	3.488	4.049	2.597	2.596	7.365	7.437	3.034	3.394	5.419	3.538	2.44	5.09	5.072	4.144	4.378	3.236	3.741	1.912	3.097	4.857	5.623	3.449	4.577	3.382	5.255	7.561	4.615	5.502	4.644	3.179	6.804	5.093
51058	3.04	3.077	1.94	1.64	1.831	1.565	2.105	2.468	2.323	1.687	3.344	2.076	2.298	1.49	1.495	2.242	1.368	2.101	1.738	1.699	1.165	2.293	3.174	1.305	2.143	2.635	2.115	1.504	2.017	1.975	2.478	2.399	2.058	1.653	1.522	1.318	2.136	2.384	1.536	0.998	2.043	2.626	2.793	1.9	2.762	2.212	1.467	2.299	1.94
339539	0.04218	0.03705	0.02523	0.08204	0.0567	0.119	0.09604	0	0.01291	0.0627	0.1208	0.0491	0	0.0609	0.04901	0.04767	0.157	0.02615	0.04417	0.0876	0.2354	0.05341	0.05292	0.03115	0.0181	0.1375	0.01407	0.1586	0.07426	0.06493	0.1156	0.1704	0.01828	0.04777	0.1523	0.03672	0.1784	0.04493	0.1394	0.1105	0.09661	0.01203	0.07389	0.08826	0.03053	0.056	0.01156	0.1043	0.02588
6513	25.81	25.85	31.69	14.54	35.81	12.08	21.48	25.56	22.2	23.35	15.05	26.16	25.75	9.839	29.56	34.27	26.55	19.99	22.77	41.31	15.58	23.64	40.9	14.16	21.92	21.07	17.64	21.05	34.83	27.54	18.49	23.39	44.04	21.71	55.44	21.3	19.8	13.93	20.01	25.6	26.31	31.72	20.87	28.49	21.8	22.09	15.56	27.07	22.69
440584	1.043	1.014	2.097	1.295	1.312	0.7232	1.92	0.939	1.63	1.231	1.808	2.144	1.332	0.4485	1.169	0.7022	0.8811	1.293	1.193	0.8397	0.8359	0.824	2.259	1.245	1.498	0.8264	1.303	0.9736	0.9896	1.308	1.081	1.434	2.192	1.658	1.154	1.314	2.333	1.103	1.906	0.9297	1.804	0.6579	0.9846	0.902	1.435	1.446	1.679	1.683	1.388
440585	0.02643	0.0774	0	0.01928	0.008883	0.008284	0.03009	0.0233	0.06472	0	0.04206	0.007692	0.04084	0.02544	0.07848	0.244	0.0164	0.01638	0.01384	0.0366	0.01383	0.07809	0.01421	0.02277	0.007562	0.1231	0	0.04142	0.03102	0.07557	0.01609	0.1601	0.3722	0.007483	0	0.01534	0.5271	0.122	0.01455	0.1038	0.01514	0.05275	0.108	0.03951	0.2615	0.01276	0.02174	0.05084	0.008108
10969	31.13	23.73	29.48	41.57	11.68	32.54	31.42	29.51	25.21	41.62	25.13	26.02	31.54	40.48	34.5	29.45	28.82	39.16	35.04	36.87	39.22	33.88	25.24	43.67	32.81	29.35	37.21	39.07	38.2	35.46	36.12	30.55	31.3	37.61	16.89	32.16	33.39	27.29	31.03	35.78	36.63	23.66	25.91	25.37	26.45	28.86	35.24	30.67	36.99
102465439	0.8176	0.9578	0.9783	1.193	0.5496	0.5125	1.862	0.9612	0.5005	0.4051	0.5204	0.4759	1.083	0.5903	0.4222	0.6161	1.015	1.521	0.5708	0.7547	0.2852	0.3451	1.465	0.805	0.2339	0.3807	1.091	0.5126	0.9597	2.158	0.9958	0.4128	1.063	0	1.771	0.9492	0.4941	1.161	0.9005	1.606	1.873	0.4663	0.9549	0.4888	0.7892	1.382	0	0.8988	0.5016
149465	0.2693	0.2267	0.2417	0.3028	0.07918	0.5011	0.3018	0.1979	0.1752	0.2835	0.2303	0.1959	0.2043	0.3928	0.5084	0.4343	0.1984	0.2139	0.2938	0.299	0.4873	0.1669	0.1026	0.377	0.2817	0.2508	0.2302	0.6752	0.2124	0.3368	0.3228	0.5183	0.8131	0.3621	0.1276	0.1807	0.5492	0.2749	0.2363	0.4573	0.2265	0.1728	0.3341	0.4276	0.4549	0.323	0.3183	0.3561	0.506
105378685	0.1102	0.08936	0.09128	0.1072	0.05697	0.17	0.05791	0.02989	0.05189	0.1176	0.04316	0.06907	0.04491	0.1183	0.1532	0.04471	0.02104	0.05254	0.07102	0.1095	0.1064	0.02147	0.02431	0.09181	0.06305	0.09472	0.07352	0.08502	0.06965	0.07457	0.1032	0.1369	0.1322	0.0384	0.03673	0.05904	0.1229	0.02408	0.05601	0.1221	0.09708	0.06767	0.1188	0.1115	0.1391	0.07776	0.09295	0.06522	0.08321
128218	2.653	1.895	0.6492	4.596	0.6896	1.719	5.279	8.152	3.648	5.406	6.932	5.856	10.6	1.562	13.94	13.22	5.522	5.491	9.318	4.708	0.8465	4.472	23.42	1.399	7.123	17.32	5.088	2.622	7.978	8.704	9.19	9.951	11.34	6.692	3.833	4.398	10.29	9.808	7.16	1.395	8.022	18.11	6.544	9.672	12.8	12.03	2.985	7.883	6.198
149466	0	0	0	0.02886	0	0	0.01689	0.05232	0	0	0.01889	0.08634	0.05239	0.00714	0.04597	0.07825	0.01841	0	0.03107	0.04108	0	0	0.09572	0	0.03395	0.08289	0	0.0372	0.05224	0.0522	0.1084	0.1049	0.05142	0.0504	0.08571	0	0.05379	0.04214	0	0	0.01699	0.1184	0.0693	0.05322	0.1146	0.02865	0.01627	0.03261	0.05461
7075	5.382	7.103	3.898	3.23	5.863	3.051	3.413	5.554	3.82	4.245	4.703	4.477	4.609	2.508	4.148	4.895	5.62	3.954	4.59	4.447	2.146	6.407	5.216	2.78	3.562	3.632	3.214	3.986	6.167	4.838	5.718	4.196	4.451	3.484	10.08	3.417	2.574	2.523	4.793	3.906	3.669	5.002	4.761	6.541	3.168	3.243	3.136	5.765	4.888
4352	0.2679	0.2831	0.1069	0.6489	0.1836	0.1186	0.622	0.4508	0.3602	0.6508	0.2608	0.5442	0.5288	0.1239	0.4341	0.5067	0.176	0.3647	0.3484	0.2909	1.506	0.2927	0.7156	0.2121	0.3667	0.5381	0.2664	1.146	0.3576	0.4205	0.3775	0.6737	0.478	0.4164	0.3566	0.5306	0.6477	0.5745	0.7753	0.1582	0.355	0.7489	0.7056	0.446	0.5629	0.6392	0.2189	0.358	0.361
105378687	0.1733	0.1523	0.1037	0.02107	0.08738	0.02716	0.222	0.5094	0.2387	0.08589	0.4137	0.3026	0.2487	0.07299	0.3916	0.4081	0.08067	0.2686	0.363	0.16	0.06046	0.1829	0.6058	0.064	0.08678	0.3833	0.2602	0.326	0.1017	0.2097	0.6597	1.05	0.7698	0.368	0.5007	0.1761	0.3666	0.8924	0.09545	0.3972	0.397	0.6178	0.5314	0.5441	0.6901	0.3034	0.1425	0.262	0.2924
991	0.5444	0.8857	0.181	1.353	0.5895	1.1	1.877	0.96	0.4814	0.4946	0.9048	0.8978	0.948	0.6696	1.742	1.151	1.164	0.45	0.9925	0.2792	1.087	4.187	3.686	0.1861	0.8912	1.577	0.3632	1.555	0.7633	1.078	1.547	0.8704	0.7339	0.9248	0.3713	0.5794	0.7677	1.16	1.632	0.6337	0.7101	2.777	1.66	1.591	1.066	1.241	0.398	0.9475	2.357
64834	23.88	24.01	10.04	22.9	10.51	4.499	27.92	33.98	28.72	28.8	44.49	40.83	56.08	4.281	65.68	82.82	27.36	28.18	35.84	26	4.997	31.15	119.6	5.094	33.92	78.27	25.07	17.93	36.73	43.36	46.46	54.42	61.61	37.49	34.45	27.57	63.73	64.08	38.23	21.74	35.57	110.1	40.88	68.92	70.34	67.95	16.12	53.47	41.82
102466723	2.934	2.148	0	1.783	2.465	2.759	2.923	5.605	2.245	2.544	6.536	5.549	3.238	0.706	2.651	11.33	2.731	5.001	5.121	5.416	1.023	2.477	6.573	0.9027	3.987	5.122	3.181	3.219	4.735	2.258	5.806	7.036	5.72	2.907	2.648	3.832	7.092	9.376	3.231	3.842	6.72	10.04	5.568	5.262	7.08	6.552	2.815	2.822	3.15
112268225	0.1425	0.1602	0.1569	0.1829	0.4521	0.1	0.4153	0.4289	0.2094	0.2655	0.3991	0.2654	0.2869	0.09327	0.2502	0.6142	0.07782	0.2403	0.1831	0.363	0.1074	0.2261	0.5966	0.09541	0.287	0.6051	0.2054	0.2573	0.2342	0.2908	0.3679	0.5525	0.5977	0.2259	0.8892	0.2713	0.4203	0.8987	0.1318	0.1791	0.4635	0.7151	0.3462	0.3749	0.4016	0.322	0.2	0.188	0.1469
112950	9.697	10.27	12.34	14.34	5.502	11.42	10.4	9.984	10.55	12.98	12.63	9.485	9.68	11.49	10.56	9.345	10.07	11.72	9.92	8.94	13.2	10.73	10.57	11.13	10.4	9.671	10.79	12.31	10.14	8.898	13.25	8.526	9.17	10.19	11.34	10.26	8.958	10.23	11.42	10.69	9.966	9.588	8.081	8.054	9.918	10.3	10.46	9.268	13.63
107984947	5.769	4.578	6.124	7.15	2.877	5.891	5.244	5.798	5.526	6.594	7.877	5.362	5.546	5.508	5.935	4.978	5.947	5.364	4.84	3.736	6.687	5.106	4.937	6.024	5.91	4.982	6.053	6.533	4.86	3.765	7.309	4.04	5.725	5.163	6.653	3.997	5.174	4.494	5.636	4.935	4.689	5.253	4.075	3.727	6.108	5.302	5.408	5.268	6.965
23334	3.315	3.363	2.509	2.091	2.017	3.077	3.368	2.735	3.351	2.346	3.018	3.655	3.152	2.559	2.917	4.098	2.688	2.606	3.317	3.368	1.824	3.415	5.139	2.083	3.373	4.336	2.69	2.526	3.719	3.436	3.46	4.307	3.394	2.589	2.084	2.963	3.462	2.723	2.825	2.941	3.333	5.001	3.775	3.395	4.077	3.853	2.467	3.141	2.787
100873952	3.996	3.678	2.433	2.845	1.343	2.594	3.046	3.523	3.276	2.97	3.815	3.198	3.591	2.524	2.782	4.355	2.568	4.069	3.089	3.425	2.34	2.951	5.295	2.231	3.144	4.186	3.594	2.863	3.685	3.17	4.301	3.746	4.112	2.99	1.752	2.361	4.269	3.395	3.065	2.523	3.882	4.15	3.5	2.688	2.721	3.635	2.699	2.628	2.758
102465440	0	0.4002	0	0.3323	0	0	0.3889	0.4016	0	0	0.4349	0.3976	0	0	0	0.7722	0.424	0	0	0.3153	0	0	0	0.1682	0	0.3181	0	0.4283	0	0	0.416	0	0.296	0	0	0	0	0	0.3762	0	0	0.3896	0	0	0	0.1649	0	0	0
81888	6.411	5.393	3.747	5.332	4.625	10.35	4.988	6.14	4.955	4.661	8.208	5.921	5.77	6.284	3.975	7.423	5.714	6.736	5.798	5.449	3.739	5.986	6.016	3.948	4.553	7.376	5.186	5.074	6.522	5.716	8.29	6.348	6.907	4.625	4.844	3.75	7.3	7.506	3.844	5.138	6.166	6.013	6.808	4.854	7.263	5.025	4.641	5.959	6.591
5792	31.8	23.84	40.31	26.01	17.98	29.96	36.33	19.58	27.93	33.67	15.38	31.54	27.14	38.53	21.29	21.33	28.94	19.67	28.43	26.65	35.64	27.7	31.16	24.57	25.79	23.21	24.66	30.78	26.64	29.64	22.41	26.52	19.03	26.09	11.84	20	20.6	13.41	29.75	12.79	23.98	28.92	29.57	26.72	25.96	27.99	26.9	24.11	33.24
9682	8.757	10.47	11.24	7.37	6.8	10.94	8.773	7.796	8.757	9.648	6.778	7.132	8.126	12.22	7.349	5.77	10.32	6.483	8.948	8.549	7.67	8.706	10.06	8.675	9.045	8.204	8.048	7.136	8.071	8.414	6.2	7.903	5.715	8.437	4.075	9.037	6.358	4.596	9.206	7.856	8.453	7.776	8.211	7.688	7.807	9.039	9.41	6.904	9.083
100132774	3.628	3.693	4.171	3.714	3.003	4.33	3.193	3.818	3.181	3.706	4.276	2.729	3.176	4.407	2.667	2.328	3.834	3.83	3.097	3.159	3.15	3.33	3.794	3.487	3.227	3.556	3.848	2.721	2.808	2.899	3.647	2.912	2.718	2.799	2.563	2.98	3.37	2.678	3.019	3.174	3.557	2.963	2.831	2.576	2.263	3.228	3.231	2.612	3.947
6487	4.13	2.904	4.79	5.762	2.873	6.874	4.975	4.384	3.392	6.408	3.174	3.56	4.254	7.077	3.454	3.631	5.44	5.468	4.897	6.765	7.201	4.301	2.411	5.845	4.961	2.857	5.534	6.063	4.687	4.269	4.884	3.472	3.983	5.813	3.403	5.113	3.547	2.904	4.907	4.18	5.264	3.019	3.704	3.563	3.101	4.122	5.546	3.407	4.425
101929592	0.2659	0.436	0.2545	0.1034	0.07148	0.06666	0	0.1875	0.0651	0.1054	0.4061	0.1857	0.1408	0.1535	0.2197	0.08013	0.264	0.06592	0.1485	0.09816	0.1484	0.04488	0.1525	0.1309	0.1521	0	0.2129	0.06667	0.1872	0.04677	0.259	0.1611	0.5069	0.1204	0.2304	0.1852	0.1285	0.3021	0.1171	0.06963	0.0609	0.06064	0	0	0.05132	0.1797	0.2915	0.05845	0
102464830	0	0.9423	0	0	0	0	0	0	0.4925	0	0	0.4682	0	0	0.2077	0	0	0	0	0	0	0	0	0.198	0	0	1.61	0.5043	0	0.3538	0	0	0	0	0	0	0	0	0	0	0	0	0	0	0	0	0	0	0
9048	0.2052	0.1653	0.3223	0.1996	0.2242	0.4986	0.2045	0.196	0.3141	0.3433	0.1796	0.07466	0.2265	0.3581	0.1391	1.315	0.3343	0.3976	0.3672	0.4736	0.179	0.2599	0.1471	0.101	0.1835	0.09556	0.2653	0.3056	0.1656	0.1693	0.1875	0.2202	0.3668	0.1307	0.5744	0.2085	0.07752	0.2551	0.226	0.2016	0.1469	0.2487	0.1199	0.2147	0.08668	0.0991	0.2251	0.2397	0.3148
105378688	0.7793	0.7927	0.6135	0.758	0.9098	0.8742	0.5604	1.133	0.9793	0.6707	2.324	1.098	0.9778	0.5132	0.7519	1.205	0.6618	1.602	0.7159	1.439	0.6152	1.039	1.147	0.5755	0.9387	1.279	0.821	1.26	1.083	0.902	1.499	1.139	1.653	0.8361	1.363	0.619	1.314	1.34	0.6098	0.7788	1.221	1.123	0.9341	0.3924	1.049	0.9605	0.7871	0.789	0.8304
101929609	3.968	3.528	5.285	2.31	1.46	2.233	5.26	3.439	5.071	3.803	1.456	5.765	6.023	2.3	7.898	6.504	3.109	1.921	5.379	4.665	3.9	5.281	10.35	3.978	5.883	9.089	3.614	4.594	7.683	6.943	2.998	8.057	7.266	5.068	3.598	5.346	5.094	1.543	5.455	2.883	4.147	9.712	5.108	6.823	8.289	7.629	3.573	5.747	3.376
9670	19.62	18.21	21.98	20.69	9.646	11.13	20.41	23.87	19.4	21.52	22.14	23.77	28.83	11.56	32.96	34.56	17.33	19.83	24.94	22.64	18.69	20.93	44.47	18.44	25.66	40.55	19.76	22.23	29.63	26.93	24.95	33.94	32.1	22.68	18.54	21.76	29.44	20.59	25.53	15.76	27.06	40.05	24.16	29.76	33.45	31.54	18.99	23.07	22.55
1802	5.504	4.743	5.775	5.688	3.426	6.981	4.899	5.122	4.936	6.199	4.775	4.787	4.996	6.312	6.633	5.605	7.314	5.278	6.235	4.655	5.537	4.761	6.176	7.053	6.041	5.976	5.615	6.641	5.856	5.733	5.427	5.85	5.6	5.456	5.065	5.74	4.425	4.185	6.56	5.184	5.973	5.309	4.518	5.523	5.933	5.769	6.194	5.137	5.501
533	63.12	64.5	91.37	103.6	22.99	93.05	58.36	54.9	61.66	78.91	75.55	50.98	71.16	91.25	64.35	43.3	72.65	75.27	63.01	54.91	95.14	57.79	42.98	88.53	57.59	47.65	70.23	92.98	63.51	55.38	81.9	50.27	54.56	59.61	39.54	61.34	47.63	42.88	81.19	60.18	59.1	35.74	41.58	47.14	48.89	56.95	62.59	45.93	74.31
8704	29.36	19.3	24.62	64.22	40.96	96.56	29.3	20.01	21.83	34.91	33.81	20.42	23.29	96.36	17.47	18.57	64.99	29.32	20.84	20.31	80.56	25.37	23.23	38.27	22.28	19.66	22.25	74.8	20.23	20.72	33.65	16.35	24.84	23.21	20.1	29.47	16.79	25.79	58.08	18.2	21.71	16.39	18.51	20.01	14.89	23.12	30.49	16.65	25.19
149473	8.334	5.785	6.862	9.354	7.469	13.28	8.157	9.206	7.221	8.437	9.079	7.356	6.197	11.49	4.841	7.48	7.037	10.25	8.348	9.717	9.181	6.583	5.09	11.01	7.539	4.705	9.094	12.81	8.734	7.574	9.972	6.676	8.278	7.488	5.092	5.941	7.383	7.707	7.318	5.34	8.466	6.374	6.053	6.197	5.206	6.589	8.088	6.804	5.482
6536	9.406	10.36	3.734	3.777	3.704	3.872	7.806	5.318	8.331	5.988	9.494	12.05	12.05	3.475	14.06	21.95	3.618	5.275	8.003	6.186	2.991	8.308	18.78	2.438	5.983	12.41	5.481	4.611	5.934	10.7	9.707	11.18	11.57	6.857	5.525	4.88	9.928	9.483	5.829	4.892	6.876	23.16	28.17	15.91	16.8	14.97	3.295	14.67	6.77
107984948	1.923	1.208	0.8002	0.7588	1.161	0.2795	1.396	2.85	2.422	0.9941	2.802	4.411	2.067	0.295	1.943	2.121	1.107	2.556	1.576	0.8745	0.7581	1.388	3.995	0.6173	1.148	5.319	1.45	0.9782	1.439	2.794	2.783	2.87	2.221	2.24	1.529	1.197	3.907	5.857	1.227	0.8027	2.17	2.32	4.653	2.232	2.932	2.61	1.253	4.104	1.983
128209	0.09349	0.1314	0.1044	0.0485	0.2346	0.09377	0.02129	0.01465	0.03053	0.03088	0.1349	0.07255	0.06054	0.08399	0.09978	0.1362	0.06188	0.07727	0.04352	0.04027	0.1044	0.1947	0.09831	0.03375	0.03923	0.06965	0.0707	0.02344	0.01463	0.0658	0.05314	0.1007	0.108	0.02118	0.04501	0.01447	0.0678	0.1151	0.02746	0.0653	0.0928	0.04265	0.05096	0.1491	0.1083	0.1023	0.03417	0.02741	0.09943
105378952	0	0	0.01889	0	0.01061	0	0	0	0	0	0	0	0	0	0	0	0	0	0	0	0	0	0	0	0	0	0	0	0	0	0	0	0	0	0	0	0	0	0	0	0	0	0	0.009439	0	0	0	0	0
55929	22.05	18.35	20.21	25.7	14.43	20.59	20.57	25.11	18.6	28.77	24.06	19.63	20.58	22.63	20.74	20.51	22.6	34.22	23.11	22.52	23.01	24.18	19.94	25.65	21.38	21.06	29.34	24.16	30.46	21.24	29.1	22.26	23.68	25.6	17.8	21.82	25.38	20.78	20.04	25.21	26.25	19.67	21.25	17.75	19.14	21.01	24.72	19.67	20.41
79033	49.55	41.45	57.34	64.71	34.26	66.07	49.04	49.26	44.59	61.37	45.83	45.55	49.93	67.32	52.7	37.62	57.82	63.35	55.05	54.72	64.06	44.57	36.61	76.27	52.71	46.94	56.84	61.23	53.49	53.06	61.6	52.45	55.16	54.16	31.94	50.41	49.24	40.09	57.16	47.75	52.84	40.27	50.94	48.29	42.24	47.4	57.83	48.13	53.27
100874278	0.8683	0.9389	1.146	0.6713	0.8979	1.312	0.5577	0.8376	1.445	0.6179	0.8787	1.037	0.806	0.6001	0.7819	1.225	0.9396	0.8557	0.6529	1.377	0.8699	0.8458	1.548	0.559	0.9045	1.845	1.174	1.424	0.8886	1.214	1.058	1.709	1.389	0.6304	1.19	1.008	0.915	0.7906	0.8583	0.5248	0.9946	1.803	1.534	1.624	1.633	1.355	0.9034	0.8077	0.847
106635545	0	0	0	0	0	0	0	0	0	0	0	0	0	0	0.05962	0	0	0	0	0	0	0	0	0	0.1321	0	0.3081	0	0	0.3047	0	0.4663	0	0	0	0.134	0.1395	0	0	0	0	0	0.1348	0.1381	0	0.05574	0	0	0
55182	10.44	8.566	10.68	15.94	5.243	10.67	13.42	15.09	9.317	16.27	11.49	13.97	16.46	11.64	16.37	18.82	11.58	16.64	17.03	20.43	13.99	12.76	20.07	15.28	16.36	19.07	16.55	15.09	18.16	16.98	16.75	18.77	16.48	18.48	16	17.59	20.5	15.66	17.64	17.71	20.15	24.34	13.19	17.04	20.17	23.03	14.38	13.37	16.77
107984951	0.2701	0.3164	0.2154	0.4378	0.121	0.2257	0.3075	0.4233	0.7716	0.4461	0.3438	1.153	0.6359	0.04333	0.7439	0.7462	0.2235	0.4465	0.3143	0.6648	0.06281	0.152	2.13	0.133	0.2576	1.257	0.6007	0.4515	0.7397	0.7128	1.096	1.182	1.17	0.2039	0.6502	0.4181	0.5441	2.174	0.2975	0.4716	0.4124	1.335	1.577	1.615	1.39	0.9563	0.09872	0.4948	0.3314
100847089	0	0	0	0	0	0	0.4732	0	0.5089	0	0	0	0	0	0	0.3132	0	0	0.2902	0	0	0	0	0	0.7134	1.161	0	0	0	0.3656	0	0.8393	0	0	1.201	0	0	0	0	0	0.9521	0.474	0	0.497	0.4012	1.605	0	0	1.53
107984950	6.641	4.607	7.367	9.703	2.827	6.998	8.431	8.314	5.001	10.01	5.045	7.581	8.281	7.652	8.867	7.774	7.538	9.368	9.923	11.61	8.934	7.662	9.81	10.85	9.737	9.917	9.71	8.952	11.08	9.488	8.64	9.234	8.357	9.517	6.347	9.404	8.703	6.199	9.655	9.053	10.13	9.981	6.652	8.339	9.345	11.16	8.709	6.785	8.168
79639	3.209	2.553	2.88	2.833	1.031	2.416	2.72	2.368	2.989	2.895	1.565	2.619	3.21	3.11	2.837	2.727	2.705	2.476	2.508	2.777	2.306	2.576	2.207	2.722	2.524	2.655	3.258	2.744	3.255	3.03	2.729	2.914	2.622	2.804	1.94	2.521	2.445	1.684	2.478	1.85	2.756	3.113	2.536	2.826	2.542	2.358	2.524	2.751	2.247
109623472	0	0	0	0	0	0	0	0.2932	0	0	0.3175	0.2903	0.2202	0	0.2576	0.7516	0	0	0	0	0.174	0.2105	0.5364	0.3683	0.1427	0.4644	0.3328	0	0	0.2194	0.3037	0	0	0.2824	0	0	0.3014	0	0	0	0	0.5688	0	0.8946	0	0.1204	0.5469	0.2741	0
339541	0.6512	0.7703	0.6264	0.6955	0.781	0.8004	0.865	0.9232	0.8286	0.6011	1.252	1.315	0.4059	0.5531	0.4484	2.069	0.6577	0.8469	0.5795	0.8899	0.4722	1.056	0.6133	0.5155	0.6393	0.7313	0.852	0.6964	0.7269	0.7189	1.423	0.9476	1.461	0.3687	0.8115	0.4151	1.335	1.605	0.45	0.928	0.5923	0.568	1.454	0.6107	0.8997	0.7059	0.5531	1.06	0.8148
105378690	0.4558	0.483	0.2597	0.6544	0.496	0.7619	0.5436	0.7399	0.7175	0.3441	0.746	0.96	0.2683	0.3238	0.3138	1.161	0.4579	0.6189	0.5758	0.7212	0.4845	0.5313	0.3579	0.5984	0.4967	0.869	0.6372	0.8436	0.6114	0.6873	1.189	1.074	0.9404	0.4916	0.5643	0.2772	1.364	1.295	0.239	0.6537	0.4723	0.5446	1.065	0.4671	0.7123	0.4925	0.476	0.9066	0.6924
26828	0.215	1.007	0	1.045	1.156	0.8086	1.469	0	1.579	0.6392	1.095	1.001	0.1898	0.2069	0.222	1.458	0.2668	0.5331	0.3002	1.786	0.15	0	0.4624	0.2117	0.369	0.4004	0.5738	0.2695	0.5047	0.1891	0.2618	1.085	0.9315	0.7304	0.9315	0.2496	1.299	2.748	0.4735	0.563	1.477	0.4904	1.758	0.5141	0.2075	0.519	0.7072	0.4726	0.7914
26830	0	0	0	0	0.6705	0	0.2839	0.5863	1.221	0	0.3175	0	0	0.12	0	0	0.3095	0	0	0	0.348	0	0	0.3683	0.1427	0.2322	0	0	0.8781	0.4387	0	0.2518	0.6483	0.2824	0.3602	0	1.507	0.7084	0.2746	0	0.5712	0.5688	0	0.2982	0.2407	0.2408	0	0	0
11004	0.4354	0.6605	0.1281	0.5415	0.3934	0.6443	0.902	0.2853	0.5593	0.3183	0.527	0.3822	0.4033	0.3195	0.258	0.3119	0.372	0.3186	0.2541	0.3689	0.08963	1.85	0.5066	0.1195	0.4288	0.4652	0.2524	0.2237	0.5026	0.3955	0.678	0.3243	0.3835	0.2425	0.3711	0.174	0.4486	0.4258	0.1494	0.1309	0.1962	0.2849	0.5918	0.2219	0.4754	0.2447	0.1957	0.5806	1.007
109623476	0	0	0	0	0	0.4283	0.3889	0	1.255	0.3385	0.4349	0	0	0.1644	0.1764	0	0	0.4235	0	0.3153	0	0	0	0.1682	0.1955	0	0.4559	0	0.401	0	0.8321	0	0.296	0	0.9868	0	0.8258	0	0	0.4474	0.3913	0	0	0	0.3297	0	0	0	0
6202	342.2	336.4	217.8	244.5	361.3	409.1	254.2	270.8	256.8	224.5	466.9	326.8	255.5	539.7	253	382.3	297.1	322.2	246.8	260.9	211.5	370	397.9	185.1	204.8	299.6	236.6	200.4	289.6	216.4	323.9	260	364.7	211.7	409.9	177.2	331.3	532.3	184.8	351	256.4	291.5	285.9	245.3	268.7	288.3	215.1	318.4	290.5
26811	21.9	17.37	26.21	28.19	13.14	43.52	25.32	16.24	19.39	18.7	31.75	23.54	23.8	35.03	21.58	26.16	20.49	18.38	23.06	11.82	25.16	21.9	18.6	22.07	22.17	15.69	15.29	28.73	22.15	14.23	22.98	17.35	19.57	22.9	20.44	17.61	28.1	11.01	17.44	23.39	17.37	17.68	19.29	17.33	16.59	22.94	26.24	20	26.05
94161	1.272	3.279	0.3045	0.7425	2.052	0.6381	1.159	2.393	1.869	2.017	0	1.777	2.022	1.592	1.314	4.218	3.158	1.262	1.599	2.349	1.42	2.363	1.459	0.7516	1.019	2.37	1.698	1.595	3.883	0.8954	1.24	3.854	2.867	2.305	2.573	3.545	2.461	0	1.682	2.666	1.166	2.902	1.189	0.6086	1.719	1.72	1.116	1.958	0.9367
94162	4.917	7.817	1.261	9.907	4.722	7.486	3.999	11.56	5.161	4.177	9.39	5.315	2.791	3.381	3.809	10.85	7.846	15.68	8.092	5.187	3.186	6.226	3.525	3.977	5.024	4.579	8.202	4.404	5.359	2.472	8.127	3.192	7.305	7.557	3.044	4.485	11.04	7.483	7.737	8.739	7.241	5.208	4.102	2.52	6.781	6.275	5.777	3.475	6.465
94163	3.253	6.35	2.595	3.515	6.802	4.984	1.234	2.124	3.098	2.865	10.12	4.207	5.744	6.436	2.053	13.07	4.934	8.513	3.028	10.01	5.043	3.966	2.591	3.203	2.688	5.721	4.582	2.266	4.242	2.226	4.402	3.649	8.456	2.456	19.84	4.615	5.679	4.62	1.592	12.78	4.139	2.061	2.11	3.889	2.442	2.443	3.17	2.384	3.104
266675	0.4872	0.3639	0.321	0.4189	0.4651	1.399	0.2653	0.5146	0.4236	0.2659	0.6561	0.4356	0.293	1.39	0.3099	0.4097	0.6134	0.744	0.276	0.3845	0.3251	0.3516	0.162	0.5805	0.3676	0.2827	0.4098	0.6285	0.2735	0.2981	1.058	0.5276	0.4834	0.3678	0.1836	0.2459	0.4864	0.3309	0.3577	0.4161	0.558	0.1933	0.5195	0.3884	0.2794	0.2659	0.4181	0.3493	0.6325
1263	12.11	8.901	2.219	2.075	1.767	3.443	2.706	2.477	6.228	1.508	7.495	13.75	4.698	4.502	4.208	8.12	2.983	2.411	2.124	2.584	1.878	6.11	8.268	1.666	2.39	4.099	3.256	2.732	1.744	2.344	3.717	5.691	3.526	2.661	1.99	2.477	3.449	3.811	3.292	2.947	2.361	3.583	3.691	3.466	4.406	3.764	2.192	3.85	5.269
343521	1.133	0.8746	0.2552	0.05835	0.1523	0.07522	0.3491	0.2508	0.7754	0.08588	0.3904	1.249	0.259	0.1123	0.3683	1.115	0.1489	0.1157	0.1303	0.3692	0.07441	0.6021	0.6882	0.08532	0.1793	0.5214	0.338	0.1504	0.2034	0.1407	0.2192	0.8952	0.4159	0.1359	0.2022	0.2167	0.2256	0.142	0.2937	0.2008	0.1756	0.2889	0.3036	0.4304	0.3925	0.2639	0.1462	0.3591	0.2209
149478	3.157	1.921	0.4677	0.2311	0.2266	0.2114	0.9162	0.5766	1.924	0.5316	1.59	2.917	0.8797	0.0959	0.7401	2.593	0.5707	0.3896	0.4227	0.863	0.2887	1.695	1.56	0.4037	0.6095	0.9491	1.191	0.4132	1.223	0.5461	0.812	1.664	0.8036	0.6683	0.2767	0.6228	0.6484	0.5116	0.709	0.572	0.7461	0.6381	0.8592	0.8431	0.9543	0.6772	0.5546	0.9098	0.5642
107984952	1.312	1.1	0.05413	0.209	0.2737	0.2552	0.2833	0.359	0.5123	0.1905	2.03	0.5924	0.2596	0.0762	0.1227	1.244	0.1965	0.4627	0.2369	0.4176	0.1341	0.821	0.5595	0.1336	0.1877	0.3791	0.3622	0.2127	0.4381	0.3383	0.3443	0.217	0.3724	0.1665	0.3104	0.1444	0.3281	0.8835	0.1619	0.3554	0.4534	0.1548	0.251	0.2434	0.131	0.2512	0.1736	0.2238	0.4302
8643	2.427	1.685	1.11	1.647	1.698	5.41	1.702	2.019	1.79	1.285	2.758	2.076	0.9148	3.395	1.012	1.447	1.679	2.129	1.463	1.642	1.436	1.985	0.9328	1.835	1.329	1.604	2.14	2.058	1.794	1.802	3.06	1.715	1.48	1.318	0.8747	1.186	1.241	2.009	1.021	1.803	1.945	0.8957	1.79	1.46	1.196	1.126	1.416	1.238	1.556
8891	6.814	7.134	7.217	7.247	3.369	8.175	6.778	7.459	6.342	7.093	6.98	5.767	7.417	8.43	6.968	5.408	5.286	8.631	8.189	7.971	7.316	6.67	6.016	9.766	6.84	6.446	8.911	7.709	7.562	7.252	7.143	6.683	5.388	7.163	4.992	7.65	7.349	5.785	6.589	7.68	7.906	5.684	5.397	6.334	6.635	7.394	8.589	7.168	7.449
79654	13.38	12.62	13.68	9.748	5.795	19.26	9.825	10.24	11.93	9.019	12.42	9.641	12.29	19.12	9.056	11.09	10.48	9.865	10.75	10.61	8.293	10.96	12.9	10.71	10.45	10.61	11.04	11.39	11.91	11.12	12.77	10.08	8.877	9.702	6.227	8.239	10.15	7.442	9.939	8.804	11.11	10.33	10.4	9.017	10.14	10.39	10.37	8.251	11.44
7389	47.54	45.78	47.71	37.9	21.73	27.8	36.85	40.05	44.06	38.74	47.32	35.26	43.32	34.9	35.51	35.5	32.62	47.33	40.24	39.82	36.31	42.1	39.74	40.4	38.72	37.32	42.34	36.3	45.09	39.55	43.56	35.02	35.69	39.32	21.58	34.04	40.96	30.34	30.6	40.89	42.93	30.7	36.53	28.4	32.5	34.67	34.71	40.62	35.91
57643	1.867	2.511	1.944	1.673	1.801	3.165	2.035	1.959	1.845	1.539	1.45	1.808	2.003	2.803	1.671	1.662	2.312	1.516	2.008	1.577	1.659	2.194	2.2	1.523	1.689	1.898	1.816	1.874	1.985	1.897	1.917	2.325	1.632	1.749	1.209	1.686	1.523	1.142	2.07	1.376	2.043	1.962	2.039	1.997	2.489	1.894	1.804	1.555	1.818
105378691	0.2302	0.129	0.1078	0.1753	0.1615	0.1004	0.2508	0.1648	0.3432	0.129	0.2039	0.3146	0.2121	0.1156	0.2895	0.3545	0.2858	0.3972	0.2237	0.1294	0.0908	0.2028	0.2943	0.04436	0.1718	0.2983	0.2605	0.1255	0.188	0.2114	0.2926	0.3336	0.2776	0.2154	0.2314	0.186	0.3751	0.327	0.1874	0.118	0.2866	0.274	0.4443	0.1676	0.4542	0.2175	0.1756	0.4182	0.1351
400752	0.3354	0.1879	0.157	0.2411	0.2352	0.128	0.3155	0.24	0.5	0.1879	0.2785	0.4583	0.309	0.1334	0.3992	0.4396	0.4163	0.5786	0.3258	0.175	0.1323	0.2954	0.4287	0.05744	0.2503	0.4074	0.3795	0.1463	0.2739	0.2951	0.4263	0.4712	0.4044	0.3138	0.337	0.2709	0.5464	0.4557	0.273	0.1719	0.4009	0.3826	0.6302	0.2441	0.6194	0.3169	0.2559	0.5771	0.1968
84842	0.8242	0.6546	0.8191	1.413	1.54	0.7006	0.9067	1.018	1.249	0.8446	0.8181	1.74	0.9622	1.002	1.638	0.8948	1.561	1.749	1.151	0.4513	0.9844	0.8373	0.6911	0.3508	0.6954	2.693	1.23	0.9984	1.689	2.114	1.378	2.003	0.7506	1.582	0.7264	1.087	2.617	1.29	1	0.5123	1.376	1.338	3.41	1.036	2.104	0.769	0.5821	2.38	0.5829
4595	3.43	2.376	2.061	2.042	2.641	2.168	2.512	3.163	2.849	1.679	4.014	3.073	2.658	2.223	2.429	4.129	2.932	2.885	2.286	2.22	1.47	2.998	4.107	1.461	2.17	3.99	2.313	2.168	2.907	2.467	4.004	3.672	3.602	2.055	2.95	2.198	3.596	4.124	1.897	2.106	2.788	3.661	4.031	2.647	3.744	3.106	1.935	2.902	2.227
114034	2.577	2.762	1.743	2.355	1.603	1.598	2.032	2.387	2.475	2.463	2.063	2.734	2.315	1.858	2.374	2.861	2.531	2.991	2.67	1.883	1.359	2.959	2.794	1.842	2.12	2.925	2.843	1.541	2.853	2.411	2.561	2.942	1.886	3.155	1.486	2.558	3.18	2.198	2.427	2.408	2.701	2.554	2.945	2.264	2.821	2.471	2.486	2.462	2.871
10420	2.428	2.426	1.108	2.756	1.779	2.657	3.236	3.923	3.53	2.776	4.145	4.537	4.029	2.415	5.456	5.476	2.822	3.252	3.64	3.403	1.229	2.749	9.274	0.8275	2.839	7.94	3.056	2.138	5.261	4.665	3.718	7.265	4.785	4.478	6.228	3.177	7.116	5.317	3.747	1.808	4.26	7.159	5.14	4.971	7.25	6.642	2.199	7.212	3.139
126661	4.571	4.206	0.2109	1.071	3.45	0.5662	4.49	1.852	9.724	0.6441	2.23	9.142	3.112	0.3393	4.13	4.44	1.586	2.854	1.892	1.088	0.9913	2.055	4.114	0.1518	1.147	7.754	2.19	0.7458	1.771	5.271	1.274	7.708	3.179	1.721	1.861	1.164	11.18	8.386	2.232	0.7933	2.473	7.324	14.03	6.045	8.123	2.191	1.135	23.59	1.527
25974	13.69	11.77	8.258	8.593	8.188	6.167	9.62	10.39	13.43	8.942	17.77	13.27	11.36	6.401	8.607	10.89	9.259	11.1	9.65	8.863	6.399	10.1	17.5	6.306	9.128	12.43	9.489	7.389	9.108	10.79	11.04	11.07	11.44	9.29	13.06	7.345	15.11	17.62	7.956	7.61	9.412	11.3	15.7	10.33	11.78	10.26	7.821	16.6	9.273
5052	163.2	159.6	99.17	94.12	105	68.17	120.4	110.2	172.7	91.52	181.3	171.4	134	72.43	101.1	131	101.8	116.7	112.1	99.3	69.62	124.8	216.1	65.2	97.81	154.5	103.6	71.46	95.8	121.3	107.2	121.2	117.9	111	164.8	81.5	187.3	182.3	84.02	79.82	101.3	140.2	198.1	122.3	145.8	120.1	85.46	223.1	106.4
10327	25.12	25.57	14.53	15.81	10.25	18.52	16.93	15.72	18.97	15.87	24.12	20.84	17.94	22.07	15.29	20.12	18.57	23.09	19.97	21.29	13.65	23.11	21.81	17.1	18.6	18.64	17.35	15.33	20.97	17.07	20.03	16.07	14.84	17.35	11.24	14.75	20.3	18.21	14.5	19.63	18.36	16.19	20.78	13.36	19.14	17.27	14.6	18.62	16.16
4678	15.19	19.6	10.12	18.85	25.18	26.61	16.75	20.79	14.07	14.75	33.82	17.07	15.3	26.83	16.92	30.53	24.56	20.3	14.83	19.31	12.66	17.57	31.21	10.07	13.47	19.59	16.41	15.83	15.67	15.61	27.04	21.08	21.71	14.49	24	19.73	27.87	37.82	20.11	18.35	18.14	29.15	19.5	20.26	24.03	27.32	15.05	17.59	25.02
149483	0.2641	0.3261	0.1623	0.2916	0.2207	0.1432	0.2275	0.2685	0.1923	0.1485	0.5088	0.2659	0.2899	0.05496	0.2728	0.6454	0.2037	0.3893	0.1943	0.2767	0.06473	0.235	0.4708	0.123	0.1307	0.3855	0.2333	0.2148	0.2513	0.2386	0.4868	0.454	0.4453	0.2182	1.082	0.1491	0.578	0.5576	0.2987	0.6075	0.2207	0.5617	0.3168	0.3584	0.3445	0.4204	0.1096	0.2746	0.3416
60313	13.95	14.87	11.41	10.89	10.23	8.192	12.4	12.88	11.6	10.89	11.63	11.77	12.96	7.11	12.74	11.95	10.44	12.73	13.01	15.42	9.063	13.22	17.67	10.02	12.74	15.33	12.26	10.72	14.13	13.1	11.79	13.68	13.29	12.28	13.72	13.1	13.92	12.69	11.9	13.87	13.84	19.57	14.32	15.21	15.49	17.54	11.11	13.3	14.57
728963	0.5457	0.9588	0.4897	0.7165	4.951	1.231	0.2796	1.155	0.4009	0.2704	4.62	0.5717	0.5541	0.7091	0.1691	1.665	1.084	1.421	0.2476	1.335	0.9327	0.8061	0.8998	0.6716	0.3747	0.5589	0.6007	0.9579	0.8327	0.816	2.226	0.4683	1.75	0.4635	4.847	0.4118	1.055	5.697	0.3305	2.537	1.062	0.8091	0.5417	0.6199	0.2897	0.3425	0.2992	0.2699	0.7366
51249	8.397	10.89	6.55	7.473	5.941	6.372	7.548	8.113	7.992	8.103	9.565	7.024	7.775	7.355	5.97	6.661	6.139	7.587	7.275	7.014	5.503	8.667	7.885	6.369	7.956	7.566	7.917	6.458	8.48	7.372	7.846	7.089	6.717	7.489	7.955	6.512	8.65	8.354	6.159	7.88	8.06	7.057	8.696	7.053	7.564	8.183	7.046	8.091	7.405
3652	3.865	4.679	3.126	2.022	2.13	1.874	3.454	2.741	4.526	2.177	2.617	4.028	3.219	2.59	3.194	2.502	2.189	2.041	2.95	2.66	1.783	3.282	5.167	2.271	2.98	4.023	2.305	2.05	2.875	3.786	2.449	3.84	2.717	2.971	2.361	2.72	3.252	2.817	2.512	1.751	2.496	4.338	4.685	3.379	3.801	3.149	2.563	4.224	2.068
105378693	0	0	0	0	0	0	0	0	0.03855	0	0	0.0733	0	0.04546	0.1789	0.07118	0.03908	0	0.02198	0	0.02197	0	0.02257	0.0465	0.03603	0	0.02101	0.03948	0	0.0277	0	0.03179	0	0.07132	0	0	0	0	0	0	0.07213	0	0	0	0.06079	0	0	0	0
23139	9.699	8.325	10.9	7.825	4.708	15.12	6.427	7.334	8.49	6.182	7.893	7.042	7.569	16.61	5.147	5.783	9.938	8.122	7.336	8.626	9.596	8.654	7.556	10.2	7.647	5.446	7.796	8.835	7.944	7.136	8.13	6.447	5.636	7.159	8.628	7.283	5.256	4.811	8.02	5.991	7.642	4.81	5.787	6.2	6.068	7.703	8.976	5.205	8.113
105378694	0.005372	0.006293	0	0.01568	0.04333	0.01347	0	0.03789	0.006578	0	0.06155	0.01251	0.004743	0.02586	0.0111	0.01619	0.02	0.01998	0	0.009918	0.02624	0.004535	0.003851	0.01058	0.006148	0.01001	0.01792	0.006736	0.006306	0	0.05234	0	0.03259	0	0.01552	0	0.01299	0.0763	0	0.01407	0.006153	0	0.0251	0.01285	0.02593	0.007782	0	0	0
110117499	6.497	13.97	13.01	2.686	4.658	4.202	2.58	6.2	11.43	3.882	6.313	4.754	8.254	2.872	2.998	2.933	5.819	3.528	4.31	6.415	2.558	4.547	6.187	4.754	4.775	2.439	5.703	2.619	4.546	3.692	3.783	2.749	3.297	4.336	3.919	6.573	1.853	1.536	3.843	4.512	4.802	1.805	2.107	2.586	2.704	3.683	5.858	2.528	4.24
8503	6.048	13.42	12.45	2.377	4.229	3.771	2.388	5.56	11.05	3.567	5.351	4.479	7.855	2.644	2.898	2.835	5.551	2.985	4.08	6.053	2.394	4.323	5.986	4.303	4.455	2.242	5.013	2.405	4.364	3.529	3.27	2.538	3.151	3.997	3.59	6.107	1.642	1.322	3.609	4.318	4.234	1.708	1.964	2.484	2.572	3.454	5.396	2.386	3.786
101929626	0	0.2441	0	0.2027	0.1868	0	0.07909	0.4083	0.5103	0.3442	0.8843	0.08086	0.06133	0.1672	0.3229	0	0	0	0.194	0.1282	0.04846	0.1759	0.4482	0.3078	0.159	0.3881	0.2317	0.08709	0.08153	0.2444	0.2538	0.5611	0.0602	0.07867	0.903	0	0.3358	0	0.0765	0	0.1591	0.1585	0.649	0.1661	0.4023	0.1677	0.1523	0.1527	0.2557
10103	0.3923	0.7659	0.5477	0.5215	0.2813	0.4591	0.3573	0.4151	0.4163	0.5313	0.4994	0.4567	0.9583	0.9566	0.8509	0.7489	0.4544	0.4377	0.7669	1.086	0.4197	0.7175	0.7406	0.573	0.6734	0.4749	0.8551	0.3607	0.614	0.4831	0.5096	0.2905	0.3966	0.5479	0.3211	0.8198	0.49	0.4086	0.6049	0.9076	0.4643	0.343	0.2749	0.4378	0.8836	0.7198	1.018	0.1725	0.5937
110117498	0.06157	0	0.221	0	0	0	0	0	0	0	0	0	0	0	0	0	0	0	0	0.05684	0	0	0.04414	0.03031	0	0	0.04108	0	0	0	0	0	0	0	0	0	0	0	0.06781	0	0	0	0	0	0	0	0.2701	0	0
55624	20.99	17.19	21.61	21.45	14.51	25.16	20.78	20.1	20.57	20.53	18.95	20.94	23.6	27.35	23.31	22.96	23.23	20.95	23.03	22.22	19.55	23.3	33.96	21.42	20.37	26.73	23.09	21.49	25.09	22.75	21.14	24.17	22.58	20.88	11.81	20.07	20.23	17.29	23.19	15.92	22.04	25.62	19.12	20.43	24.75	28.61	12.72	19.37	23.03
541468	2.306	2.559	2.13	1.968	0.9972	3.602	3.255	1.601	2.411	2.352	1.374	3.878	3.108	3.434	2.967	2.968	2.31	1.672	2.853	3.56	2.334	2.846	3.974	2.443	2.871	3.78	2.574	2.452	3.008	2.741	2.234	3.745	2.127	2.612	1.597	2.865	2.299	1.82	3.431	1.925	2.626	4.199	2.473	3.145	3.333	4.435	2.455	1.927	2.714
8438	1.04	0.9672	1.225	1.336	1.238	1.921	1.012	1.157	0.8263	0.9835	1.9	0.8872	0.9534	1.318	0.8241	1.185	1.104	1.555	0.8204	1.121	0.9804	1.468	0.8823	1.196	0.8631	0.8576	1.102	1.533	1.156	0.88	1.644	0.9139	1.211	0.9621	1.686	1.088	1.132	1.714	1.067	1.643	0.9912	0.7697	0.8345	0.8069	0.9273	0.9469	1.027	0.6545	1.413
10489	13.59	13.14	13.59	9.925	7.159	10.07	12.91	10.24	13.48	12.22	7.854	12.88	12.39	11.05	11.52	11.24	11.16	10.44	12.78	11.98	11.12	12.15	14.28	12.46	12.35	12.17	13.57	11.12	14.03	11.54	10.64	12.73	10.71	11.42	13.24	10.15	10.54	6.87	10.78	10.12	12.15	11.94	11.78	10.37	12.05	12.46	12.53	10.77	11.82
7388	92.32	103.2	135.3	164.3	69	150.2	92.76	136.2	93.87	134	152	85.22	139.8	206	109.2	88.77	137.6	205.8	146.6	153.6	172.6	117.7	67.73	165.8	131.3	86.01	149.7	154.7	127.1	112.4	152.9	100.2	113.4	155.9	76.72	151.5	128.1	140.4	126.9	198.3	151.7	76.86	94.77	110.3	86.13	117	132	119.6	153.9
387338	3.152	3.37	3.319	2.882	2.497	2.378	3.085	2.907	3.296	2.983	3.471	3.429	3.201	2.308	2.9	2.761	2.978	2.719	3.026	3.68	2.532	3.1	3.265	2.841	3.063	2.819	3.432	2.615	3.352	2.924	3.069	2.87	2.814	3.024	2.211	3.37	2.859	2.718	2.865	3.407	3.172	3.114	2.802	3.034	3.047	3.085	2.499	2.827	3.182
2166	8.915	6.566	11.32	15.83	5.877	12.33	19.63	22.9	10.17	19.99	13.46	15.84	19.15	11.53	28.01	22.8	14.55	20.89	17.84	24.2	9.372	13.01	28.81	14.24	17.65	27.8	19.35	14.07	24.63	19.62	22.13	24.28	23.01	18.42	11.34	15.45	24.49	17.76	15.7	15.54	25.15	26.71	13.89	23.58	21.88	18.9	16.87	18.03	14.85
729041	0.2755	0.1383	0.1178	0.1531	0.05292	0.4935	0.1569	0.3471	0.0723	0.1756	0.451	0.3895	0.1912	0.1137	0.2033	0.964	0.2931	0.366	0.3023	0.5814	0.09612	0.2824	0.2963	0.05814	0.1689	0.4215	0.2889	0.2715	0.2079	0.329	0.3596	0.8148	0.597	0.5127	1.023	0.1828	0.3568	0.9785	0.1734	0.5155	0.4509	0.6285	0.3218	0.3295	0.494	0.6937	0.1079	0.4111	0.2415
101929651	0.02209	0.02587	0	0	0.02969	0.05539	0.0503	0.0779	0	0	0	0.05142	0	0.03189	0.1027	0.04993	0.02741	0	0.04626	0	0	0.03729	0.09501	0.0435	0.02528	0.1645	0.1032	0	0.1296	0.01943	0	0.08921	0.01914	0.02501	0.0319	0.07693	0.05339	0.1255	0	0.02893	0.07589	0.02519	0.1806	0.2377	0.08528	0.04266	0	0.04856	0
127343	0.009639	0.01129	0	0	0	0	0.01098	0	0.0177	0	0.03681	0	0.01277	0	0.007467	0.1634	0	0	0.0101	0	0	0.02034	0	0	0	0	0.006432	0.006043	0	0.01272	0	0	0	0	0	0	0	0	0	0.006312	0.02208	0	0	0	0	0.002327	0	0	0.01774
105378696	0.1771	0.1037	0.1413	0.7941	0.3835	0.888	0.4032	0.4048	0.08431	0.3315	0.1878	0.2519	0.3388	0.3077	0.1626	0.05189	0.3296	0.4513	0.3777	0.3632	0.3775	0.3072	0.1622	1.143	0.2983	0.2199	0.3479	0.3207	0.4272	0.5365	0.7548	0.7152	0.6479	0.4902	0.1421	0.6395	0.6064	0.6986	0.4875	0.8631	0.6084	0.5722	0.1494	1.012	0.06647	0.4845	0.6904	0.1622	0.3259
100507423	3.05	3.023	1.794	1.815	1.069	1.266	1.974	2.014	3.134	1.617	3.077	2.648	1.36	0.81	1.217	1.883	2.734	2.061	1.673	2.222	1.509	2.505	2.508	1.255	1.803	2.07	2.287	1.381	1.772	1.741	3.143	2.204	1.458	1.201	1.488	2.013	1.96	2.608	1.831	2.057	1.729	1.559	2.001	1.464	1.89	1.645	2.013	1.715	1.84
148930	0.1886	0.06025	0.1744	0.7087	0.1037	0.4729	0.7906	0.3225	0.05248	1.011	0.1528	0.1796	0.1665	0.1073	0.4914	0.09689	0.3298	0.4889	0.407	0.277	0.933	0.2895	0.03073	1.106	0.412	0.3353	0.4061	0.7094	0.6943	0.4374	0.5951	0.6232	0.7429	0.4854	0.1362	0.4777	0.5906	0.28	0.4532	0.4378	0.5596	0.2249	0.1602	0.9533	0.1241	0.3684	0.658	0.2262	0.5575
8569	3.989	4.739	2.839	2.583	2.321	2.037	3.771	2.935	4.58	2.802	4.629	4.147	2.193	1.192	2.023	3.31	3.938	3.112	2.604	3.425	2.267	4.054	3.497	1.948	2.876	3.012	3.269	2.152	2.749	2.615	4.635	3.112	1.973	2.204	2.661	2.926	3.005	3.763	2.793	3.466	2.75	2.662	3.218	2.377	2.744	2.814	2.573	2.649	2.645
148932	9.123	6.86	3.349	1.568	3.234	0.8798	4.204	2.77	8.429	2.608	5.02	8.587	5.178	0.9489	4.508	5.301	4.935	4.029	3.447	3.794	1.848	5.762	8.038	0.9583	3.265	6.115	3.172	1.624	3.314	4.85	3.612	8.739	4.264	3.368	5.442	3.433	4.938	4.034	3.331	3.359	3.617	6.241	7.542	4.415	7.298	4.663	2.538	6.97	2.963
105378697	0.04587	0	0.1281	0.08923	0.04111	0.05751	0.03482	0	0.03744	0	0.07786	0.05339	0.0405	0	0.09475	0.06913	0.01898	0.03791	0.02135	0.04234	0.032	0.01291	0.05481	0.02258	0.03499	0.07119	0.0204	0.01917	0	0.0538	0.0931	0.07719	0.01325	0.03463	0.08834	0.01775	0.03696	0.02172	0.01684	0	0.1051	0.06975	0.05357	0.01828	0.05903	0.02215	0.0503	0.01681	0.01876
64756	26.13	31.41	43.64	28.75	21.11	15.73	24.51	30.34	22.46	31.27	18.88	24.35	37.12	16.21	28.16	20.3	31.61	31.66	30.28	36.98	27.86	25.81	31.23	27.67	35.43	29.87	31.94	22.3	29.91	31.71	26.21	29.06	25.77	35.62	27.9	34.95	26.96	17.3	29.63	22.37	30.83	28.12	27.57	34.14	28.2	39.03	29.24	28.64	25.85
374973	0.1732	0.04057	0.08289	0.03369	0.06984	0.04342	0.07887	0.08143	0.106	0.1373	0.1102	0.08063	0.03058	0.03334	0.1341	0.03915	0.04299	0.06441	0.08464	0.03197	0.09666	0.07309	0.06208	0.1449	0.04954	0.01613	0.1849	0.1737	0.04065	0.06094	0.1476	0.1224	0.09004	0.03922	0.1751	0.04021	0.08373	0.07379	0.07629	0.1134	0.09917	0.1185	0.1618	0.2485	0.117	0.05853	0.09495	0	0.0425
100130197	7.515	9.354	6.796	2.616	6.314	2.409	10.6	4.869	11.4	4.147	1.848	11.08	8.559	2.343	10.06	8.173	5.989	2.065	7.572	5.912	4.081	8.795	16.01	3.805	8.405	13.92	3.903	4.123	8.821	10.37	2.132	14.83	8.141	5.319	7.71	6.742	7.122	2.305	6.114	4.977	4.157	16.22	13.96	11.79	14.43	10.74	5.104	13.75	4.506
9813	19.9	25.18	15.11	8.081	16.19	5.584	21.7	14.73	23.6	11.41	8.803	25.32	22.56	4.758	23.73	22.8	14.87	10.25	19.25	17.25	9.96	21.35	37.3	8.451	18.93	31.39	14.02	11.41	19.82	23.3	9.904	28.28	22.64	17.26	18.79	17.64	22.89	12.39	16.89	12.4	14.12	38.62	34.82	29.19	33.9	26.78	12.66	30.78	13.96
105378698	0.1974	0.2312	0.1575	0.128	0.3096	0.08249	0.2622	0.1547	0.2014	0.09781	0.1675	0.1915	0.2033	0.1267	0.2039	0.4214	0.2858	0.08158	0.1378	0.2429	0.1377	0.361	0.4953	0.0162	0.1882	0.1838	0.2634	0.0825	0.2317	0.1447	0.2404	0.3986	0.1996	0.03726	0.09504	0.2674	0.03976	0.1869	0.2174	0.2585	0.07536	0.3752	0.5763	0.07868	0.1588	0.1906	0.3247	0.2531	0.08074
105378699	0	0	0	0	0	0	0	0	0.06552	0	0.06812	0	0	0	0	0	0	0	0	0	0	0.04517	0	0.02635	0	0	0	0	0	0	0	0	0	0	0	0.1243	0	0	0	0	0	0	0	0.06399	0	0	0	0	0
1580	0	0.05372	0.04116	0.01115	0	0	0.02611	0.05392	0.05615	0.1364	0.02919	0	0.08099	0	0.2368	0.1987	0.02846	0.01421	0.01601	0.3069	0.016	0.009678	0	0.03951	0.0656	0.03203	0.05355	0.04313	0.06729	0.3934	0	0.03473	0.1192	0.02597	0.2153	0	0.1109	0.01629	0	0.4204	0.1576	0.8892	0.1205	1.097	0	0.04429	0	0.6302	0.08442
163720	0.01692	0.01982	0.04049	0.01645	0.04549	0.08485	0.03852	0.01989	0.02071	0.03353	0.02154	0.01969	0.04481	0.02443	0.008737	0.0255	0.021	0	0.02362	0.06247	0.02361	0.01428	0.01213	0.04164	0.00968	0.03151	0.06773	0.06364	0.05957	0.01488	0.1236	0.01708	0	0.05748	0.04887	0.03928	0	0	0.01863	0.08862	0.01938	0.03859	0	0.06069	0.03266	0.01634	0.0371	0	0.02076
1579	0.05417	0.02115	0.06482	0.07903	0.02427	0.1924	0.03084	0.09553	0.03316	0.1074	0.06896	0.1051	0.04783	0.1304	0.06528	0.02721	0.08965	0.08955	0.03152	0.04167	0.06299	0.02286	0.006473	0.1467	0.1292	0.05045	0.1747	0.09056	0.04239	0.07148	0.07697	0.08205	0.1174	0.06135	0.01304	0.1363	0.1964	0.01282	0.06961	0.07094	0.1655	0.07208	0.02109	0.07557	0.03486	0.01744	0.2178	0.02977	0.03324
260293	3.523	2.981	6.545	7.959	1.767	10.3	5.652	6.519	3.065	7.475	3.39	3.718	4.465	9.426	3.464	1.994	5.889	7.074	6.096	6.013	8.073	4.247	0.7976	10.68	5.811	2.417	7.023	8.358	6.559	4.841	6.035	3.234	3.301	6.528	1.315	5.9	3.056	3.555	6.404	4.845	7.876	1.922	2.116	2.963	2.644	4.342	7.966	2.788	5.336
199974	0.1357	0.07949	0.1489	0.407	0.2737	0.3828	0.1288	0.5584	0.05539	0.2802	0.2016	0.1843	0.1298	0.2776	0.111	0.2131	0.2807	0.3786	0.3158	0.2714	0.3077	0.21	0.06487	0.412	0.44	0.1369	0.3169	0.3829	0.2522	0.199	0.6887	0.1599	0.294	0.269	0.5391	0.2363	0.3144	0.1606	0.1868	0.3851	0.2591	0.1677	0.06604	0.2029	0.1092	0.2239	0.3348	0.1119	0.1804
284541	0.03795	0.01482	0.0227	0.04921	0.02551	0.08722	0.0432	0.02974	0	0.03761	0.008051	0.01472	0.01675	0.02131	0.02286	0.01906	0.007849	0.02352	0.004416	0.0467	0.04412	0.005339	0	0.04982	0.02533	0.02945	0.02532	0.06344	0.02969	0.01113	0.04621	0.03832	0.01096	0.02865	0.02741	0.0514	0.01529	0.03593	0.04179	0.02485	0.03622	0.03607	0.01477	0.03025	0.006105	0.03054	0.02774	0	0.01552
105378701	0.0447	0.06982	0.05349	0.08696	0.06009	0.03737	0.1103	0.0438	0.04561	0.09599	0.02845	0.04336	0.03947	0.01434	0.09235	0.06176	0.06473	0.01847	0.09884	0.1719	0.08837	0.05031	0.01068	0.07703	0.1876	0.111	0.1193	0.07473	0.08745	0.06554	0.1543	0.1128	0.09039	0.1772	0.03229	0.1816	0.009006	0.0635	0.02462	0.1171	0.1195	0.05099	0.0174	0.03564	0.06473	0.08634	0.1552	0.04095	0.1006
100874253	0.4904	0.08839	0.09028	0.1835	0.1521	0	0.2577	1.109	0.3233	0.2991	1.297	0.5709	0.4997	0.01816	0.7404	0.3411	0	0.9822	0.3951	0.5572	0.3159	0.5732	0.568	0.2972	0.3454	0.2811	0.5538	0.2838	0.3985	0.6306	0.6892	0.8381	0.5885	0.5981	0.6539	0.438	0.5928	0.8038	0.2078	0.2964	0.6914	0.2582	0.3966	0.3158	0.5462	0.3097	0.331	0.3732	0.1389
10158	0.2083	0.06972	0.178	0.02894	0	0	0.06776	0.03498	0.1457	0.2359	0.03788	0.1732	0.3153	0	0.06147	0.3139	0.03693	0.2214	0.04155	0.05494	0.1453	0.2261	0.1067	0	0.1022	0.4434	0.05957	0.03731	0.03493	0.07853	0.1812	0.3305	0.2063	0.2696	0.2149	0.06909	0.07194	0	0	0.1169	0	0.1358	0.03476	0.07117	0.4021	0	0.03263	0.2944	0.07303
6886	3.261	2.53	1.443	0.8754	0.5373	0.3411	1.545	2.033	1.941	0.8255	1.856	5.196	1.002	0.2118	2.629	1.081	1.43	1.899	2.258	0.9983	0.2554	2.095	2.189	0.539	1.516	4.71	1.757	0.6232	0.8673	1.799	1.726	4.751	1.403	1.369	1.155	1.692	2.277	2.786	1.531	0.8533	1.316	4.083	2.526	3.41	3.488	1.631	1.473	4.091	1.162
6491	0.431	0.4865	0.3516	0.4954	0.2633	0.727	0.6691	0.3408	0.5708	0.4193	0.5137	0.4789	0.5085	0.5563	0.3156	0.2687	0.5981	0.3837	0.3365	0.4701	0.4209	0.7309	0.5	0.515	0.4439	0.3685	0.4601	0.4323	0.4461	0.4136	0.4294	0.4747	0.4006	0.4259	0.3339	0.4821	0.4641	0.4619	0.4401	0.4002	0.5026	0.3798	0.4759	0.3139	0.4349	0.4124	0.3824	0.4608	0.4904
51727	25.88	41.2	23.97	20.25	14.16	23.22	19.83	20.36	29.19	18.32	26.02	24.26	28.08	23.51	22.61	18.33	21.5	22.79	20.6	22.79	20.46	25.58	23.74	21.44	18.59	22.72	22	18.62	21.01	21.39	22.12	20.06	17.85	20.18	10.41	21.3	21.41	22.73	19.59	24.88	20.01	19.65	23.68	21.65	22.37	20.83	18.51	21.67	24.17
102724077	0.3186	0.4071	0.2079	0.3662	0.3115	0.1816	0.1319	0.4426	0.07092	0.2009	0.3318	0.4383	0.179	0.3346	0.2991	0.1746	0.1797	0.1795	0.3235	0.6684	0.4446	0.3178	0.1661	0.3137	0.232	0.1618	0.2126	0.5084	0.7139	0.2038	0.4938	0.2925	0.1004	0.4592	0.5438	0.2017	0.21	0.4937	0.2233	0.4551	0.3317	0.4294	0.2706	0.3117	0.1118	0.2098	0.09528	0.3184	0.5331
2301	0.02821	0.01652	0.05063	0.05487	0	0.05305	0.01606	0.01658	0.03454	0.01398	0.07182	0.01642	0.01245	0.02037	0.102	0.04251	0.07002	0.08744	0.03939	0.03906	0.01968	0.04763	0.01011	0.05555	0.03228	0.05254	0.03764	0.03537	0.03311	0.01241	0.01718	0.07121	0	0.09584	0.1426	0.01637	0.01705	0.1202	0.0466	0.09235	0.04846	0.06435	0.06589	0.06746	0	0	0.03093	0	0.05192
84793	0.2485	0.2329	0.2973	0.029	0.147	0.03738	0.07921	0.07011	0.06085	0.1281	0.08857	0.06942	0.2721	0.01435	0.08213	0.2996	0.09868	0.1355	0.02776	0.156	0.104	0.2181	0.1069	0.09297	0.1024	0.1388	0.08621	0.2368	0.9566	0.09618	0.09684	0.1907	0.2928	0.03377	0.3876	0.02308	0.1802	0	0.04379	0.09111	0.1708	0.05668	0.09286	0.107	0.1055	0.1056	0.04359	0.1967	0.07318
2306	0.01883	0.04413	0.04507	0	0.07596	0.03542	0.06433	0.03321	0.04612	0.01867	0	0.02192	0.133	0.05439	0.02432	0.1419	0.1052	0	0.0526	0.05216	0.04599	0.05565	0.08102	0	0.06466	0.05262	0.05027	0.1299	0.818	0.1408	0.01147	0.009509	0.04897	0.02133	0.1904	0.05467	0.05691	0.01338	0.04149	0.06166	0.03236	0.07519	0.033	0.04504	0.08181	0.03638	0.01033	0.06211	0.06934
107984953	0.1015	0.05945	0	0	0	0.02121	0.01926	0	0.04143	0.01677	0.08615	0.07877	0.1494	0	0.008737	0.0255	0.04199	0.04195	0.01181	0	0.0118	0	0	0	0.00968	0	0.01129	0.02121	0.03972	0	0.04121	0	0	0	0	0.01964	0	0	0.03727	0.1551	0.01938	0.0193	0	0.06069	0	0.03268	0	0	0
388630	0.04722	0.02263	0.04366	0.01461	0.08368	0.02153	0.05132	0.02523	0.03679	0.01276	0.02186	0.02499	0.1213	0.003099	0.04101	0.1553	0.1039	0.05322	0.03147	0.03566	0.07787	0.05979	0.1108	0.03064	0.02211	0.03598	0.02578	0.03768	0.2167	0.03399	0.06274	0.02818	0.07254	0.04375	0.06201	0.04735	0.03113	0.03049	0.04964	0.03092	0.059	0.01714	0.02256	0.0539	0.07252	0.06322	0.02589	0.04011	0.03687
105379778	0.01036	0.006071	0	0	0.02787	0	0	0	0	0	0.02639	0.006032	0.0183	0.002494	0.005353	0.03124	0.0193	0	0	0	0	0.004375	0.04087	0.002551	0.002965	0.0193	0.003458	0	0.01217	0.004559	0	0.02616	0.01347	0.005869	0	0	0.05637	0.02944	0	0	0	0.02955	0.01211	0.006197	0	0.03253	0.01137	0	0.01272
391037	0.09902	0	0.1382	0.01605	0.1331	0.1035	0.07516	0.0194	0.06062	0.01636	0.04202	0.01921	0.07286	0.01589	0	0.06218	0.08193	0.06138	0.02305	0.0914	0	0.09752	0.08283	0	0.01889	0.09221	0.1432	0	0.1162	0.01452	0.0201	0.01666	0.05721	0.01869	0.02384	0.01916	0.05984	0.04688	0.03635	0.06484	0.0378	0.03765	0.05783	0.01973	0	0.05578	0	0.01814	0
200010	0.152	0.6005	0.08884	0.08941	0.3375	0.0399	0.1369	0.3117	0.1212	0.1016	0.3016	0.1687	0.1405	0.01872	0.1862	0.5275	0.1404	0.1578	0.1432	0.2448	0.09867	0.1104	0.2459	0.05048	0.09711	0.2897	0.09672	0.08423	0.07885	0.1804	0.4564	0.1928	0.3861	0.1081	0.1277	0.1355	0.2735	0.3315	0.1869	0.1482	0.1417	0.2662	0.1363	0.1903	0.2969	0.379	0.08529	0.171	0.256
54558	1.479	1.865	0.6929	1.005	2.504	0.616	1.242	1.214	1.36	1.066	1.854	1.441	0.9473	0.6081	1.572	2.21	1.347	0.9976	1.129	1.032	0.759	1.303	2.114	0.4048	1.287	1.811	1.02	1.062	1.036	1.328	1.322	1.83	1.518	0.9056	1.546	0.972	1.863	2.336	1.002	0.8469	1.151	2.993	2.77	2.008	1.844	1.542	0.7147	1.527	1.344
84871	0.9078	0.8675	1.552	1.308	0.2152	1.063	1.412	1.048	1.082	1.477	0.5565	1.135	0.9239	0.9508	1.039	0.324	0.9695	0.9626	1.498	1.413	1.642	1.149	0.286	2.169	1.428	0.7675	1.329	1.584	1.438	1.318	1.181	1.085	0.6811	1.401	0.1829	1.459	0.9066	0.6413	1.365	1.189	1.51	0.425	0.7087	0.9598	0.8324	1.21	1.509	0.8876	2.008
79656	2.655	1.608	2.364	2.883	1.31	2.023	2.44	2.115	2.286	4.639	2.256	2.078	3.245	2.233	1.629	1.564	1.777	3.877	3.075	2.581	4.154	2.154	1.631	3.929	3.277	1.544	2.624	3.705	2.122	2.523	3.847	1.675	1.92	2.453	1.427	1.968	2.005	2.021	2.211	2.576	2.663	1.189	2.038	2.205	1.43	3.238	2.395	1.903	5.983
105378706	0	0.02665	0	0	0	0	0	0	0	0	0	0.02649	0.02009	0	0	0	0	0	0	0	0	0	0	0.0112	0	0	0.01518	0.02853	0	0	0	0.04595	0.05915	0	0	0	0	0.03232	0	0	0.1303	0	0	0.08162	0	0	0.02495	0	0.02792
101929721	0	0.0508	0	0	0	0	0	0	0.0531	0	0	0	0	0.04175	0	0	0.05383	0	0	0	0.06052	0	0	0	0	0	0	0	0	0	0	0.04379	0	0	0	0	0	0	0	0	0	0	0.05065	0.05186	0	0.02094	0	0	0
100874313	0.04852	0	0	0.04719	0.06522	0	0	0.05704	0.1782	0.09616	0.1235	0.05647	0	0.1168	0.07517	0.07312	0	0.1805	0	0.2687	0.1354	0	0	0.04777	0.02776	0.2259	0.06474	0.365	0.05695	0.128	0.2363	0	0.1682	0.2198	0.3504	0.1126	0.1759	0.1378	0.05343	0.2541	0.1111	0.05533	0	0	0.04683	0.04685	0	0	0.2977
107984954	0	0.08799	0	0	0	0	0	0.1766	0	0	0	0	0	0.2169	0	0	0.1864	0	0	0.2773	0.1048	0	0.05385	0.03698	0	0	0	0.09418	0.08817	0	0.3659	0.1517	0.06509	0	0.1085	0	0.09079	0	0.08273	0	0	0	0	0.08982	0.2175	0.07253	0.1647	0	0
105378708	0	0	0	0	0	0	0	0.01823	0	0	0	0	0	0	0.008009	0.01169	0	0	0	0	0	0	0	0.01527	0	0	0.01035	0.01944	0.0182	0	0	0	0	0.05269	0.0448	0	0	0	0	0	0.01776	0	0	0	0	0.01498	0	0.0341	0
1996	10.29	8.024	12.44	15.3	5.135	21.89	10.5	9.181	10.15	15.61	10.07	7.91	9.676	22.03	6.624	4.699	8.848	15.61	12.59	16.58	17.03	8.476	1.78	22.73	15.06	4.293	13.89	20.21	11.03	9.782	12.69	8.098	9.265	12.72	5.395	13.86	7.207	7.718	10.76	17.05	13.27	2.544	4.713	7.184	4.975	9.812	12.41	4.75	16.33
105378709	0	0	0	0.01677	0	0	0	0	0	0	0	0	0	0	0	0	0	0	0	0	0	0	0	0	0	0	0.005751	0	0	0	0	0	0	0	0	0	0	0	0.009494	0	0	0	0	0.01031	0	0	0	0	0
107984955	0.1445	0.2084	0.2794	0.2163	0.01495	0.04182	0.1013	0.1176	0.3403	0.2424	0.2689	0.1812	0.265	0.0214	0.005742	0.008378	0.0276	0.317	0.1785	0.03079	0.1939	0.2065	0.007971	0.09305	0.1908	0.01035	0.1558	0.1394	0.09135	0.07824	0.3385	0.101	0.01927	0.214	0.01606	0.1162	0.1344	0.1579	0.04898	0.1602	0.1528	0.01268	0	0.06647	0	0.09126	0.256	0.01222	0.8595
105378711	0.07393	0.1608	0	0.01027	0	0	0	0.01242	0.09053	0.02094	0.01345	0	0	0	0	0	0.03933	0.0131	0.007374	0	0.01474	0.02675	0.02272	0.0052	0	0	0.02114	0	0	0	0.01286	0	0	0	0	0	0	0.03	0	0.05533	0	0	0	0.01263	0	0.0051	0.01158	0	0
105378710	0.4548	0.8879	0	0.07372	0	0	0	0	1.114	0	0.09649	0	0	0	0	0	0.09407	0	0.05292	0	0	0.128	0.1087	0.03732	0	0	0.05057	0	0	0	0.09231	0	0	0.08584	0	0	0	0.4306	0	0.09926	0	0	0	0	0	0	0	0	0
105378712	0.09015	0.133	0.04794	0.01624	0.004488	0.03767	0.08363	0	0.2902	0.04963	0.008501	0.07384	0.02948	0.009641	0.01379	0.0151	0.04144	0.0207	0.01399	0.01541	0.08852	0.01691	0.002394	0.0641	0.06113	0.006218	0.03564	0.04186	0.02351	0.02937	0.004066	0.02023	0.00868	0.0794	0	0.03876	0.008071	0.009485	0.0478	0.01749	0.01147	0.003808	0.0312	0.03194	0.009668	0.02096	0.06224	0	0.04507
63950	0.3324	0.9665	0.09944	0.3118	2.314	0.4391	0.3988	0.1396	0.109	0.153	0.2418	0.2626	0.6028	0.04	0.4169	0.161	0.1105	0.1766	0.2984	0.1973	0.05384	0.1704	1.272	0.04384	0.2208	0.3482	0.2139	0.1191	0.1394	0.2089	0.8314	0.3117	0.3601	0.2286	0.403	0.255	0.1865	0.5986	0.3138	0.09328	0.2584	0.9208	0.4298	0.5253	0.3495	0.8398	0.1237	0.2545	0.4079
105378714	0.04661	0.3276	0.02789	0.09067	0.7206	0.08766	0.1327	0	0.02854	0.04619	0.05934	0	0.1235	0.03365	0.1444	0.05269	0	0.02889	0.08136	0.1506	0	0.09837	0.2005	0	0.04001	0.0217	0	0.02922	0	0	0.02838	0.09413	0	0.07918	0.202	0.02706	0.02817	0.0331	0.154	0.06104	0.08008	0.2126	0.02722	0.08361	0.08999	0.1575	0.07667	0.1281	0.0572
11124	5.197	5.668	6.264	5.989	3.781	6.446	5.596	5.447	5.6	6.292	5.007	5.397	5.717	7.363	5.522	4.386	5.478	5.58	6.637	6.121	5.059	5.794	5.358	6.241	6.387	5.16	6.433	4.84	6.272	5.913	5.66	5.455	4.857	6.524	4.686	6.611	5.815	4.638	5.839	5.525	6.239	5.201	5.984	5.503	5.561	5.755	6.294	5.361	5.497
105378715	0.1072	0.1625	0.03771	0.0797	0.6355	0.07113	0.244	0.452	0.2007	0.09371	0.642	0.2128	0.3117	0.05461	0.2637	0.5558	0.1799	0.211	0.1232	0.3375	0.07916	0.09578	0.574	0.08689	0.2597	0.4226	0.1262	0.2134	0.4365	0.2384	0.476	0.5347	0.6446	0.1856	0.6647	0.3293	0.4114	1.298	0.1389	0.2394	0.3466	0.7333	0.243	0.5729	0.6085	0.35	0.1313	0.2425	0.2707
112268262	0.03125	0	0.07478	0	0.08402	0.1567	0.03558	0.1102	0.03826	0.06194	0.1591	0.1091	0.02759	0.04512	0.1291	0.07064	0.07757	0.07749	0.06545	0.05769	0.0218	0.02638	0.08962	0.06154	0.07152	0.0291	0.0834	0.07836	0.03668	0.05498	0.1142	0.09466	0.02708	0.03539	0.04514	0.1451	0.03777	0.1332	0	0.04092	0.07158	0.2495	0.07299	0.03737	0	0.04527	0.1028	0.03435	0.03835
1031	7.3	6.573	5.195	3.109	5.211	1.62	6.388	2.572	6.842	2.337	5.844	6.531	6.305	2.269	2.359	2.417	5.29	4.581	4.218	5.305	1.605	10.47	9.402	0.9375	3.736	4.106	2.889	3.311	4.497	4.377	6.24	3.628	4.194	3.107	13.16	3.895	4.74	4.733	2.871	2.286	2.895	4.021	8.433	2.467	4.967	4.16	2.362	2.866	7.567
100616189	0	0	0	0	0	1.359	0	0	0.4425	0	0	0	0	0	0	0	0	0	0.2523	0	0	0	0	0	0	0	0	0	0	0	0	0	0	0	0	0	0	0	0	0	0	0	0	0	0	0	0	0	0
102466656	0	0	0	0	0	0	0	0	0.355	0	0	0	0	0	0	0	0	0	0.2024	0	0	0	0	0	0	0	0	0	0	0.2551	0	0	0	0	0	0	0	0	0	0	0	0	0	0	0	0	0	0	0
284546	0	0.02198	0	0.01825	0	0.02353	0.02136	0.02206	0	0	0	0.04368	0	0.009031	0	0	0.02329	0.02326	0.0393	0	0	0	0	0	0.02147	0	0	0.02353	0.02202	0	0.0457	0.01895	0	0	0	0	0	0	0	0	0	0.0214	0.06574	0.02244	0	0.02718	0	0	0
105378716	0.06324	0.02469	0.1513	0.1435	0.1275	0.2379	0.168	0.1115	0.1678	0.09401	0.09392	0.07361	0.04653	0.3957	0.1306	0.1271	0.1831	0.2352	0.1545	0.1654	0.2059	0.1601	0.1285	0.2076	0.1628	0.1865	0.1406	0.1586	0.03711	0.09272	0.1027	0.1171	0.1096	0.1194	0.137	0.08565	0.07644	0.1497	0.09287	0.05521	0.1207	0.1202	0.07386	0.1134	0.08139	0.1374	0.1387	0.09269	0.0776
26994	58.25	57.39	74.61	73.06	29.29	78.68	65.57	62.43	50.82	75.18	36	51.2	67.65	90.47	63.31	32.74	64.9	68.13	71.46	80	96.38	62.99	33.97	84.64	74.86	47.92	73.13	82.93	77.58	64.47	64.44	55.95	47.07	72.6	28.25	73.17	44.22	46.4	74.13	71.57	68.76	41.53	48.23	56.97	46.6	54.98	73.99	50.7	67.35
22996	1.723	2.544	1.531	0.6411	0.1415	0.75	0.7757	0.8791	2.286	0.807	1.58	1.07	1.756	0.8024	0.635	0.2755	0.4744	0.9202	0.874	1.232	0.5604	1.23	1.243	1.083	1.116	0.3817	1.013	0.632	1.118	0.8089	0.7218	0.9117	0.6528	0.7402	0.06401	0.9324	0.5021	0.5035	0.5185	1.161	0.6979	0.2843	0.4076	0.6822	0.4866	0.8077	0.6317	0.7307	0.6321
105378717	0.01233	0.01445	0.02951	0.012	0.03316	0	0	0	0.0151	0.01222	0.0785	0.01436	0.01089	0.02374	0	0.06505	0.03061	0.01529	0.008611	0.07969	0.03442	0.01041	0.02653	0.006072	0.007057	0.01148	0.01646	0.03093	0.01448	0.03255	0	0	0.03206	0	0.03563	0	0.04472	0	0	0.0969	0.01413	0.01407	0.0144	0	0	0.005955	0	0.01356	0
102724097	0.3453	0.3146	0.1836	0.07463	0	0.0481	0	0.2706	0.3288	0.07604	0.1465	0.268	0.271	0.1108	0.05944	0.02891	0.1428	0.09513	0.1607	0.1771	0.1071	0.3562	0.22	0.1322	0.1756	0.03573	0.07679	0.0481	0.1351	0.135	0	0.1937	0.06649	0.1738	0	0.08908	0.1391	0	0.04225	0.1005	0.08788	0.08751	0	0.04588	0.07407	0.1482	0.1262	0.08435	0.04708
2060	27.47	27.7	25.42	39.26	14.76	37.07	38.04	24.64	30.55	35.51	19.9	30.8	32.22	38.53	37.74	25.13	26.04	27.35	34.34	39.1	34.49	28	29.18	45.23	37.62	29.62	30.14	38.48	29.82	30.77	23.37	29.45	28.99	33.64	14.79	46.36	28.28	27.03	40.4	29.62	29.56	34.04	33.17	30.68	31.19	38.31	34.08	31.67	25.39
105378720	0.02039	0.01791	0	0.004957	0.04111	0.01917	0.01161	0.05392	0.00624	0.02525	0.02595	0.02966	0.0045	0.007359	0.06843	0.1037	0.0253	0.006319	0.01779	0.06586	0.01422	0.01721	0.04385	0.005018	0.01458	0.1044	0.03741	0.01278	0.02393	0.04035	0.07448	0.03088	0.06183	0.01732	0.07361	0	0.06776	0.02172	0.01684	0.0267	0.02919	0.04069	0.04167	0.04266	0.05903	0.02461	0.01118	0.03361	0.03127
441884	0.1373	0.08042	0	0.1335	0.1384	0	0.0977	0.343	0.1261	0.05103	0.06555	0.2198	0	0	0.257	0.09053	0.1491	0.08511	0.2277	0.03168	0.1078	0.01449	0.2338	0.02535	0.1473	0.5434	0.08016	0.02152	0.1612	0.1208	0.418	0.3119	0.1933	0.1749	0.1239	0.05977	0.3734	0.4632	0.09451	0.06743	0.09829	0.1566	0.1002	0.3284	0.2154	0.116	0.0941	0.1509	0.06318
105378719	0	0.02597	0.02652	0	0	0.02779	0.02524	0.05212	0	0	0.05644	0	0	0.06401	0.02289	0.08352	0	0.02748	0	0	0	0.09356	0	0.04365	0.03805	0	0	0	0.02602	0	0.216	0.02238	0.1537	0.0251	0.1281	0.02573	0.02679	0.1574	0.02441	0.02903	0.02539	0.07584	0.02589	0.1855	0.0214	0.0107	0.02431	0	0.0272
114883	11.66	13.65	5.919	6.754	6.896	7.094	8.121	9.406	11.13	6.562	13.06	10.84	9.604	6.804	8.045	10.96	7.727	9.092	7.357	7.837	5.011	8.957	13.77	5.517	7.427	9.989	7.169	5.63	9.228	8.521	9.968	9.624	8.5	6.799	9.266	7.28	12.06	14.41	6.385	8.773	8.654	13	10.82	8.563	10.64	9.639	6.729	9.731	8.691
4898	27.48	33.18	33.39	25.94	15.37	23.31	28.9	26.41	33.28	27.15	27.21	28.19	31.09	24.42	26.53	24.71	24.68	26.17	31.5	31.14	26.8	31.2	27.81	33.34	30.03	25.66	27.55	27.24	29.79	28.62	26.63	27.9	22.26	30.05	19.69	30.88	25.19	23.17	30.38	27.4	27.76	25.55	27.63	27.18	28.52	31.56	31.03	26.73	34.59
105378721	17.77	16.9	17.21	16.18	9.457	15.66	15.81	17.02	19.88	17.47	18.94	16.11	15.93	13.83	13.23	12.95	12.14	16.33	15.27	14.86	14.57	16.83	15.07	18.6	16.33	14.78	16.76	17.53	15.56	15.15	16.59	15.21	13.33	16.8	11.4	15.29	14.01	12.17	15.99	15.94	15.24	12.91	14.38	13.59	14.89	17.05	15.58	12.99	20.86
100313892	9.721	16.83	17.7	12.74	5.114	14.84	21.17	15.4	18.63	13.4	11.3	14.76	17.17	14.04	13.97	14.01	14.16	9.956	16.53	15.22	16.81	14.63	19.7	18.52	12.33	17.71	14.66	16.96	10.91	14.87	12.35	14.94	9.89	14.36	12.82	15.21	15.84	16.21	19.55	9.41	15.01	17.35	13.33	17.69	15.91	19.59	15.29	16.73	18.15
5865	3.689	3.063	1.896	6.351	3.102	15.5	7.994	3.335	1.364	4.604	1.698	6.414	3.277	19.06	4.047	2.029	5.563	2.223	5.029	2.727	3.966	3.354	2.324	10.42	5.271	4.357	4.529	3.976	2.635	5.822	3.282	8.701	1.996	5.622	0.4056	6.455	5.158	3.124	8.514	5.984	5.509	7.992	4.113	9.276	4.495	7.357	10.05	5.167	7.241
51060	9.394	10.71	8.394	6.834	6.942	7.531	7.909	7.398	8.505	7.378	8.931	7.846	7.373	7.257	7.263	6.612	7.704	8.427	7.655	8.835	5.626	8.655	9.833	6.566	7.323	7.504	8.161	6.274	8.181	7.578	6.861	6.991	5.791	8.146	6.573	7.273	8.853	7.286	6.792	8.286	8.672	7.099	9.311	6.929	7.568	7.488	6.888	9.242	7.743
112970	2.248	1.984	1.764	2.087	0.8832	1.721	2.061	1.734	2.092	2.677	1.654	1.666	2.179	1.989	1.975	1.441	2.084	2.172	2.528	1.806	1.701	2.046	2.062	1.811	2.214	2.012	2.591	1.776	2.228	1.734	2.258	1.592	1.569	2.133	1.244	1.814	1.8	1.182	1.576	2.084	2.007	1.582	1.654	1.624	1.719	1.558	1.825	1.701	2.186
104355143	0	0.1494	0.07631	0.1241	0	0	0.07262	0	0.1562	0.316	0.2436	0.1485	0	0.1842	0	0.09612	0.3166	0.1581	0	0.4121	0.08899	0.05384	0	0.157	0.1095	0.2376	0.1277	0.4798	0.1497	0	0.1553	0.0644	0	0	0.09212	0.1481	0.07709	0.09059	0	0.167	0	0.07274	0.3724	0.2288	0.3078	0.1232	0	0.1402	0
91408	10.15	10.99	10.09	11.47	5.285	15.82	10.05	9.099	8.72	10.27	7.685	9.284	9.342	18.65	10.62	7.176	10.21	10.25	9.633	9.712	9.803	10.15	9.165	12.46	10.49	8.798	11.19	9.165	10.42	9.213	9.099	8.487	7.158	10.67	5.174	11.35	9.777	8.75	10.56	10.68	10.57	8.3	8.481	9.107	8.912	9.766	11.99	8.655	10.29
107984956	0.2122	0.1243	0.254	0.1032	0	0.5322	0.2416	0.3743	0.2599	0.4207	0.1351	0.1235	0.2811	0.4597	0.0548	0.07996	0.1317	0	0.2964	0.09795	0.3702	0.5375	0	0.2612	0.1822	0.09882	0.2124	0.5322	0.4982	0.5601	0	0.4286	0.4598	0.6009	0.6131	0.1232	0.2565	0.4522	0.2337	0.4169	0.4862	0	0.3718	0.3807	0	0.3074	0.5818	0.4666	0.2604
9372	8.652	8.106	14.97	9.474	3.9	11.66	12.48	9.076	9.707	11.49	4.007	9.985	10.05	11.38	8.643	4.628	8.501	6.852	12.24	11.94	11.1	10.19	5.347	13.56	13.63	7.493	10.39	8.784	11.31	10.37	6.356	8.768	5.591	13.42	3.487	14.07	6.939	4.171	12.2	9.653	10.9	6.581	8.437	9.346	8.293	10.62	11.75	8.448	11.08
200014	4.536	4.498	2.593	2.76	1.573	2.291	3.123	3.625	3.295	2.874	4.342	4.351	4.47	1.808	3.351	4.722	2.404	3.469	3.26	3.349	1.786	3.984	5.801	2.269	3.12	4.395	3.214	2.731	3.92	3.594	3.762	3.809	3.541	3.033	2.363	2.632	4.534	3.896	2.805	4.059	3.667	4.968	4.185	3.615	4.202	3.884	2.431	3.896	3.546
4998	0.1138	0.3198	0.1089	0.05901	0.1122	0.1426	0.2245	0.1694	0.1857	0.03007	0.09655	0.1059	0.05357	0.09126	0.07834	0.1543	0.1977	0.01881	0.1218	0.105	0.07408	0.5442	0.1794	0.01494	0.07811	0.1059	0.1012	0.02853	0.178	0.1201	0.2124	0.06892	0.08544	0.1546	0.07668	0.09685	0.04584	0.14	0.06682	0.1291	0.08687	0.0865	0.1329	0.06348	0.09517	0.1135	0.06653	0.1334	0.2885
84950	7.719	9.18	5.717	7.526	12.3	8.431	8.053	8.841	7.177	6.393	10.98	9.051	7.502	9.047	8.272	8.799	9.931	9.622	6.998	7.399	6.395	7.331	10.26	4.802	7.088	11.86	7.942	7.12	7.639	9.269	8.488	9.716	9.625	6.884	12.51	7.911	13.85	13.79	7.437	6.473	8.598	12.94	14.08	9.224	12.65	8.648	7.792	14.53	8.685
23318	3.933	4.863	3.107	3.161	4.742	5.622	3.848	3.614	4.019	2.579	4.333	4.466	3.652	4.211	3.073	4.031	4.4	3.738	3.211	3.579	2.594	3.904	5.14	2.37	3.14	4.28	3.778	2.857	3.705	3.903	4.045	4.54	3.863	3.338	4.508	3.562	5.053	4.859	3.635	3.297	3.861	5.151	4.766	4.147	4.638	4.407	3.858	4.576	3.757
105378723	0.01366	0.09604	0	0.05316	0.1653	0.1542	0.01556	0.1606	0.05019	0.08125	0.1913	0	0.01207	0.04604	0.007057	0.08237	0.08479	0.1694	0.05724	0.1387	0.0572	0.05767	0.04898	0.074	0.02346	0.1272	0.03647	0.06853	0.08019	0.03606	0.1331	0.05519	0.05921	0.01547	0.3158	0.01586	0.08258	0.3882	0.0301	0.1253	0.0939	0.04675	0	0.01634	0.02638	0.05278	0.1049	0	0.1006
2882	4.423	4.849	1.991	2.783	4.528	3.969	2.449	1.765	3.702	2.313	4.391	3.047	2.365	4.873	1.876	2.752	4.357	2.843	2.72	1.704	1.416	3.049	4.379	1.159	2.067	2.626	2.708	1.399	2.334	2.196	3.534	2.418	2.409	1.746	1.729	1.578	3.237	3.141	2.212	1.329	2.347	2.754	3.318	1.747	2.958	2.322	2.336	3.033	2.589
348378	0.253	0.3424	0.08072	0.0164	0.07557	0.1128	0.05761	0.03304	0.0826	0.05014	0.1217	0.07852	0.01985	0.1461	0.1219	0.2753	0.1186	0.05576	0.05495	0.07265	0.01961	0.09016	0.09673	0.03044	0.04182	0.06282	0.06376	0.0141	0.07918	0.08407	0.08216	0.1476	0.09743	0.08276	0.1137	0.03263	0.06795	0.04791	0.06191	0.1546	0.05151	0.1411	0.1182	0.03361	0.09225	0.05972	0.04315	0.05562	0.03449
65260	6.616	7.149	9.278	10.29	3.774	15.04	7.589	6.903	6.278	9.562	5.676	6.857	7.807	18.33	6.484	3.934	9.282	8.055	9.12	7.405	8.861	7.865	6.272	11.82	9.048	5.718	10.27	8.177	7.993	8.213	6.382	6.503	4.108	10.2	1.879	8.69	6.371	6.102	11.55	8.279	9.081	6.262	6.726	6.819	6.398	7.886	11.85	6.118	7.888
79699	10.62	13.11	19.97	13.58	4.743	17.71	15.54	11.73	11.53	15.06	6.114	11.96	13.91	17.82	12.42	4.864	14.02	10.74	15.9	15.71	14.99	13.86	6.905	21.21	17.02	11.69	14.89	13.01	13.9	13.97	9.527	12.89	5.581	17.27	6.025	18.23	8.772	6.48	18.02	12.88	15.34	8.953	10.74	11.59	10.68	13.46	18.33	9.676	13.86
440590	0.01347	0.02631	0	0.01311	0.05434	0.06758	0.02046	0.00528	0.0385	0.02226	0.005718	0.01046	0.003966	0.0735	0.004639	0.01354	0.005575	0.02227	0.003136	0.01658	0.009401	0.007583	0.00644	0.008845	0.01285	0.008365	0.03596	0.03942	0.01054	0.01976	0.02735	0.01814	0	0.01017	0.08434	0.005214	0.02172	0.00638	0.009894	0.02941	0.005144	0.01025	0.03147	0.01074	0.008671	0.004337	0.01478	0	0.01653
55268	4.382	5.574	2.56	2.401	5.83	3.079	3.673	4.292	4.962	2.33	5.115	6.012	3.043	1.084	2.38	4.558	2.787	4.082	2.549	4.012	2.106	3.618	3.464	1.517	2.228	4.518	3.461	3.035	3.989	3.692	4.216	4.766	5.026	2.557	5.116	2.9	6.161	5.553	2.149	2.622	3.23	4.994	8.277	3.494	4.489	3.505	2.641	5.045	2.434
6342	25.2	35.08	17.4	14.83	15.39	12.58	17.59	16.8	23	14.29	23.7	20.49	23.14	11.73	16.85	14.12	17.91	17.71	16.4	15.53	12.37	20.54	25.32	11.77	15.13	20.6	16.68	13.12	17.84	17.02	16.67	16.57	16.03	17.19	11.67	15.73	19.99	19.4	14.55	13.59	15.59	18.35	24.29	16.48	18.86	18.33	14.92	23.32	13.77
127435	4.069	4.795	1.468	1.059	1.573	1.868	2.566	1.656	3.219	1.371	1.889	2.106	1.653	0.6507	1.374	4.179	2.074	2.033	1.661	1.392	1.026	1.796	2.823	1.051	1.938	2.337	1.558	1.303	3.931	2.296	2.302	1.947	2.398	1.155	1.573	1.061	1.506	1.449	1.158	1.795	1.09	0.9281	1.945	1.504	3.341	1.723	1.043	1.583	1.106
6512	1.386	1.094	0.1973	0.1128	0.1067	0.2144	0.4519	0.9691	0.3514	0.5325	0.6219	0.6468	0.4313	0.1058	0.3059	2.213	0.1819	0.318	0.09805	0.1635	0.08946	0.1959	0.9719	0.2796	0.3284	0.2616	0.2811	0.09187	0.4945	0.188	0.6693	0.259	1.206	0.04841	0.1411	0.0638	0.1328	0.05204	0.06725	0.5997	0.1399	0.02786	0.09984	0.5257	0.5776	0.4894	0.09374	0.07383	0.1274
105378724	0	0	0	0	0	0	0	0	0	0	0.05502	0	0	0.0624	0	0	0	0	0	0	0	0	0	0.04255	0	0	0	0	0	0	0	0	0	0	0.1249	0	0	0	0	0	0	0	0	0	0	0.0626	0	0	0
1376	6.274	8.518	4.478	3.963	6.359	2.676	5.986	4.627	5.815	4.569	5.752	5.485	5.556	2.401	5.32	6.823	5.321	4.101	5.406	3.923	2.662	5.764	10.43	1.769	5.757	6.935	4.371	3.325	4.587	5.389	5.064	6.643	5.156	4.353	14.45	4.205	6.165	4.58	4.854	2.48	4.529	7.809	7.133	6.297	6.912	6.397	3.617	6.46	5.317
54987	24.87	20.11	12.59	20.15	14.27	18.18	17.29	21.2	19.87	16.51	28.38	23.08	18.32	17.11	17.32	23.53	18.82	31.59	19.78	19.23	16.35	20.7	21.77	16.02	18.59	21.46	24.29	16.6	19.52	21.07	25.91	21.82	20.78	19.52	16.04	17.94	25.31	26.24	16.41	17.21	22.77	21.74	24.46	17.15	22.81	22.62	19.27	23.25	19.47
4116	17.52	23.11	13.74	16.42	13.18	10.96	12.6	15.55	12.75	14.43	24.05	14.38	16.95	14.45	14.96	18.02	15.43	27.85	14.49	14.56	16.71	17.01	17.33	16.36	14.59	14.3	17.86	15.01	14.72	14.95	24.44	13.36	17.56	16.96	20.48	14.03	20.08	25.65	14.4	19.51	17.42	14.09	15.45	13.82	17.69	16.02	16.55	20.35	19.31
100507564	1.499	1.36	0.6316	2.033	1.618	2.674	1.442	1.837	1.008	1.277	2.204	1.401	1.081	2.307	0.9814	1.05	2.228	2.042	0.9877	1.15	1.252	1.426	0.8326	1.04	1.232	1.199	1.507	1.218	1.14	1.319	2.366	1.343	1.519	1.291	0.732	1.299	1.225	1.71	1.256	0.6083	1.548	1.373	1.48	1.49	1.101	1.203	1.343	1.3	1.606
7804	6.034	6.253	5.273	7.373	5.945	14.16	6.885	5.391	5.303	6.195	4.097	6.626	4.99	12.58	5.496	2.853	10.59	5.456	7.303	4.733	6.486	6.561	3.076	7.852	6.932	4.653	6.954	6.103	3.969	6.459	6.367	6.242	4.245	6.813	2.306	8.52	3.931	3.742	8.611	3.98	6.021	4.275	4.553	7.636	4.123	6.896	7.996	4.054	7.928
105378728	0.6082	0.551	0.5628	0.6626	0.8067	1.403	0.8587	0.4481	0.6454	0.659	0.2787	0.6891	0.4368	1.112	0.557	0.44	0.8757	0.3821	0.6738	0.5465	0.6846	0.5956	0.3954	0.8664	0.6543	0.5135	0.5627	0.5898	0.5235	0.5279	0.7704	0.7615	0.4428	0.5602	0.328	0.8097	0.3235	0.4723	0.7592	0.3717	0.6223	0.4347	0.4262	0.8243	0.4462	0.65	0.907	0.5081	0.7862
105378726	0.06747	0.0686	0.08683	0.06686	0.0753	0.1851	0.1087	0.03741	0.09508	0.07444	0.02269	0.1126	0.06182	0.1593	0.1104	0.05084	0.1327	0.04419	0.1013	0.07403	0.06839	0.1053	0.06298	0.1134	0.1093	0.06639	0.07305	0.1038	0.06724	0.1075	0.07287	0.09512	0.04854	0.1009	0.05149	0.1212	0.03231	0.0217	0.1346	0.04001	0.04666	0.05953	0.06839	0.1355	0.0467	0.09404	0.06561	0.05038	0.07811
105378732	0.6157	0.2061	0.9473	0.5561	0.1774	1.158	0.9014	0.9824	0.377	1.22	0.2799	0.7167	0.699	0.7197	0.2726	0.232	0.7642	0.5998	0.6755	0.3654	1.105	0.7796	0.03153	1.342	0.9059	0.1638	1.409	0.8823	0.6195	0.503	0.9106	0.4885	0.7623	0.6973	0.06353	0.6127	0.1595	0.4373	0.5813	1.152	1.36	0.301	0.1541	0.6311	0.1698	0.2973	1.157	0.5802	0.4318
105378731	0.1786	0.06974	0.5597	0.364	0.8918	0.5332	0.3292	0.27	0.177	0.354	0.04331	0.2178	0.1652	0.2743	0.06589	0.109	0.2322	0.2742	0.2138	0.2748	0.4154	0.4451	0	0.5988	0.2774	0.1505	0.4653	0.2453	0.4093	0.187	0.2175	0.2405	0.2137	0.3179	0.3563	0.2469	0.185	0.157	0.2623	0.5458	0.5747	0.0873	0.07947	0.1424	0.0821	0.2423	0.4383	0.1215	0.1148
105378730	0.2697	0.358	0.3657	0.6995	0.2175	0.789	0.8598	0.6552	0.1321	0.3385	0.5493	0.5232	0.3493	0.3548	0.1857	0.3387	0.4463	1.048	0.5398	0.4149	0.9157	0.3642	0.05156	0.8497	0.8333	0.1172	0.6358	0.3607	0.5487	0.4112	0.9853	0.5265	0.4363	0.4683	0.1298	0.4801	0.4998	0.3831	0.4554	1.177	1.174	0.1846	0.273	0.4085	0.03471	0.3907	0.7097	0.1383	0.2868
107984957	0.2184	0.1085	0.07919	0.08368	0	0.04979	0.1356	0.07002	0.1378	0.06559	0.07583	0.01541	0.09934	0.01274	0.147	0.1446	0.03286	0.1313	0.2033	0.03054	0.01847	0.2905	0.04745	0.03584	0.06438	0.3328	0.106	0.04149	0.06991	0.2096	0.1612	0.1069	0.06309	0.05996	0.0478	0.05378	0.128	0.3572	0.007289	0.2687	0.01516	0.2114	0.0773	0.0554	0.2364	0.1086	0.05806	0.3347	0.02436
163742	0	0	0	0	0	0	0	0	0	0	0	0	0	0	0	0	0	0	0	0	0	0	0	0	0	0	0	0	0	0	0	0	0	0	0	0	0	0	0	0	0	0	0	0	0	0	0	0	0
105378733	0	0	0	0	0	0	0	0	0	0	0	0	0	0	0	0	0	0	0	0	0	0	0	0	0	0	0	0	0	0	0	0	0	0	0	0	0	0	0	0	0	0	0	0	0	0	0	0	0
63948	0	0	0	0	0	0	0	0	0	0	0	0	0	0	0	0	0	0	0	0	0	0	0	0	0	0	0	0	0	0	0	0	0	0	0	0	0	0	0	0	0	0	0	0	0	0	0	0	0
148979	0.127	0.07116	0.1487	0.1638	0.07053	0.1593	0.1478	0.1396	0.1116	0.1724	0.03164	0.1639	0.139	0.03455	0.1797	0.1352	0.1268	0.4074	0.2121	0.3645	0.2235	0.1771	0.04157	0.2189	0.2354	0.1286	0.21	0.1039	0.2301	0.153	0.1278	0.2008	0.1747	0.222	0.2792	0.1667	0.05006	0.06668	0.1703	0.2893	0.2245	0.1071	0.04192	0.109	0.1279	0.1493	0.1726	0.06071	0.166
55706	2.545	3.832	3.046	2.956	1.562	4.536	3.377	2.405	2.717	2.595	1.56	2.369	2.73	4.984	2.814	1.72	3.113	1.858	2.721	2.616	3.386	3.445	2.7	3.368	2.753	2.497	2.27	2.947	2.673	3.03	2.197	2.809	1.878	2.579	0.9723	3.272	2.365	1.86	3.695	2.383	2.331	2.813	3.163	3.132	2.731	3.207	3.097	2.422	2.768
54432	11.1	12.25	10.38	9.588	3.725	8.067	8.357	8.441	9.362	9.849	8.903	7.893	9.28	7.982	7.203	7.98	7.936	8.423	8.64	9.591	8.597	9.682	9.121	11.56	9.84	6.947	8.079	9.687	7.865	7.711	8.128	7.425	7.123	8.659	7.6	8.645	7.423	6.471	9.844	8.06	7.949	7.202	7.686	7.662	6.918	9.757	9.203	7.629	8.745
1733	0.067	0.1099	0.06414	0.05213	0.07205	0.0168	0.1373	0.09452	0.1641	0.03984	0.2047	0	0.1301	0.06449	0.05536	0.09088	0.03326	0.08307	0.05613	0.1361	0.1028	0.09049	0.2017	0.03298	0.115	0.1622	0.03576	0.1008	0.07864	0.04715	0.09792	0.04059	0.05806	0.04553	0.1548	0.06223	0.0162	0.1142	0.08855	0.1053	0.07674	0.0917	0.1252	0.08012	0.07761	0.1165	0.02939	0.04419	0.03289
51668	8.355	10.68	8.961	9.637	6.54	5.844	8.875	11.05	8.202	9.744	11.87	9.844	10.59	8.165	6.959	7.428	9.484	14.4	9.337	9.946	9.952	10.9	7.67	11.05	9.124	9.203	11.03	9.038	11.63	8.448	12.16	8.951	9.668	10.9	7.653	8.96	12.44	15.45	7.995	11.17	12.87	9.558	9.371	8.528	8.557	9.47	12.49	7.588	10.25
115353	6.383	6.72	6.617	4.574	4.342	3.872	5.075	5.332	6.091	4.546	5.033	5.986	5.693	4.782	3.897	3.534	5.565	4.694	4.7	4.007	3.831	5.334	5.697	4.962	4.635	4.476	4.069	3.629	4.247	5.217	5.098	4.684	4.087	4.668	3.882	4.515	4.264	3.726	4.511	4.552	4.676	4.657	6.097	4.264	5.201	5.159	5.724	5.468	6.659
388633	0	0	0	0.01021	0	0	0	0	0	0.0208	0	0	0	0	0	0	0	0	0	0	0	0	0	0	0	0.01955	0	0	0	0	0	0	0.01819	0	0	0	0	0	0	0.01374	0	0	0.01226	0	0	0	0	0.01154	0
9528	21.35	25.39	23.19	18.64	11.95	17.96	20.11	19.34	22.89	19.7	15.54	22.23	27.1	18.96	25.4	22.07	19.52	18.17	23.38	22.49	16.25	23.2	29.03	20.19	22.03	27.08	21.41	18.2	24.79	22.85	17.41	22.87	22.61	21.95	19.41	20.56	25.2	18.3	20.7	18.68	22.71	28.64	24.44	25.15	26.98	25.53	19.17	24.68	23.47
127428	1.899	2.325	1.327	1.013	1.214	1.327	1.639	1.407	2.374	1.012	2.116	1.93	1.679	1.033	1.291	1.595	1.134	1.193	1.247	1.627	0.9037	1.773	2.789	1.069	1.332	1.981	1.294	1.004	1.513	1.89	1.215	1.689	1.814	1.479	1.686	1.246	2.148	2.554	1.355	1.438	1.476	2.269	2.232	1.629	1.971	2.157	1.4	1.652	1.219
100616315	0	0	0	0	0	0	0	0	0	0	0	0	0	0	0	0	0	0	0	0	0	0	0	0	0	0	0	0	0	0	0	0	0	0	0	0	0	0	0	0	0	0	0	0	0	0	0	0	0
200008	0	0.02087	0.1173	0.05199	0.01198	0.04468	0.06086	0.22	0.04363	0.05298	0.01134	0.05185	0.05507	0.02573	0.08742	0.07385	0.04423	0.08837	0.04976	0.1645	0.2735	0.08273	0.03832	0.07895	0.06117	0.08296	0.08917	0.2793	0.115	0.1724	0.01085	0.09896	0.05405	0.06054	0.09008	0.0724	0.05384	0.01265	0.03925	0.1167	0.1225	0.07113	0.06243	0.04261	0.0516	0.04302	0.02931	0.04897	0.1531
606495	1.584	1.98	1.457	1.044	1.276	1.574	2.135	1.231	1.667	1.184	1.425	1.664	1.275	1.743	1.342	1.248	1.553	0.8251	1.434	1.428	1.324	1.596	1.778	1.517	1.636	1.785	1.186	1.313	1.358	1.464	1.022	1.695	1.471	1.233	0.8684	1.308	1.33	1.096	1.378	1.302	1.2	1.471	1.872	1.207	1.533	1.616	1.285	1.642	0.7981
51253	23.57	20.42	26.09	21.59	8.78	26.24	20.14	17.56	20.52	24.07	14.79	18.1	21.46	29.75	19.76	14.31	19.08	18.7	20.88	22.21	23.99	21.3	18.12	27.92	22.44	16.18	21.9	23.16	22.73	19.18	20.35	18.34	16.39	22.33	12.18	18.53	15.71	11.21	22.14	18.63	20.15	13.16	16.25	16.43	13.86	17.89	21.53	16.98	22.97
23648	28.9	20.29	31.2	45.83	23.7	47.48	36.24	35.25	19.84	47.42	26.41	33.95	26.99	38.45	24.3	18.8	33.69	54.05	40.3	46.92	47.7	32.19	13.02	73.16	45.3	20.84	45.84	46.87	50.29	34.26	41.05	28.94	26.78	42.8	21.95	50.72	29.38	32.1	39.17	61.72	44.81	23.7	21.91	30.69	21.34	29.76	48.27	21.25	46.31
619518	0.5138	0.4458	0.5692	0.5737	0.5756	0.7277	0.5308	0.5928	0.3961	0.5375	0.7994	0.9192	0.4536	0.4304	0.3538	0.6452	0.7676	0.6252	0.5049	0.9222	0.5443	0.522	0.4366	0.8384	0.4464	0.4341	0.6031	0.7873	0.7147	0.5608	0.9154	0.5188	1.006	0.6896	0.8658	1.182	0.575	0.8379	0.7754	0.8597	0.7192	0.9115	0.4556	0.5575	0.6796	0.4778	0.5634	0.3242	0.6538
105378735	0	0	0	0	0.1129	0	0	0	0	0	0	0	0	0	0	0.04218	0	0	0	0	0	0	0	0.01378	0	0	0	0	0	0	0	0.02826	0	0	0	0	0	0	0	0	0	0.06384	0	0	0	0	0	0	0
105378734	0	0	0	0	0	0.03493	0	0	0	0	0	0	0	0	0	0.06299	0	0	0	0	0	0	0	0.01372	0	0	0	0	0	0	0	0	0	0	0	0	0	0.03958	0	0	0	0.03178	0	0	0	0	0	0	0
26027	0.9405	0.7773	0.5743	1.028	1.732	0.5088	1.06	1.159	0.6665	0.7566	0.6479	1.204	0.8817	0.2914	1.204	1.9	1.143	1.529	1.352	1.302	0.854	0.9843	0.6535	0.4472	0.9952	2.1	0.8339	1.321	1.323	1.539	1.314	1.977	1.764	1.007	1.042	1.316	1.822	0.9653	0.8904	0.8057	1.24	1.866	1.96	1.344	1.741	1.394	0.83	1.873	0.5613
338094	0.4856	0.3271	0.4503	0.9919	1.045	0.1522	0.7741	0.8564	0.3122	0.4091	0.34	0.4522	0.4074	0.1052	0.6834	0.988	0.874	1.069	0.9833	0.6052	0.4405	0.3792	0.4874	0.1554	0.8614	1.402	0.4455	0.959	0.6983	0.7797	0.7541	0.9562	0.9785	0.77	1.403	1.029	0.8218	0.2932	0.6819	0.318	0.7231	0.9554	0.8791	0.7114	1.055	0.8735	0.4926	0.6406	0.3873
100527960	2.422	1.882	2.064	2.233	2.616	2.234	1.856	3.192	2	2.125	2.618	2.549	2.485	1.844	2.374	2.522	1.583	3.503	2.262	2.791	2.125	2.684	1.96	2.186	1.928	3.195	2.602	2.664	2.583	2.469	3.265	2.922	2.927	2.087	1.606	1.72	3.346	2.223	1.803	2.079	2.595	2.419	3.126	2.186	2.47	2.271	2.196	2.654	2.14
374977	1.415	0.716	0.9278	0.9909	2.412	1.015	0.9151	1.723	0.6583	1.088	1.513	2.003	1.529	0.5176	1.114	1.868	0.7025	2.596	1.118	1.698	1.22	1.261	0.6655	1.05	0.829	1.86	1.711	1.909	1.614	1.728	2.488	2.435	2.183	0.7948	0.5641	0.8345	2.654	1.037	0.8852	0.971	1.355	1.743	2.439	1.442	1.836	1.276	1.161	1.81	0.7431
7268	4.217	4.001	4.087	4.456	3.261	4.386	3.426	5.924	4.347	3.993	4.706	3.624	4.22	4.134	4.667	3.703	3.101	5.28	4.231	4.854	3.763	5.168	4.121	4.183	3.837	5.614	4.314	4.125	4.192	3.801	4.603	3.953	4.286	4.387	3.474	3.276	4.87	4.245	3.429	4.091	4.615	3.765	4.329	3.511	3.538	4.082	4.099	4.075	4.651
25973	1.619	1.389	2.064	1.204	1.338	0.8891	1.506	1.207	1.646	1.615	0.6737	1.331	1.542	0.866	1.716	1.3	1.222	1.312	1.508	1.583	1.012	1.519	2.413	1.199	1.641	1.804	1.561	1.234	1.628	1.76	1.379	1.86	1.413	1.259	1.116	1.094	1.407	0.7818	1.352	1.164	1.915	2.016	1.891	1.316	1.655	1.564	1.625	1.978	1.299
55001	0.1116	0.05547	0.3278	0.1645	0.03183	0.2163	0.2195	0.1233	0.04969	0.1743	0.06028	0.07874	0.224	0.06837	0.05764	0.02294	0.1301	0.1342	0.09682	0.1218	0.2596	0.1313	0.01697	0.2065	0.1413	0.1197	0.2076	0.1951	0.1509	0.1071	0.1895	0.2971	0.1436	0.1302	0.04885	0.09424	0.1063	0.06726	0.09313	0.1019	0.1201	0.07329	0.1067	0.2305	0.04244	0.1225	0.1929	0.05949	0.0498
163747	0.04176	0	0.05996	0.05686	0	0.04188	0.06656	0.03927	0.02045	0.06621	0.03189	0.05833	0.07374	0.03617	0.08626	0.1196	0.0311	0.02071	0.05248	0.06938	0.0874	0.03525	0	0.09045	0.02389	0.1011	0.03901	0.0733	0.07842	0.08081	0.04068	0.09276	0.1086	0.0662	0.01206	0.06787	0.08075	0.01186	0.09198	0.1094	0.05739	0.009525	0.05852	0.07989	0.07255	0.05645	0.119	0.00918	0.08198
1718	58.11	42.9	54.49	59.49	18.07	25.47	62.32	50.9	62.75	70.35	36.28	78.64	102.5	32.66	99.4	71.17	56.68	36.7	69.15	69.8	51.06	51.74	59.54	84.14	75.37	74.12	60.57	61.83	74.94	74.68	59.67	73.81	46.27	60.75	12.13	51.64	48.36	29.19	65.94	69.41	54.36	54.77	57.58	62.79	73.47	102.9	48.93	77.56	99.44
107984958	0.127	0.1831	0.2104	0.1235	0.1838	0.1592	0.1446	0.1722	0.07176	0.08712	0.1119	0.1023	0.07762	0.1504	0.0908	0.1104	0.06061	0.04844	0.04774	0.0541	0.08178	0.04123	0.06303	0.1154	0.07825	0.05458	0.1108	0.08573	0.06879	0.1031	0.2022	0.04931	0.1016	0.09956	0.09876	0.07938	0.08264	0.1249	0.08606	0.1023	0.1342	0.02228	0.04563	0.1518	0.08486	0.1179	0.02142	0.03221	0.2517
107985760	0	0	0	0	0	0	0	0	0	0	0	0	0	0	0	0	0	0	0	0	0	0	0	0	0	0	0.2279	0	0	0	0	0	0	0	0	0	0	0	0	0	0	0	0	0	0	0	0	0	0.4192
105378736	0	0	0	0.01581	0.02185	0.04076	0.01851	0	0	0.01611	0	0	0	0.02347	0.02519	0.0245	0.04035	0	0.01135	0.01501	0.01134	0.01372	0	0	0	0	0.03254	0.02038	0	0	0.1188	0.01641	0	0	0	0	0	0.04618	0	0	0	0.01854	0	0	0	0.007849	0.01783	0	0.01995
199964	1.033	0.5921	0.1075	0.2513	0.0151	0.8168	0.1407	0.1056	0.1513	0.2004	0.3432	0.4184	0.238	0.6001	0.1624	1.236	0.2509	0.181	0.1176	0.1555	0.1254	0.1991	0.1852	0.1936	0.1028	0.1883	0.2473	0.1549	0.1582	0.1087	0.08208	0.2949	0.2044	0.1018	0.04867	0.0652	0.2715	0.1596	0.1485	0.2795	0.193	0.1153	0.105	0.4164	0.1735	0.1302	0.1848	0.04939	0.09649
7809	0.01022	0.002993	0.006114	0.01491	0	0.01602	0.02327	0.01201	0.009384	0.007596	0	0.005948	0.002256	0.02705	0.01451	0.09626	0.01268	0.01267	0.003567	0.004716	0.01426	0.008626	0.005495	0.02012	0.008771	0.01665	0.02046	0.03203	0.005998	0.006742	0.006223	0.01032	0.01328	0.00868	0.00369	0.002966	0.006176	0.003629	0.01688	0.01004	0.0117	0.01166	0.01194	0.01222	0.004932	0.003701	0.01121	0.008425	0.003135
255738	0.1175	0.1529	0.1562	0.006349	0.01755	0.1964	0.01487	0.06907	0.1918	0.03882	0.1413	0.06079	0.2767	0.5027	0.2023	0.03443	0.2755	0.03237	0.04102	0.04821	0.04555	0.04408	0.00936	0.0225	0.04856	0.02432	0.06098	0.008185	0.06896	0.1091	0.1193	0.3164	0.07354	0.07393	0.066	0.06063	0.08679	0.009272	0.02157	0.1026	0.02243	0	0.09149	0.3435	0.05671	0.03782	0	0.05741	0.2563
23358	5.226	7.431	6.117	4.325	7.185	5.749	6.69	5.172	6.74	4.899	4.9	5.79	5.338	6.309	5.199	5.649	5.924	4.449	5.832	5.537	4.492	6.809	7.382	4.138	6.265	6.404	5.23	4.58	5.162	6.329	5.193	5.933	4.581	5.305	5.012	5.902	5.156	4.643	5.884	5.784	5.65	7.016	7.026	6.26	6.465	6.49	5.357	5.372	5.076
100507634	0.2801	0.3281	0.4371	0.1895	0.1801	0.3053	0.3743	0.2147	0.4473	0.362	0.248	0.3685	0.3655	0.4102	0.4528	0.3578	0.2418	0.1812	0.3401	0.1012	0.3228	0.4214	0.4365	0.3597	0.2787	0.1701	0.3087	0.1985	0.2144	0.407	0.4301	0.2828	0.3799	0.2206	0.2814	0.1838	0.3532	0.2767	0.295	0.2392	0.2371	0.2778	0.4266	0.364	0.2938	0.3175	0.3204	0.3748	0.3437
109729135	0	0	0	0	0	0.147	0.0445	0	0	0	0.04976	0	0	0.1317	0	0	0	0	0.02729	0	0.02727	0	0.05605	0	0.06709	0.0364	0	0.04901	0	0	0	0	0	0	0	0.04538	0	0	0	0	0.04477	0	0	0	0	0	0	0.04297	0
100616272	0.3004	0	0	0	0	0	0	0	0	0	0	0	0	0.4338	0	0	0	0	0	0	0	0	0	0	0	0	0	0	0	0	0	0	0	0	0	0	0	0	0.3309	0	0	0	0	0.3593	0	0	0	0	0
105378740	0	0	0.01973	0	0	0.02068	0.01878	0	0	0	0	0	0	0	0.008517	0	0	0	0.01152	0	0	0	0	0	0	0	0	0	0	0	0	0	0.04288	0	0	0	0	0	0.01816	0	0	0	0	0	0.01592	0	0	0	0
105378739	0	0	0.04729	0	0	0	0	0	0	0	0	0	0	0	0	0	0	0	0	0	0	0	0	0	0	0	0	0	0	0	0	0	0	0	0	0	0	0	0	0	0	0	0	0	0	0	0	0	0
105378738	0	0	0	0	0	0	0	0	0	0	0	0	0	0	0	0	0	0	0	0	0	0	0	0	0	0	0	0	0	0	0	0	0	0	0	0	0	0	0	0	0	0	0	0	0	0	0	0	0
105378737	0.005095	0.01194	0	0	0.0137	0	0.0174	0.00599	0.006239	0	0	0	0	0.002452	0.007894	0.007679	0	0	0	0	0.003555	0	0	0	0	0.01898	0	0	0	0	0.006206	0.02058	0.04416	0	0	0	0.006159	0	0	0.006673	0	0	0.03571	0.006093	0.009837	0	0	0.04481	0.006253
105378741	0	0	0	0	0.004909	0	0	0	0	0	0	0	0	0	0	0.005503	0	0	0	0	0	0	0.002618	0	0.002089	0	0	0	0	0	0	0.01475	0.003165	0	0	0	0	0	0	0	0.008365	0.004165	0.02132	0.0131	0.003525	0.001763	0	0.008028	0.008962
105378744	0.04576	0.0536	0	0	0.06151	0	0	0.2152	0.05602	0.04535	0.05825	0	0	0.02202	0.07089	0.2069	0	0	0	0.04224	0	0	0	0	0.05236	0	0.03053	0.05737	0	0.04025	0	0.0924	0.03965	0	0.06609	0	0.05531	0	0.1008	0.1198	0	0.1566	0	0	0	0.2872	0	0	0.1123
8613	47.6	56.38	27.19	39.52	109.7	14.59	81.44	45.56	44.63	49.33	27	69.79	37.94	17.92	61.41	63.43	64.33	39.39	67.69	37.3	21.07	42.08	51.8	4.963	52.44	80	50.13	31.76	50.35	77.89	41.93	63.05	67.89	48.03	57.08	40.57	75.42	38.37	45.48	11.67	47.19	85.66	120.2	68.91	89.96	50.16	44.4	120.9	40.41
101929935	0.1018	0	0	0.0495	0	0	0.2318	0.05983	0.06231	0.05044	0.06479	0.1777	0	0.04899	0	0	0.1263	0	0.03553	0.04698	0.1065	0.08592	0	0.1503	0.2038	0.04739	0	0	0	0.04477	0.06198	0.1028	0.1323	0.2305	0.07351	0.1772	0	0.07229	0.2242	0.06665	0.05829	0.05804	0.2378	0.06086	0.1965	0.172	0.1116	0.1119	0.1873
5563	1.943	2.538	2.131	2.951	1.393	2.681	2.965	2.729	1.738	2.623	1.678	2.063	2.36	2.052	1.528	0.9835	2.991	2.732	2.646	2.382	2.942	2.216	0.9604	3.293	2.604	1.913	3.285	2.722	2.872	1.986	2.515	1.898	1.219	2.717	1.761	2.675	1.497	1.949	3.252	2.29	3.184	1.135	1.197	1.687	1.333	2.408	3.526	1.259	2.267
199920	0.04613	0.6043	0.0552	0.1183	0.01691	0	0.1146	0.1479	0.04622	0.07066	0.2189	0.05858	0.08887	0.07267	0.2794	0.06637	0.04685	0.1716	0.205	0.07355	0.07608	0.09205	0.1473	0.05368	0.1056	0.621	0.1399	0.1893	0.1181	0.4021	0.1175	0.4489	0.5452	0.1472	0.06664	0.05356	1.105	0.1847	0.1109	0.1922	0.2066	0.3492	0.4066	0.4965	0.3279	0.09518	0.08278	1.143	0.1184
731	0	0	0	0	0	0	0	0.017	0.01181	0	0.006138	0	0	0	0	0	0	0	0	0	0.006728	0.00407	0	0.007121	0	0.01347	0	0.006045	0.01132	0	0.005872	0	0	0	0.01393	0	0	0	0.00531	0	0.005522	0.005499	0	0	0	0.004656	0	0	0
732	0	0	0	0	0	0	0	0	0	0	0	0	0	0	0.004813	0	0.01157	0	0	0	0	0	0	0	0	0	0	0.01168	0.02188	0	0	0	0	0	0	0	0	0	0	0	0	0	0	0	0	0	0	0	0
105378745	0	0	0	0	0	0	0	0	0	0	0	0	0	0	0	0	0	0	0	0	0	0	0	0	0	0	0	0	0	0	0	0	0	0	0	0	0	0	0	0	0	0	0	0	0	0	0	0	0
112267900	0.2088	0.1886	0.4455	0.3744	0.4701	0.8548	0.2578	0.3106	0.2187	0.2493	0.06085	0.1933	0.191	0.9747	0.3976	0.2142	0.7494	0.2059	0.2494	0.1417	0.423	0.2527	0.07576	0.2329	0.2332	0.3163	0.3794	0.3186	0.1624	0.2235	0.2298	0.2617	0.2943	0.265	0.1526	0.2191	0.1642	0.09291	0.2826	0.2735	0.2795	0.08321	0.1528	0.2196	0.2963	0.1676	0.3724	0.2406	0.1976
1600	2.104	2.219	5.102	3.701	4.743	9.453	2.425	3.328	1.763	2.633	1.335	1.882	2.317	11.27	4.389	1.659	8.148	2.537	2.745	1.525	4.098	2.496	1.118	2.625	2.174	3.171	3.579	2.991	1.822	2.703	2.421	2.715	2.635	2.489	1.04	2.005	1.919	1.215	3.004	2.57	2.795	0.8909	1.979	2.347	3.225	1.696	3.893	1.959	2.349
105378748	0.0323	0.01261	0.1031	0.02095	0.0579	0.1215	0.08582	0.05063	0.02637	0.05336	0	0.0376	0.03803	0.1244	0.06673	0.04868	0.1203	0.0534	0	0.04969	0.07512	0.02727	0.02316	0.03181	0.06161	0.07019	0.01437	0.0945	0.02528	0.04736	0.06557	0.05436	0.06532	0.07316	0.0311	0.05	0.01301	0	0.02372	0.0423	0.04933	0.03684	0.07545	0.01288	0	0.03119	0.07084	0	0.02643
105378747	0.002426	0	0.00871	0.00236	0.07828	0.02738	0.002762	0.04279	0	0.004809	0.01544	0	0	0.01868	0.006265	0.02194	0.003011	0.02406	0	0.00224	0.01862	0.002048	0.001739	0.002389	0.002777	0.002259	0.003238	0.003042	0.01139	0.002134	0.00591	0.0098	0.01472	0.002748	0.01752	0.01408	0.002933	0.01034	0.008017	0.01271	0.01389	0.005535	0.002834	0.002901	0.004684	0.001172	0.005321	0.002667	0
101926890	0	0.02406	0	0.01998	0	0	0	0	0	0	0	0	0	0.03955	0.01061	0.01548	0.02549	0	0.02868	0	0	0	0	0.01011	0	0	0.02741	0	0	0	0	0.02074	0	0	0	0	0	0	0	0	0	0	0	0	0	0.05951	0	0	0
105378746	0	0	0	0.00319	0.1367	0.0329	0.007469	0.03085	0	0	0.004175	0.007636	0	0.009472	0.001694	0.0173	0.03257	0.0244	0	0.003028	0.004577	0	0	0.006459	0	0.03971	0.002188	0	0	0.002885	0.01198	0.009936	0.03979	0	0.02369	0.003808	0.04361	0.04193	0.01084	0.02148	0.02254	0.003741	0.05746	0.003922	0.02849	0.001584	0	0.03605	0.004025
107984960	0.001701	0	0.002035	0.001654	0	0.004265	0.005809	0.001999	0	0.001686	0.008661	0.00198	0.001502	0.003274	0.001757	0.02435	0.004222	0.008435	0.001187	0.00314	0	0	0.002439	0.003349	0	0.004751	0.00227	0	0.005989	0.007481	0.008286	0.008587	0.004422	0.005778	0.00737	0.001975	0.0185	0.04107	0.001873	0.006682	0.001948	0.007759	0	0.002034	0.01313	0.008212	0.001865	0	0.008348
115209	4.837	5.98	2.133	2.815	3.729	2.604	4.196	4.899	4.988	2.523	7.165	5.194	4.129	2.154	2.927	4.352	3.343	3.323	2.76	3.426	1.926	4.468	6.619	1.999	3.565	5.291	3.049	2.487	2.878	3.489	4.684	4.316	4.866	2.489	3.426	2.691	5.037	5.367	2.834	1.527	3.883	4.829	5.274	3.717	4.967	4.38	2.674	4.419	3.058
4070	1.151	0.4815	0.03279	0.3332	0.03684	0.5154	0.156	0.1772	0.3523	0.04074	0.3489	0.4306	0.3871	0.2836	0.2618	0.1032	0.3741	0.1189	0.1913	0.2024	0.00956	1.342	0.7564	0.006746	0.08624	0.2807	0.1646	0.3264	0.1608	0.1567	0.5841	0.1384	0.2612	0.3259	0.2573	0.1273	0.3312	0.6228	0.2113	0.01794	0.1569	0.3594	0.304	0.213	0.4761	0.5425	0.07512	0.1356	0.3531
114803	3.77	4.617	2.975	4.725	2.291	4.12	5.045	4.386	3.832	4.055	3.712	5.011	4.388	4.26	4.142	4.966	4.067	4.536	4.148	4.654	5.434	5.086	4.686	4.519	4.539	5.383	5.534	5.42	5.272	3.967	5.097	4.617	2.926	4.654	2.024	5.804	4.942	3.92	5.476	4.653	6.129	5.949	4.284	4.303	4.214	6.451	4.44	3.397	4.696
112268263	0.06421	0	0.01921	0.3201	0.03237	0.2717	0.1371	0.03774	0	0.2148	0.07152	0.08408	0.09213	0.1468	0.04974	0.03024	0.4682	0	0.02802	0.01482	0.4144	0.06098	0.005754	0.1897	0.05052	0.06727	0.06426	0.2818	0.09421	0.05648	0.05865	0.08915	0.02087	0.1363	0.02319	0.05591	0.0388	0.0228	0.274	0.07357	0.04596	0	0	0.1344	0.007747	0.05813	0.06161	0.01765	0.02955
105378751	0.04416	0.03956	0.01243	0.288	0.006984	0.1238	0.04141	0.01222	0.003181	0.03604	0.009921	0.01209	0.05046	0.04251	0.01744	0.01957	0.1032	0.009662	0.02176	0.009591	0.2102	0.01535	0.007449	0.0486	0.0104	0.04838	0.0104	0.1466	0.01525	0.02285	0.009491	0.02361	0.01801	0.02353	0.007504	0.04524	0.006279	0.007379	0.09441	0.04422	0.02975	0	0	0.01553	0.005015	0.02508	0.05412	0	0.009563
3725	115.4	73.11	75.15	78.26	22.55	28.83	51.69	50.95	71.8	87.84	90.35	262.5	67.1	26.58	96.49	48.21	81.69	59.35	53.14	46.53	69.16	66.81	63.19	45.67	71.95	114.7	78.7	62.59	49.95	59.34	57.45	165.4	92.35	79.49	114	90.48	78.31	65.33	81.98	39.88	66.85	64.19	59.77	85.28	90.28	41.74	74.63	117.5	65.74
100131060	1.443	1.145	0.4251	0.6695	0.2687	0.5568	1.34	0.9659	1.631	0.9023	0.8198	1.37	0.9411	0.5237	1.525	2.259	1.268	0.3028	1.178	0.9019	0.5422	1.068	2.054	0.7653	1.016	1.882	0.8742	0.8631	1.095	1.582	0.8384	1.861	1.924	0.9556	1.315	0.8765	2.147	1.388	0.8315	0.6398	1.094	1.646	1.841	1.354	1.715	1.415	0.5113	1.489	0.8992
101926907	0.1057	0.0734	0.1546	0.06856	0.08423	0.1571	0.08917	0.1888	0.139	0.05433	0.1595	0.1732	0.1072	0.06597	0.1577	0.2715	0.08262	0.09225	0.164	0.1844	0.09836	0.1058	0.1797	0.1658	0.08963	0.1641	0.1359	0.1424	0.08733	0.1757	0.186	0.2017	0.2138	0.09757	0.2319	0.1137	0.2035	0.2781	0.08626	0.1128	0.1884	0.1965	0.1601	0.08897	0.1663	0.1324	0.07729	0.08609	0.08169
107984961	0.04437	0	0	0	0	0	0	0	0	0	0	0	0.05877	0.01068	0.09166	0.01672	0.05507	0.02751	0.01549	0	0	0	0.04772	0	0.01269	0.08264	0.07402	0.08345	0.02604	0.01952	0.1351	0.1344	0.07691	0.02513	0.03205	0.05151	0.05363	0.03151	0	0.02905	0	0	0	0	0.02142	0.04285	0	0	0.05445
105378753	0.2738	0.2654	0.09037	0.1653	0.1777	0.1006	0.1612	0.2442	0.1387	0.1076	0.3125	0.2857	0.2876	0.06134	0.1146	0.1672	0.1406	0.2692	0.1516	0.1264	0.1778	0.1913	0.2132	0.172	0.1458	0.3385	0.189	0.1894	0.1995	0.2782	0.1667	0.2097	0.1923	0.1764	0.2114	0.137	0.3594	0.2414	0.182	0.1669	0.1784	0.2476	0.3418	0.2371	0.2688	0.2302	0.1967	0.3528	0.1158
101926925	0.2118	0.2481	0.4435	0.1545	0.427	0.5974	0.7234	0	0.1297	0.3673	0.4044	0.06163	0.04675	0.1784	0.3555	0.07979	0.3286	0.3939	0.1479	0.3421	0.3325	0.1788	0.4935	0.2346	0.03029	0.3944	0.1766	0.2655	0.1864	0.1863	0.129	0.2673	0.04588	0.1199	0.6118	0.1844	0.512	0.1504	0.2332	0.416	0.1213	0.06039	0.1237	0.1899	0.05111	0.3068	0.2322	0.1164	0.3898
729467	0.09564	0.08402	0.05722	0.02325	0.06428	0.1499	0.05444	0.05622	0	0.0237	0.03044	0.167	0.04222	0.06904	0.07408	0.03603	0.1187	0.08893	0.03339	0.1103	0.03336	0.1009	0.03428	0.05885	0.01368	0.2226	0.06381	0.02998	0.08419	0	0	0.02414	0	0.02708	0.06907	0.05551	0	0.03396	0.02633	0.06262	0.02738	0.02727	0	0.02859	0.02308	0.1039	0.02622	0.02628	0
105378756	0.1781	0.1444	0.2186	0.3997	0.1535	0.2405	0.1664	0.306	0.1621	0.3258	0.1337	0.2286	0.2621	0.2901	0.2405	0.1755	0.255	0.1415	0.2837	0.2529	0.2612	0.1966	0.1211	0.3777	0.3057	0.2977	0.3595	0.2118	0.4824	0.229	0.2058	0.2398	0.1622	0.331	0.06596	0.2386	0.2153	0.1686	0.1509	0.6279	0.3347	0.1302	0.24	0.1584	0.1851	0.194	0.4256	0.2761	0.1793
55277	0.5578	0.7254	0.3214	0.3909	0.951	0.2674	0.4506	0.4146	0.5473	0.4125	0.389	0.4917	0.507	0.2931	0.4543	0.4079	0.5115	0.4144	0.4023	0.4467	0.3648	0.5228	0.4631	0.3342	0.413	0.5328	0.3845	0.3317	0.4284	0.5015	0.3471	0.5446	0.5065	0.4691	0.308	0.3642	0.4412	0.3641	0.393	0.2336	0.4134	0.4724	0.6275	0.3972	0.5344	0.4099	0.3823	0.5545	0.3246
100616409	0	0	0	0	0	0	0	0	0	0.3531	0	0	0	0	0	0	0	0	0	0	0	0	0	0	0	0	0	0	0	0	0	0	0	0	0	0	0	0	0	0	0	0	0	0	0	0	0	0	0
101926944	0.09392	0.165	0	0	0.3788	0.05888	0.05347	0.1656	0	0	0.2989	0.2733	0.04147	0.04521	0.1213	0.2477	0.05829	0.05822	0.06558	0.0867	0	0.1586	0.101	0.04624	0.08061	0.1749	0.2193	0.05888	0.1102	0.04131	0.1144	0.09484	0.0814	0	0.06783	0.109	0.1703	0.0667	0	0.369	0.1076	0	0.05485	0	0.1813	0.02268	0.1545	0.05162	0.1729
105378758	0	0	0.06165	0.4009	0.2078	0.1938	0.176	0.1817	0.06308	0.1532	0	0.12	0	0.2232	0.133	0	0.2558	0.1278	0.07194	0.1902	0.1438	0.174	0.07388	0.1522	0.2064	0.1439	0.1375	0.2584	0.3024	0.04532	0.3137	0.1041	0.0893	0.1167	0	0.05982	0.1868	0	0.6242	0.4048	0.236	0.4113	0.1805	0.1232	0.1492	0.199	0.3955	0.05664	0.2529
51361	1.822	1.582	3.736	3.58	0.7153	3.394	3.029	2.178	1.164	3.876	1.249	2.346	2.34	3.287	2.526	0.8846	3.009	3.142	3.55	4.07	3.844	2.599	0.4601	5.227	3.315	1.812	3.315	4.353	3.13	2.615	2.657	2.253	1.331	3.194	0.6004	4.077	1.137	1.308	4.787	3.466	3.47	1.039	1.212	2.207	1.981	2.754	4.514	1.546	3.452
1573	2.682	3.17	7.739	4.544	5.905	0.6238	5.458	7.532	2.912	4.293	9.315	5.975	6.418	0.4147	6.831	9.546	6.777	6.876	5.981	5.533	2.447	4.907	10.54	0.8483	4.86	9.639	4.356	4.671	4.7	7.376	9.917	8.589	9.538	5.112	5.065	5.058	7.92	10.63	5.132	1.939	7.616	13.34	8.489	10.53	10.25	8.654	3.433	7.537	5.644
127795	5.1	5.984	0.06133	0.008309	0.03445	0.1714	0.6906	0.1105	1.82	0.0254	1.664	2.168	0.875	0.0699	0.1544	0.8691	0.04241	0.1483	0.1014	0.2445	0.00596	1.096	1.017	0.07991	0.1027	0.3262	0.1083	0.03213	0.1103	0.1954	0.1353	0.5693	0.459	0.09675	0.04936	0	0.6505	1.019	0.009409	0.3692	0.06849	0.1169	0.9279	0.3371	0.4536	0.1196	0.07494	0.4602	0.09435
105378760	0	0	0.05136	0.04175	0	0	0	0	0.1577	0	0	0.04996	0	0	0	0	0	0	0	0	0	0.03623	0	0	0	0.07994	0	0	0	0	0.1568	0.04334	0	0	0	0	0.05188	0	0	0	0	0	0	0.1026	0	0.04145	0	0	0
107984963	0.03421	0.04007	0	0	0	0	0	0	0.04188	0	0	0.07964	0	0	0	0.1289	0	0	0	0	0	0	0.04905	0	0	0.03185	0	0	0	0	0	0	0	0	0	0	0	0	0	0	0	0	0	0	0	0	0	0	0.04198
105378761	0.02506	0.02936	0	0	0	0	0	0	0	0	0	0	0	0	0	0	0	0.06215	0	0	0	0	0	0	0	0	0	0	0	0	0	0	0	0	0	0	0	0	0	0	0.02871	0	0	0	0	0	0	0	0
107984962	0	0	0	0.006942	0	0	0	0	0.008739	0	0.009086	0.01662	0	0.00687	0.007372	0	0.008858	0	0	0.01318	0	0.006025	0.005117	0	0	0.006646	0	0	0	0	0	0	0.02474	0.01617	0	0	0	0	0	0	0	0.00814	0.008336	0.008534	0	0.003446	0	0	0
107985379	0.2142	0.2151	0	0	0	0	0.1045	0.1079	0.1499	0	0.0779	0.1781	0	0.02945	0.07901	0.1383	0.03798	0	0.08545	0.02824	0	0.07749	0.1316	0.01506	0.03502	0.171	0	0.07673	0.07183	0.1346	0	0.09269	0.1061	0	0	0	0.07397	0.2173	0	0	0	0.0698	0.1072	0.1098	0.1772	0.1182	0	0.4373	0
105378763	0.4402	0.6423	0.2033	0.5258	0.8098	1.23	0.5891	0.463	0.6808	0.2832	1.052	0.7911	0.5046	1.048	0.4746	0.3143	0.7093	0.4979	0.6147	0.4919	0.4688	0.3716	0.09413	0.8289	0.601	0.4459	0.3246	0.4551	0.3898	0.5979	0.6302	0.6316	0.3212	0.5598	0.1673	0.6993	1.372	0.6691	0.5188	0.3337	0.4246	0.5373	0.6404	0.4525	0.5815	0.66	0.669	0.6792	0.5307
101926964	0.8405	1.171	0.2419	0.4656	0.9582	0.4535	0.751	0.4002	1.055	0.3479	0.5417	1.523	0.3851	0.4147	0.4505	0.3607	0.6602	0.5144	0.3565	0.2259	0.2078	0.449	0.389	0.03143	0.2922	1.06	0.4046	0.2134	0.4496	0.8797	0.5312	1.192	0.7283	0.3735	0.1537	0.3211	1.607	0.6196	0.3164	0.0418	0.6093	1.104	1.988	0.8523	1.191	0.4007	0.3733	1.848	0.1436
105378764	0.02313	0.0542	0.00692	0.01125	0.007774	0.0145	0.05268	0.0136	0.05665	0.02293	0.1031	0.04712	0.01021	0.02505	0.01792	0.04794	0.03589	0	0.004038	0.01068	0.0121	0.009764	0.008292	0	0.006618	0.1185	0.01543	0.0145	0.006788	0.1323	0.01409	0.09927	0.01002	0.0131	0.008353	0.01343	0.2237	0.09036	0.006369	0	0.01987	0.07256	0.1081	0.1037	0.201	0.008377	0.01268	0.1271	0.02129
100996570	2.019	3.158	0.04501	0.3536	0.1685	0.2515	0.885	0.4422	1.55	0.2734	1.756	1.605	0.5314	0.2595	0.9453	0.9731	0.6069	0.4352	0.4202	0.3009	0.1137	0.889	1.178	0.2099	0.3515	2.405	0.3932	0.1729	0.2649	2.085	0.4733	2.469	0.728	0.3266	0.1449	0.2038	4.849	1.603	0.3176	0.2134	0.4452	2.317	3.558	2.144	3.219	0.5146	0.1787	5.678	0.3385
4774	9.633	12.85	2.758	5.821	12.07	3.374	5.586	6.02	9.143	4.213	17.18	8.796	5.63	3.486	6.451	8.39	7.519	8.253	5.503	5.379	3.327	5.217	7.785	1.735	4.24	9.615	4.974	4.754	5.404	8.54	8.119	7.619	8.386	5.505	9.482	5.053	15.11	19.35	4.235	3.583	5.794	8.716	13.71	7.301	8.757	5.346	4.186	9.115	5.63
645030	0	0.3726	0.07612	0.1237	0.5131	0	0.07243	0.1496	0	0.06305	0.08098	0.1481	0.05617	0.1531	0.06571	0.09587	0.2369	0.07887	0.08883	0.2349	0	0.0537	0	0.03132	0.1456	0	0.04245	0	0	0.1119	0.155	0.1285	0.3859	0	0.3675	0.1477	0.3076	0.8132	0	0.2499	0.07286	0.1451	0	0.07607	0	0	0.06976	0.06993	0
105378766	0.08827	0.181	0.02641	0.2361	0.4153	0.1107	0.1508	0.1557	0.1081	0.02187	0.4214	0.411	0.1364	0.03186	0.2165	0.3492	0.1369	0.1368	0.2465	0.1019	0.1694	0.1863	0.1108	0.02173	0.1768	0.1439	0.2209	0.332	0.2331	0.2912	0.2419	0.2674	0.2486	0.2499	0.6694	0.205	0.7735	0.2194	0.07292	0.1156	0.2528	0.3775	0.5155	0.1056	0.5112	0.03197	0.0726	0.4124	0.1354
107984964	0	0	0.02703	0	0	0	0	0	0	0	0	0	0	0	0	0	0	0	0	0	0	0	0	0	0	0	0	0	0	0	0	0	0	0.02558	0	0	0	0	0	0	0	0	0	0	0	0	0	0	0
414927	0	0	0.01581	0	0	0	0	0	0	0	0	0	0	0	0	0	0	0.04915	0	0	0	0	0	0	0	0	0	0	0	0	0	0	0	0	0.1145	0	0	0	0	0	0	0	0	0	0	0.01914	0	0	0
83941	11.43	14.61	11.07	12.21	9.527	8.246	11.39	12.53	11.46	11.07	9.269	10.79	14.05	8.972	12.73	10.02	11.22	13.54	12.12	12.19	9.472	12.65	14.73	9.376	11.23	12.74	13.81	10.98	12.18	12.07	12.47	11.74	12.76	13.5	8.535	10.29	12.54	10.99	11	10.62	13.8	11.27	15.01	11.29	11.09	11.89	10.49	12.01	12.37
10207	1.763	2.51	1.229	0.6644	0.7822	1.798	1.44	1.993	3.383	0.7346	1.279	1.673	2.904	1.073	0.9655	1.273	0.8635	1.139	1.107	1.238	1.073	1.597	1.34	0.8494	1.012	1.437	1.153	0.7994	1.725	1.393	1.085	1.627	1.532	1.02	1.06	1.128	1.682	0.9019	0.7857	1.342	1.229	1.209	1.516	1.174	1.431	1.462	0.8211	2.678	0.8972
113219465	0	0	0	0	0	0	0	0	0	0	0	0	0	0	0	0.1842	0	0	0.3414	0	0	0	0	0	0	0	0	0	0.287	0	0	0	0	0	0	0	0	0	0	0	0	0	0	0.2923	0	0	0.2681	0	0
107984965	0	0.01095	0	0.009094	0.01257	0.01172	0	0.02198	0	0.04633	0	0.02177	0	0.009	0	0.007046	0	0	0	0.008631	0.006524	0	0	0	0	0.01741	0.006239	0	0.01098	0	0.03416	0.009441	0.02431	0	0	0	0	0	0.0206	0	0	0	0.01092	0	0	0	0.02051	0	0
100422902	0	0	0	0	0	0	0	0	0	0	0	0.3923	0	0	0	0	0	0	0	0	0	0	0	0	0	0	0	0	0	0	0	0	0	0	0	0	0	0	0	0	0	0	0	0	0	0	0	0	0
100422946	0	0	0	0	0	0	0	0	0	0	0	0.4269	0	0	0	0	0	0	0	0	0	0	0	0	0	0	0	0	0	0	0	0	0	0	0	0	0	0	0	0	0	0	0	0	0	0	0	0	0
54596	0.08224	0.00741	0.01514	0.08614	0.1276	0.2776	0.02881	0.007437	0.007746	0.03762	0.08053	0.01473	0.02793	0.03045	0.006534	0.04767	0.07066	0.007843	0.008833	0.01168	0.01324	0	0.01361	0.02492	0.0362	0	0.02955	0	0.03713	0.06678	0.02311	0.07665	0.01096	0.01433	0.02741	0	0.06882	0	0.006967	0.02485	0.07245	0.05772	0.007388	0.09077	0.04885	0.06414	0.05549	0.06259	0.05434
163782	0.2918	0.5032	0.1406	0.5754	0.5175	0.1829	0.3876	0.3859	0.6896	0.5743	2.27	0.599	0.7907	0.08776	0.7555	2.217	1.599	0.2562	0.5064	0.3666	0.2375	0.3455	1.424	0.2613	0.4429	1.317	0.4407	0.1727	0.5613	0.7593	0.7551	0.6178	0.6426	0.3717	0.3863	0.5269	0.5388	1.048	0.3838	0.5837	0.3156	1.345	0.4922	2.025	1.173	1.743	0.1866	1.229	1.004
105378768	0	0	0	0	0	0	0	0	0	0	0	0	0	0	0	0	0	0	0.04515	0.02388	0.01805	0.02184	0	0	0	0.03613	0	0	0.03036	0	0	0	0.01121	0.01465	0	0.03003	0	0	0	0.05081	0	0.01475	0	0.03093	0	0.01874	0	0	0.03174
7398	6.801	8.754	5.495	6.747	7.215	7.045	9.376	6.91	6.833	7.611	6.15	8.405	7.648	8.443	8.119	8.206	8.497	8.032	8.613	9.271	6.813	9.628	11.44	7.186	7.812	9.996	7.679	6.649	10.22	8.153	7.072	9.183	7.73	9.026	9.982	8.555	9.204	11.65	8.28	8.771	9.143	11.78	10.88	9.221	10.38	9.509	8.414	9.457	7.91
85440	10.4	14.8	4.274	3.989	6.605	5.153	8.336	4.189	12.6	4.082	5.874	9.596	5.992	5.693	4.534	4.477	6.091	3.517	5.928	4.4	3.318	7	9.959	2.791	5.641	7.311	4.822	3.579	4.304	7.421	3.946	6.785	4.902	4.681	3.07	5.016	6.869	5.081	4.746	1.965	4.259	8.058	15.37	6.385	8.421	6.107	4.943	10.14	4.496
27329	0.03409	0.03993	0.0102	0.01658	0.02291	0.01069	0	0.01002	0.04174	0.04223	0.0434	0.1091	0.07525	0.04922	0.05282	0.03853	0.06347	0	0.01785	0.007867	0.01784	0.02158	0.01833	0.008392	0.02926	0	0.01137	0.02137	0.02001	0.007497	0.01038	0.03442	0.04431	0.03861	0.07386	0.02968	0.05151	0.02421	0.04693	0.02232	0.03905	0.03888	0.04977	0.02038	0.03291	0.01235	0.05607	0.04684	0
84938	2.902	3.989	2.627	2.964	1.589	3.042	4.226	4.541	2.797	2.661	3.856	3.559	4.912	2.485	4.714	3.912	2.432	3.714	3.92	4.131	2.189	4.306	7.808	2.685	4.021	7.049	3.542	3.095	4.584	4.753	4.578	5.727	5.956	3.713	4.157	3.773	6.667	7.126	4.104	3.072	4.721	8.343	5.171	5.182	6.92	5.954	2.918	3.635	3.647
105378769	0.03689	0.1728	0	0.1076	0.4463	0	0.042	0.1301	0	0.07312	0.09392	0.08588	0.1629	0	0	0	0.04578	0.2287	0.07727	0	0.05147	0.06228	0.1058	0	0.1478	0.1031	0.09845	0	0	0.03245	0.08985	0.0745	0.0959	0.1671	0.05328	0	0.04459	0.0524	0.04063	0	0.1268	0.04207	0.2154	0.1323	0.03561	0.01781	0.0809	0.2839	0
199899	0.0137	0	0.0164	0	0	0	0	0	0.01678	0.01358	0	0.0319	0	0	0.01415	0	0	0	0	0.0253	0	0	0	0	0.01568	0	0.02743	0	0	0	0	0.02767	0.01187	0	0	0	0	0	0	0	0	0.01563	0.016	0	0	0	0.01502	0.01506	0.01681
105378770	0	0	0	0	0	0	0	0	0	0	0	0	0	0	0	0	0	0	0	0	0	0	0	0	0.02469	0	0	0	0	0	0	0	0	0	0	0	0	0	0	0	0	0	0	0	0	0	0	0	0
100996301	0.4038	0.3311	0.07248	0.03928	0	0	0.02299	0.02374	0.1731	0	0.2056	0.1645	0.03566	0	0.01043	0.04565	0.05012	0	0.05639	0	0.01409	0.1534	0.4777	0	0.02311	0.0188	0.04042	0	0	0	0.04918	0	0.06999	0.02287	0	0	0	0.08604	0.02224	0	0.02313	0.02303	0.02358	0	0.01949	0.00975	0	0.0222	0.04956
27022	0.2239	0.114	0.1048	0	0	0	0	0.01144	0.07151	0	0.03717	0.07931	0.03438	0	0	0.06601	0.01208	0	0.03398	0.008985	0	0.1315	0.6001	0	0.01671	0.01813	0	0.0122	0	0.03425	0.08298	0	0.04217	0.01102	0	0	0	0	0.01072	0	0.0223	0.0111	0.01137	0	0.009396	0	0	0	0.04778
102464823	0	0	0.9946	0	0	0	0	0	0	0	0	0	0	0	0	0	0	0	0	0	0	0	0	0	0	0	0	0	0	0	0	0	0	0	0	0	0	0	0	0	0	0	0	0	0	0	0	0	0
29929	1.417	2.188	1.463	1.466	1.966	1.787	1.614	1.552	1.745	0.8919	1.623	1.755	1.576	1.96	1.379	1.334	1.433	1.292	1.136	1.239	0.968	1.671	2.231	1.026	1.21	1.997	1.596	1.307	1.083	1.326	1.717	1.416	1.664	0.9598	1.224	1.28	1.414	1.886	1.495	1.149	1.306	2.327	1.699	1.48	1.636	1.655	1.242	1.599	1.629
23421	1.26	1.381	1.187	0.8732	1.279	1.546	1.533	1.678	1.025	1.301	1.45	1.536	2.189	1.054	0.8789	0.9895	0.9313	1.919	0.7952	1.218	1.318	1.256	1.018	0.8378	1.415	1.279	0.8583	1.26	0.9988	0.8782	0.8568	1.685	1.446	0.9181	1.781	0.9023	1.903	1.799	0.7822	1.053	2.248	1.75	2.058	2.043	1.992	1.106	0.9037	1.856	1.093
102724319	0.02133	0	0	0	0	0	0	0	0	0	0.08147	0	0	0.01027	0	0	0	0	0.05957	0	0	0.03601	0	0	0.03662	0	0	0.02675	0.05008	0	0	0	0.01849	0.02416	0.06162	0	0	0	0.02349	0.02794	0	0	0.1246	0	0.02059	0.0103	0	0.02345	0
84455	1.983	2.143	2.516	2.855	2.699	4.604	2.526	2.643	1.652	2.552	2.493	2.144	2.164	4.176	1.913	1.251	2.492	2.551	2.332	3	2.527	2.086	1.573	3.187	2.475	1.897	2.635	2.875	2.532	1.923	2.511	2.115	2.533	2.199	2.84	2.24	2.257	2.417	2.193	2.976	3.058	1.619	1.929	1.886	2.074	2.015	2.628	1.92	2.052
79469	0.4816	0.6523	0.3962	0.4684	0.4249	0.6038	0.5655	0.3892	0.4422	0.179	0.1533	0.5606	0.4917	0.6012	0.3886	0.4309	0.3922	0.5598	0.4938	0.4168	0.5145	0.5082	0.4532	0.363	0.3272	0.5045	0.7832	0.5284	0.6359	0.4104	0.6782	0.4255	0.4434	0.4261	0.6521	0.5416	0.473	0.5558	0.5801	0.6307	0.9308	0.6866	0.58	0.5039	0.6392	0.4651	0.3961	0.4136	0.3878
5236	21.36	17.17	19.21	12.39	19.08	7.481	14.4	16.09	22.15	13.2	7.231	17.9	17.15	14.27	15.72	12.89	17.41	13.82	16.31	14.49	12.05	15.33	15.15	10.03	14.1	16.92	16.08	13.05	16.42	18.52	12.34	18.28	14.76	15.48	10.88	15.67	15.56	7.154	13.36	10.59	14.88	15.41	27.53	17.55	17.47	14.57	13.7	21.5	16.61
105378771	0	0	0.01329	0.0108	0.02986	0.01393	0.01265	0	0	0.02202	0.02828	0.02586	0	0.02138	0.02868	0.02511	0	0.01377	0.007755	0.01025	0.00775	0.009377	0.01593	0.005469	0.03178	0	0.02965	0.01393	0.01304	0.02931	0.04058	0.05608	0.01925	0.01258	0.03209	0	0.01343	0.03155	0.01223	0.01455	0.02544	0.01267	0	0.01328	0.03217	0.03754	0	0.04884	0
4919	0.662	1.104	0.1394	0.2002	0.6466	0.3233	0.3162	0.1807	0.5616	0.1253	0.4482	0.329	0.2693	0.1706	0.2497	0.3101	0.5939	0.2767	0.2164	0.1716	0.1816	0.3286	0.7483	0.06103	0.1631	0.247	0.2035	0.171	0.291	0.1963	0.157	0.2754	0.1955	0.2752	0.3796	0.2447	0.2877	0.4895	0.3577	0.1234	0.301	0.3195	0.3012	0.2461	0.2824	0.2765	0.2392	0.308	0.1491
105378772	0	0	0	0	0	0	0	0	0	0	0	0	0	0	0	0	0	0	0	0.01331	0	0	0	0	0	0	0	0	0	0.01269	0	0	0	0	0	0	0	0	0	0	0	0	0	0	0	0	0	0	0
101927034	0	0.04227	0.008637	0.01404	0.07762	0.04525	0.008218	0	0.02651	0.01431	0.0827	0.008402	0.01275	0.0139	0.01864	0.01632	0.03583	0.0179	0	0.006662	0.02518	0.01828	0.04657	0.003553	0.01239	0	0.009632	0.00905	0	0.0127	0.01758	0.01458	0.01251	0.01635	0.02085	0	0.02617	0.1128	0	0.009452	0.0496	0.01646	0.02529	0.06042	0.006967	0	0	0.0238	0.008857
105378773	0	0	0.00516	0	0	0	0.00491	0	0	0	0	0	0.007615	0	0	0	0	0	0	0	0	0.00364	0.006183	0	0	0	0	0	0	0	0.005252	0.008708	0	0	0.006228	0	0	0	0	0	0	0	0	0	0	0.004164	0	0.00474	0
148581	0	0	0.02392	0.01458	0	0.006267	0.01707	0	0	0.004954	0	0	0	0.004811	0	0.007533	0	0.01239	0.00349	0.009228	0.006975	0.008439	0	0.02953	0	0	0	0.01253	0.0176	0.004397	0.006088	0.05552	0.01299	0	0	0	0.04229	0	0.005505	0.02618	0.0229	0.005701	0	0.1315	0	0.009654	0.005481	0.02198	0
105378774	0	0	0	0	0	0	0	0	0	0	0	0	0	0	0	0	0	0	0	0	0	0	0	0	0	0	0	0	0	0	0	0	0	0	0	0	0	0	0	0	0	0	0	0	0	0	0	0	0
107984966	0.4055	0.4222	0.2156	0.1534	0.424	0.08473	0.3334	0.3443	0.5516	0.1563	0.2007	0.6293	0.2586	0.1735	0.477	0.5432	0.3635	0.3351	0.2674	0.3119	0.1729	0.3613	0.21	0.1774	0.3867	0.3776	0.2405	0.1977	0.238	0.3369	0.1372	0.4094	0.488	0.2296	2.147	0.1308	0.4629	0.352	0.1489	0.3245	0.3096	0.1798	0.7104	0.4041	0.3914	0.3481	0.3211	0.5943	0.1382
57685	4.511	5.082	4.894	2.711	5.786	4.062	4.251	3.804	4.028	2.478	1.97	4.217	3.053	4.3	5.549	4.542	3.379	3.043	4.107	3.733	2.698	3.653	2.792	4.125	4.437	5.445	3.692	3.212	4.441	5.451	2.878	6.593	5.877	3.613	4.641	3.103	5.739	2.616	3.695	3.611	4.022	3.896	7.684	5.788	5.744	3.178	5.446	6.963	2.979
100616338	0	0	0	0	0	0	0	0	1.19	0.321	0	0	0	0	0	0	0	0	0	0	0.226	0	0	0	0	0	0	0	0	0	0	0	0	0	0	0	0	0	0	0	0	0	0	0	0	0	0	0	0
55225	6.957	7.386	5.234	5.808	6.205	9.237	5.308	4.968	5.281	3.419	5.543	5.988	5.073	9.385	5.197	3.598	5.525	5.08	4.42	3.517	4.556	4.681	3.924	3.185	3.311	6.512	4.495	4.616	3.761	5.388	5.34	6.081	5.655	3.477	3.5	4.011	7.466	5.345	5.785	3.395	4.575	4.667	8.911	5.605	6.423	3.451	4.572	8.234	3.434
3716	20.61	33.42	36.24	12.55	12.63	17.96	22.3	17.85	28.6	17.43	11.58	23.09	21.2	17.19	22.15	16.59	18.35	10.56	20.59	20.02	13.82	21.77	19.97	15.56	20.33	24.32	15.58	13	18.88	23.32	14.73	21.5	14.95	17.31	14.47	19.78	17.57	10.19	18.24	19.63	17.49	19.62	25.18	23.92	27.53	19.31	17.47	30.81	19.35
101927084	0.3236	0.4873	0.4148	0.2922	0.1864	0.02898	0.3947	0.5977	0.4245	0.229	0.206	0.7264	0.2857	0.1224	0.2626	0.6095	0	0.2865	0.1936	0.3413	0.1129	0.2926	0.1988	0.2162	0.238	0.6456	0.4472	0.2318	0.3255	0.366	0.7881	0.7001	0.5207	0.2879	0.2337	0.322	1.062	0.5581	0.2545	0.575	0.3441	0.7381	0.6208	0.08291	0.4685	0.3013	0.2027	0.5335	0.312
100500854	6.801	8.299	1.695	1.654	2.286	1.421	7.098	8.329	2.776	3.089	3.968	7.587	5.004	2.182	6.293	2.135	1.759	1.405	3.759	2.616	2.768	5.502	9.549	2.511	6.81	6.597	4.916	0.3553	2.661	2.991	6.212	8.298	3.192	0.3209	1.637	4.606	6.85	4.83	3.121	2.598	6.816	13.9	8.605	4.744	7.933	9.578	4.04	7.476	3.477
406893	0.665	0	0	0.6468	0	0.4169	0.3786	0.3909	0.4071	0	0.8466	1.935	0.8808	0.4801	2.061	0.2505	0	0.8245	0.2321	0.6138	0	0.842	1.192	0.1637	0.9512	1.238	0.2219	0.8338	0.3903	0.2925	0.4049	0.3357	0.8644	0	0.9605	0.386	0	0.9445	1.831	0.4354	0.7616	0.3792	0	0	0.6419	0.1605	0	0.3655	0.408
205	14.29	19.24	12.28	6.999	10.39	4.381	9.932	8.005	11.79	7.427	7.234	10.93	9.816	5.527	9.024	5.492	10.37	7.996	9.442	6.386	7.424	11.46	11.18	6.661	8.969	8.853	7.691	6.698	7.011	9.201	7.508	7.757	7.236	9.437	5.558	7.79	8.718	7.09	7.995	5.55	8.28	7.748	13.36	10.01	8.756	8.904	9.566	11.04	8.563
9829	38.64	37.07	87.74	52.52	4.109	60.45	54.25	48.82	45.97	60.34	19.27	49.46	61.18	60.12	75.35	38.66	43.47	47.04	68.22	69.29	55.33	48.98	45.6	94.93	74.73	57.78	65.82	55.25	66.2	66.88	41.7	62.87	40.15	77.34	29.13	73.15	44.86	25.09	71.06	65.91	64.53	55.19	34.48	61.68	61.23	66.88	80.96	54.11	57.19
102724416	0.03251	0.03332	0.02431	0.07114	0.2568	0.09171	0.02545	0.172	0.009951	0.05034	0.238	0.06149	0.04665	0.06063	0.04827	0.2128	0.07818	0.131	0.04681	0.08628	0.02552	0.04288	0.05827	0.03601	0.03837	0.1192	0.06101	0.06879	0.04054	0.06256	0.1114	0.07386	0.1919	0.06443	0.2759	0.05897	0.09578	0.3377	0.02685	0.2235	0.1233	0.1043	0.02848	0.08747	0.1098	0.0569	0.03788	0.0268	0.05236
112268227	0.05767	0.06273	0.01972	0.1282	0.6811	0.1343	0.03752	0.6731	0.05043	0.1184	0.8128	0.6233	0.08729	0.07335	0.05956	1.052	0.1176	0.383	0.04601	0.1787	0.08622	0.04173	0.1329	0.09328	0.1414	0.1573	0.1292	0.1911	0.09186	0.08334	0.3762	0.1248	0.4748	0.08863	0.7854	0.06217	0.3186	1.03	0.1134	0.5394	0.3255	0.202	0.02886	0.1084	0.1153	0.1233	0.122	0.0317	0.2881
3953	1.983	3.592	2.635	0.6419	1.909	1.012	2.185	1.817	3.676	1.063	1.233	2.459	2.986	0.8389	1.915	2.467	1.153	1.161	1.835	1.659	0.9759	3.276	4.168	1.22	1.592	2.341	1.187	1.228	3.675	1.928	1.337	1.858	2.154	1.608	2.512	1.403	1.452	1.151	1.714	1.752	1.323	1.808	2.354	1.84	2.465	2.019	0.9596	2.425	1.334
54741	10.56	15.12	6.381	5.983	9.118	3.521	8.991	8.817	11.22	4.675	9.872	11.04	11.44	4.452	7.786	11.02	8.519	8.63	9.059	5.519	4.679	13.28	14.54	2.688	6.728	11.79	7.16	4.504	7.872	8.831	8.874	9.145	8.55	8.448	5.343	6.061	10.23	9.757	6.501	5.404	7.267	11.17	14.86	10.34	11.74	10.65	4.553	12.68	6.593
5142	17.95	19.3	12.88	11.28	13.34	11.19	15.93	12.23	19.81	12.26	13.06	24.67	16.42	10.43	14.75	20.74	15.94	10.84	15.23	12.65	11.12	17.9	28.77	11.86	15.54	16.62	13.43	12.51	12.72	14.27	12.43	15.37	14.12	14.18	18.64	16.11	16.67	12.24	16.72	9.743	14.47	18.19	33.06	14.69	16.32	16.81	12.15	12.56	12.1
101927139	0.05469	0.1281	0	0.2659	0.8087	0	0.4359	0.3857	0	0.0542	0.905	0.191	0.04829	0.05264	0.05648	0.5769	0.2036	0.339	0.1527	0.101	0.07631	0.04616	0.07841	0.1346	0.1252	0	0.146	0.2057	0.2568	0	0.7326	0.1657	0.1896	0.1858	0.3949	0.127	0.2644	1.787	0.06023	0.3581	0.2505	0	0	0.06539	0.4223	0.2376	0.1199	0.1202	0.3355
105378776	0.06889	0.08069	0	0	0	0	0	0	0	0	0.0877	0	0.06083	0	0	0.05191	0	0	0	0	0	0.1163	0.09878	0	0	0	0	0	0	0	0	0	0	0	0	0	0	0.09785	0	0	0	0	0.08046	0	0	0	0	0	0
84251	5.77	5.74	9.511	11.92	4.616	14.44	9.389	8.166	5.679	10.58	5.628	6.256	7.073	12.3	9.571	3.814	8.988	8.338	8.416	8.832	10.76	7.319	4.08	14.84	9.924	6.839	9.25	10.8	8.296	8.443	8.872	7.356	5.62	10.34	3.122	12.82	6.061	5.917	12.61	8.629	9.094	5.321	5.713	7.431	6.327	8.537	13.68	6.036	9.346
100422871	0.3197	0	1.148	3.11	0	1.603	0.728	1.879	0	0.9505	2.849	1.116	0	1.539	0.8255	1.686	0	2.775	0.4464	0.5902	2.231	0.2699	0.9168	1.259	1.463	1.191	1.067	2.405	1.501	0.5625	1.168	1.291	1.939	0.7241	2.309	1.485	2.705	1.362	0.7042	1.256	2.929	0.7293	1.494	0.7646	0.3086	0.7718	0	1.406	4.315
200132	1.271	1.905	0.4921	0.4818	0.1759	0.5039	0.8514	0.7692	0.721	0.704	0.9757	1.132	0.7098	0.3284	0.6227	1.768	0.3596	0.985	0.9136	1.303	0.9521	0.9705	0.4624	0.8099	0.8771	0.9835	1.197	0.9258	0.7789	0.8798	0.8082	1.368	2.47	0.9315	0.216	1.009	1.841	1.58	0.5044	1.151	0.8778	0.4691	2.358	0.6035	1.146	0.7537	0.7174	1.212	0.4817
10022	0.06946	0.2034	0	0.1013	0	0.5225	0	0.2042	0.1701	0.03442	0.5306	0.1213	0.03067	0	0.01794	0	0.08621	0.1292	0	0.1924	0.0727	0.08795	0.0249	0.2565	0.05962	0.06468	0.1159	0.2613	0.1223	0.06111	0.3807	0	0.2107	0.118	0.4515	0	0	0.1973	0.03825	0.3639	0.1989	0.1188	0	0	0.03353	0.01677	0	0	0
79819	1.335	1.64	0.6727	0.6892	0.559	1.182	1.12	0.9226	1.362	0.6675	1.282	1.057	0.7808	0.7075	0.744	1.019	0.7996	0.6898	0.8301	0.6812	0.6497	1.137	1.008	0.8736	0.7272	1.194	0.6213	0.8298	0.6256	0.9428	0.8345	1.059	1.33	0.6765	1.049	0.5167	1.826	1.722	0.6708	0.6672	0.711	1.082	2.23	1.156	1.232	0.8794	0.8862	1.403	0.6324
57708	3.766	5.062	3.119	3.551	2.609	3.156	4.083	3.356	3.526	3.61	3.705	4.186	4.174	2.903	3.85	3.424	3.516	3.774	3.649	4.538	3.11	4.218	5.042	3.446	3.693	4.044	4.112	3.397	4.41	3.85	3.213	3.8	3.54	3.897	3.685	4.29	3.728	3.901	3.404	4.006	3.944	4.511	4.341	3.959	4.18	3.894	3.651	3.458	3.328
23169	1.716	3.036	1.461	1.349	1.561	2.833	1.95	1.685	1.816	1.457	1.352	1.8	1.773	2.003	2.068	1.56	1.54	1.452	1.791	1.513	1.211	2.036	2.955	1.405	1.846	2.333	1.884	1.544	1.745	1.959	1.758	1.843	1.567	1.293	1.567	1.691	1.644	1.183	1.725	1.191	1.687	3.312	2.422	2.119	2.441	2.405	1.517	1.499	1.669
400757	0.08434	0.1208	0.1346	0.01823	0	0.03525	0.128	0.2534	0.1147	0.05573	0.07158	0.1854	0.1986	0.03157	0.2033	0.1059	0.06979	0.06971	0.1112	0.0865	0.1046	0.2373	0.1277	0.1061	0.08043	0.2967	0.1063	0.1645	0.088	0.1731	0.06848	0.2555	0.333	0.2123	0.09475	0.04352	0.2605	0.2396	0.03096	0.01227	0.1503	0.2672	0.3831	0.1121	0.3347	0.06787	0.06166	0.5975	0.046
149233	0.0143	0	0.008555	0	0	0	0	0	0.008754	0	0.009102	0	0	0	0	0	0	0	0	0	0	0.01207	0	0	0.01227	0.006658	0	0	0	0	0	0	0	0	0	0	0	0	0	0	0	0	0	0.008549	0.0138	0	0	0	0
3595	1.511	1.184	1.697	2.286	1.259	4.627	2.338	0.654	0.965	2.109	0.484	1.975	0.6468	3.67	4.441	0.545	1.663	1.46	1.638	1.669	2.164	1.303	0.349	4.503	1.881	0.8375	1.033	2.046	1.154	1.856	1.011	3.221	2.885	1.838	0.7969	1.033	1.261	1.172	2.635	2.55	1.232	0.7984	1.213	3.104	1.293	1.71	3.05	2.013	2.105
105378779	2.494	2.32	2.37	4.637	0.5916	11.86	3.34	2.673	1.347	4.507	1.401	2.647	1.36	6.636	5.947	0.4974	2.913	2.728	2.407	2.573	4.912	1.795	0.3681	9.099	2.35	1.776	1.713	2.943	2.755	2.903	2.144	6.369	7.564	2.658	0.7416	1.362	3.103	1.875	4.12	4.899	2.436	1.171	1.456	5.964	2.053	2.656	6.112	2.983	2.97
26135	23.33	30.72	18.5	20.14	14.74	29.89	24.03	15.38	23.55	18.99	16.02	24.6	20.94	30.87	22.26	18.29	25.33	16.67	20.36	20.11	18.31	25.68	27.94	19.94	20.44	24.8	20.33	19.31	20.8	22.8	17.19	21.23	18.52	18.43	17.94	21.65	20.03	20.59	22.25	18.87	17.06	25.64	26.41	21.46	24.96	20.68	19.95	24.31	21.35
102724481	0	0	0	0	0.01992	0	0	0	0	0	0	0	0	0	0	0	0	0	0	0	0	0.03752	0	0	0	0	0	0	0.01739	0	0	0	0	0	0	0	0	0	0	0	0	0	0	0	0	0	0	0	0
105378780	0	0	0	0	0	0	0	0	0	0	0	0	0	0	0.027	0.07879	0	0	0	0	0	0	0	0	0	0.04868	0	0	0	0	0	0	0	0	0	0	0	0	0	0	0	0	0	0	0.05046	0	0	0.05747	0
1647	42.87	57.58	16.86	10.39	11.83	8.649	15.94	9.909	41.33	17.09	47.38	59.07	31.45	7.803	26.09	83.2	19.53	19.21	14.84	57.53	13.31	29.83	53	16.28	19.66	12.11	17.78	16.97	10.95	18.09	18.58	18.2	17.77	11.47	108.1	15.74	14.38	24.26	12.68	15.41	11.77	25.12	24.06	28.47	23.02	14.59	10.09	21.41	49.54
55970	18.83	28.4	5.65	2.762	10.88	2.832	10.16	4.475	24.63	2.348	10.24	16.76	10.68	2.424	6.416	8.818	7.885	4.123	5.217	3.876	2.911	12.68	26.07	1.241	4.06	12.82	4.682	2.629	4.726	8.63	3.694	8.96	6.367	4.424	6.05	3.952	11.29	11.23	4.394	2.609	3.995	11.71	20.26	8.516	13.14	8.274	3.687	15.23	4.851
105378781	0	0.0179	0	0	0	0	0.0174	0	0.01871	0	0	0	0	0.01471	0.007891	0.03454	0	0.03789	0.032	0	0	0.0258	0	0	0.01749	0.02846	0.0102	0.01916	0	0.01344	0	0	0.03973	0	0.08828	0	0.05541	0	0	0	0	0	0.03569	0.01827	0.059	0.007378	0.01676	0.08398	0.01875
100289178	2.264	2.327	0.571	0.9283	1.298	0.7514	1.264	1.096	2.174	0.7479	2.091	2.041	1.137	0.5662	0.7393	1.388	1.171	0.9769	0.8291	0.6659	0.6427	1.574	1.353	0.4316	0.5906	0.8784	0.8664	0.8488	0.5601	1.22	1.473	1.009	1.337	0.7792	1.09	0.67	1.556	2.254	0.6723	0.6685	0.8643	0.886	1.763	0.9422	1.136	0.7127	0.9127	1.061	1.035
9077	7.375	17.28	1.18	3.776	1.063	2.502	2.508	2.304	10.13	1.64	9.219	8.047	2.59	2.015	1.823	3.026	2.296	3.802	2.184	2.314	1.333	3.288	29.84	3.601	1.581	1.507	2.477	1.816	2.071	4.689	3.083	4.485	2.004	2.508	1.547	1.427	4.031	6.794	1.247	2.438	2.969	1.541	4.52	2.314	4.77	3.402	4.15	3.438	3.958
79971	78.15	75.72	20.74	22.44	21.35	12.87	47.64	22.44	84.92	22.6	31	70.23	35.89	14.25	19.66	33.66	30.66	23.91	33.03	22.2	13.44	51.61	51.03	12.36	21.01	24.46	24.73	15.21	19.22	31.63	27.27	33.3	24.95	24.85	24.54	18.63	34.6	47.28	20.39	7.041	23.47	31.37	71.5	27.54	32.44	26.29	22.22	43.4	30.66
100302279	0	0.3141	0	0	0	0	0	0	0	0	0	0.3121	0	0	0	0.2021	0	0	0	0	0	0	0.1922	0	0.3069	0	0	0.3362	0	0.2359	0	0.2708	0	0	0	0.3113	0.3241	0.3809	0	0	0	0.3058	0	0	0	0.1295	0	0	0.329
105378782	0.3207	0.1879	0.09595	0.234	0	0.2011	0.3652	0	0	0.1589	0.2042	0	0.354	0.03859	0.04141	0.1208	0.09952	0	0.3359	0.07402	0.1119	0	0.05749	0.4342	0.2753	0.1493	0.428	0	0.1882	0.1411	0	0.2429	0.139	0.1816	0	0	0.1938	0.6833	0.1766	0.21	0.1837	0	0.1873	0.09588	0	0	0.1759	0	0
6121	0.7297	1.887	0.1405	0.5711	0.5525	0.08413	0.955	0.2465	1.612	0.7232	2.541	2.431	1.533	0.1453	0.3595	0.7711	1.218	0.2288	0.5095	0.1549	0.2926	2.06	1.161	0.04542	0.5231	0.6795	0.3582	0.4417	0.01969	0.3394	0.6436	0.4828	0.3925	0.2565	0.1938	0.4772	0.6286	3.181	1.266	0.1428	0.1729	0.5453	5.643	0.3711	0.8421	0.6359	0.3403	1.66	0.844
55635	0.09883	0.1488	0.09573	0.1831	0.1012	0.1711	0.3376	0.1881	0.09795	0.2239	0.1078	0.07121	0.09557	0.1676	0.08992	0.0461	0.1402	0.1109	0.115	0.0695	0.08208	0.5164	0.06073	0.1529	0.2154	0.1183	0.1539	0.1357	0.1326	0.1035	0.1605	0.1045	0.05709	0.1546	0.06118	0.142	0.06257	0.08021	0.1399	0.0986	0.1401	0.102	0.06046	0.1013	0.05905	0.15	0.1806	0.09312	0.2368
101927220	0	0.02343	0.02393	0.0778	0	0	0.02277	0.04702	0.02449	0.03964	0.02546	0	0.1413	0.009625	0.02065	0.03014	0	0.02479	0.06981	0.05538	0.04186	0.03376	0	0.05907	0.02288	0.07449	0.08006	0.05015	0.02347	0.01759	0	0.101	0.01733	0.09059	0.08665	0.02322	0.1209	0	0	0.05238	0	0.02281	0.07007	0	0.0193	0.06759	0.1754	0.06595	0.04908
107984967	0	0	0.04173	0	0	0	0.03971	0	0	0.03457	0	0	0	0.01679	0.01801	0	0	0	0	0	0.02433	0	0.025	0.08585	0	0.03248	0.04654	0.04373	0	0.03068	0	0	0	0.079	0	0	0	0	0.03841	0	0.2397	0	0	0	0	0.1179	0.03824	0	0.0856
105378783	0.02737	0	0.09826	0.02662	0	0	0	0	0	0	0	0	0	0.01317	0.01414	0	0.03397	0	0.03822	0.02527	0.1337	0.02311	0	0	0.04699	0	0.01826	0.1373	0	0.07224	0	0.02764	0	0	0	0	0	0	0	0	0	0	0	0	0	0.01322	0	0	0
105378785	0	0	0.09518	0	0	0	0	0.1403	0	0	0	0	0	0	0	0.02997	0	0	0	0	0	0	0	0	0	0.03704	0	0	0.04668	0	0	0	0	0	0	0	0	0	0.0438	0	0.09111	0	0.04645	0.04756	0	0	0.04361	0	0
105378787	0.02027	0	0	0.03944	0	0	0	0.02383	0	0	0	0	0.0179	0	0	0	0	0	0	0	0	0	0	0	0	0	0	0	0	0.03567	0.02469	0.02047	0	0	0	0	0	0	0	0.02655	0	0	0	0	0	0	0	0	0
105378786	0.02661	0.03118	0	0	0	0	0	0.03129	0	0.02638	0	0.03098	0	0	0.02749	0	0.03303	0	0	0	0	0.02247	0	0	0.06091	0.02478	0	0	0	0	0.2593	0	0	0.03014	0	0	0.03217	0	0.05862	0	0.03048	0	0	0	0.02569	0.01285	0	0	0
105378788	0.05445	0.06378	0	0	0	0.06827	0	0	0.06667	0.05396	0	0	0	0	0	0	0.06758	0	0	0	0	0	0	0	0	0	0	0	0	0	0	0	0	0	0	0	0	0	0.05997	0	0.06236	0	0	0	0	0	0	0	0
105378789	0.005643	0.01322	0	0	0.03793	0.007075	0	0	0.006909	0	0.007184	0	0	0.002716	0.002914	0.008505	0.007004	0.006996	0	0	0	0	0	0.002778	0	0	0.003765	0	0	0	0	0	0	0	0.0163	0.006551	0	0	0	0.01478	0	0	0.006591	0	0	0.00545	0	0	0
105378790	0.06031	0	0	0	0	0	0.03433	0	0	0	0	0	0.02662	0	0	0	0.07485	0	0	0	0	0	0	0	0	0	0	0	0	0	0.03672	0	0.05226	0.03415	0	0	0	0	0	0	0	0	0	0	0	0	0	0	0.037
57554	1.765	1.713	2.563	4.178	2.488	8.331	2.646	2.776	1.517	2.838	1.712	2.029	1.96	7.042	3.454	1.443	3.75	3.018	2.32	2.124	3.392	2.161	1.314	3.753	2.301	2.434	3.329	3.855	2.28	2.315	3.308	2.459	2.222	2.687	1.705	3.393	1.939	2.591	4.166	3.233	3.264	1.694	1.517	2.289	2.312	2.46	4.074	1.399	3.24
5301	0.02504	0	0	0.02435	0.03366	0.09417	0	0.02943	0	0	0	0.02914	0.08843	0.0482	0.09051	0.03773	0.1554	0.03104	0	0.04622	0.01747	0.04227	0	0.09861	0	0	0.05012	0.1256	0	0.0881	0.09148	0.05056	0.1085	0	0.5063	0.02907	0.06053	0.03556	0.08273	0.1312	0	0.02856	0.05848	0.02994	0.0725	0.07253	0.05491	0	0
105378792	1.006	0.9622	1.507	2.177	7.27	5.253	1.629	2.723	1.141	1.72	2.168	1.423	1.076	4.158	2.145	2.104	2.199	2.288	1.466	1.401	1.964	1.371	1.045	2.356	1.658	1.749	1.69	2.818	1.181	1.441	2.366	1.85	2.583	1.599	5.166	1.993	1.718	3.795	2.653	2.744	2.384	1.468	1.24	1.722	1.751	1.647	2.333	1.086	2.118
55631	6.879	8.833	8.282	12.14	6.009	15.41	9.29	7.868	7.457	9.6	7.461	7.148	8.942	16.09	8.003	5.375	8.853	10	8.729	7.837	9.392	7.919	5.911	10.85	7.799	7.962	9.383	10.38	9.04	8.26	9.493	7.057	6.27	9.663	3.32	9.296	7.392	8.506	10.07	8.386	9.53	6.114	7.479	7.303	6.812	8.568	9.98	7.599	9.17
9295	14.91	18.2	10.95	15.7	34.25	15.75	13.62	24.43	13.5	13.87	29.06	16.52	16.04	14.53	13.99	25.25	17.63	22.39	14.71	18.7	13.23	17.41	17.6	13.13	12.62	17.59	17.41	16.63	17.07	14.35	23.17	15.87	20.43	14.81	30.75	15.7	22.04	33.25	14.59	28.86	22.41	20.18	16.12	15.2	15.52	16.65	14.65	13.15	18.14
81573	4.906	5.655	5.989	7.893	3.799	9.585	6.017	5.419	4.791	6.56	4.52	4.881	5.907	9.32	5.588	4.007	7.167	5.878	5.792	6.255	6.647	5.317	4.775	7.116	5.461	4.902	6.417	6.301	5.642	5.367	5.679	5.582	3.645	6.484	3.141	6.685	5.034	5.488	7.399	5.642	5.897	5.332	4.974	5.226	4.974	5.503	6.829	4.845	6.642
11147	5.151	4.452	5.795	4.71	2.611	5.671	4.8	3.452	4.871	4.764	5.728	4.673	4.82	4.981	4.281	4.042	5.026	4.683	4.778	5.126	4.395	4.628	4.448	4.914	4.397	4.433	4.867	3.534	5.24	4.802	4.571	5.643	4.536	4.6	5.507	4.509	4.351	4.154	4.591	3.396	4.204	4.416	5.546	4.432	4.869	5.043	5.233	4.582	4.432
102724548	0.29	0.4396	0.08164	0.2986	0.06879	0.278	0.2525	0.2005	0.2506	0.1014	0.1086	0.2581	0.1355	0.06567	0.1409	0.6169	0.2752	0.1903	0.131	0.2047	0.1309	0.1584	0.3546	0.07558	0.1464	0.1747	0.1366	0.1925	0.4805	0.15	0.2285	0.2411	0.2217	0.2125	0.1725	0.297	0.3299	0.09691	0.1691	0.1564	0.2735	0.214	0.2391	0.2244	0.3128	0.14	0.09352	0.1875	0.4814
1491	0.843	0.8663	1.405	1.157	1.703	1.316	1.313	1.271	1.102	1.568	0.8295	1.451	1.443	1.312	1.437	0.9041	1.836	1.25	1.307	1.532	1.313	0.9255	0.7045	1.255	1.391	1.156	1.277	1.167	1.123	1.41	1.486	1.347	1.385	1.488	1.77	1.687	1.013	0.7199	1.544	1.097	1.546	1.787	1.999	1.472	1.268	1.176	1.65	1.222	1.364
105378793	0	0	0.0385	0	0	0.08069	0	0	0	0.03189	0	0.03746	0	0.01549	0	0	0	0	0	0	0	0.02716	0	0	0	0	0.04294	0	0.03777	0	0	0.03249	0.08365	0	0.09295	0	0.07778	0	0.03544	0.04214	0	0	0	0	0	0.03107	0.07057	0	0.03948
105378794	0	0	0	0	0	0	0	0	0	0	0	0	0	0	0	0	0	0	0	0	0	0.02833	0	0.01652	0	0	0	0	0	0	0	0	0	0	0	0	0	0	0	0	0	0	0	0	0	0	0	0.03689	0
101927244	0.02391	0.014	0.02861	0	0.04821	0	0	0	0	0.01185	0.01522	0	0.01056	0.005754	0.006174	0.009008	0.02967	0	0.008346	0	0	0	0.008571	0.0412	0.00684	0	0	0	0	0.01052	0.01456	0.01207	0.02072	0	0	0	0.0289	0.01698	0	0	0	0.01363	0	0.01429	0	0.01154	0.01311	0	0
102724572	0	0.01546	0	0	0	0.03309	0	0	0.01616	0.03923	0	0	0.01165	0.04445	0	0.02983	0.08188	0	0	0	0.009205	0	0.01892	0.03248	0.00755	0.01229	0	0	0	0.01161	0.04821	0.02665	0	0.01494	0	0.01532	0	0	0.01453	0.01728	0	0	0.01541	0	0.01274	0.02548	0	0.0145	0.01619
5733	1.102	1.359	5.709	1.423	0.1305	1.603	1.315	2.342	2.083	1.91	0.7198	0.678	2.848	1.682	0.2532	0.06583	1.651	0.5476	1.003	0.3808	0.9685	1.012	0.2645	2.989	0.2013	0.4746	0.5295	1.552	0.5555	0.6234	1.25	1.326	0.4458	1.143	0.05608	0.4423	0.5632	0.5515	1.593	0.6801	0.9089	0.357	0.5782	1.048	0.3725	0.8741	2.52	0.2748	1.111
107985517	0	0	0	0.007688	0.01063	0	0	0.009292	0	0.01567	0	0	0	0	0.004082	0.01787	0.01962	0.009799	0	0	0	0	0	0.007782	0.004523	0	0	0.01982	0	0	0.01925	0	0	0.0358	0	0	0	0	0	0.01035	0	0	0	0.009451	0	0	0	0	0
100132618	6.732	5.919	9.656	6.23	2.717	5.925	7.411	6.639	6.623	7.821	3.046	6.418	7.02	5.565	5.825	4.289	6.382	4.883	5.966	5.419	5.744	6.511	6.574	9.153	5.646	6.85	6.723	5.944	6.681	6.811	4.887	7.443	5.28	5.588	2.554	5.521	5.73	3.272	5.925	4.943	6.434	5.644	5.78	5.331	6.484	7.09	7.724	5.701	5.872
9406	26.33	32.05	22.94	27.79	23.76	27.64	29.31	32.36	28.06	28.6	26.35	29.88	29.17	25.68	28.42	27.27	25.67	33.11	28.31	32.58	27.74	28.79	30.37	30.36	26.09	32.52	32.74	28.39	29.31	29.86	28.93	30.86	28.26	28.56	23.56	29.94	35.28	32.12	27.86	29.96	36.51	31.16	29.05	24.55	30.07	31.44	30.39	28.94	27.63
406962	9.569	18.68	3.817	12.41	10.91	10.18	9.244	20.45	11.72	10.06	15.13	19.24	6.913	7.117	10.63	13.77	11.16	14.38	14.17	11.24	9.711	14.69	10.19	8.28	7.798	14.04	18.96	9.453	9.87	13.52	13.07	12	10.55	9.523	7.12	8.416	11.22	21.42	10.22	7.215	18.6	17.2	8.128	8.322	9.796	13.72	10.17	7.331	11.74
100852410	0.3822	0.5223	0.2287	0.2478	0.08563	0.1597	0.4351	0.3744	0.4679	0.1894	0.446	0.5561	0.7311	0.4139	0.4276	0.384	0.1186	0.2764	0.3558	0.2058	0.2222	0.5108	0.5937	0.4547	0.6743	0.4745	0.2125	0.2795	0.3364	0.3362	0.3103	0.611	0.3036	0.3967	0.138	0.4067	0.6159	0.4976	0.1052	0.1251	0.4742	0.2179	0.4464	0.3808	0.3689	0.3844	0.2095	0.5952	0.1563
105378795	0	0	0.01046	0	0.02351	0	0	0	0	0	0.01113	0	0.02316	0.008417	0	0	0	0	0.006105	0.01614	0.0183	0	0.006269	0	0	0	0.0175	0	0	0	0.07454	0	0	0	0	0	0	0.04968	0	0.01145	0.01001	0	0	0.01046	0	0	0	0	0
257194	8.023	4.984	10.42	17.39	7.458	19.83	14.25	11.56	5.289	16.66	6.098	8.982	11.91	21.08	9.504	4.155	13.46	14.85	15.07	14.83	15.85	11.25	3.282	23.43	14.17	6.57	15.35	17.21	15.88	12.14	10.96	8.37	6.325	16.05	5.072	17.01	7.254	9.361	13.63	11.93	15.07	3.564	4.33	6.718	6.989	10.96	17.22	6.982	12.31
100852409	0	0	0	0.04542	0	0	0.1063	0	0.05718	0.1388	0.05945	0	0.08247	0	0	0	0.05796	0	0.163	0	0.06516	0.03942	0	0.06897	0.02672	0.1305	0.187	0.05855	0.2193	0	0.05687	0.04715	0	0	0.06745	0.05421	0	0	0.1029	0.06115	0	0	0	0.1117	0	0.0451	0	0.05133	0.0573
105378797	0.2752	0.2015	0.4116	0.6105	0.578	0.7008	0.6364	0.738	0.4422	0.6732	0.2518	0.4204	0.653	0.6001	0.4885	0.2916	0.4696	0.693	0.5884	0.6509	0.6239	0.4718	0.2959	0.7239	0.8069	0.4885	0.6426	0.7763	0.9185	0.5371	0.3665	0.4862	0.5142	0.7985	0.6583	0.7288	0.4365	0.6473	0.5493	0.6757	0.5023	0.3923	0.4821	0.5553	0.3486	0.5564	0.6506	0.5672	0.5698
105378796	0.01807	0.005291	0.002703	0.06371	0.3188	0.04248	0.01029	0.1248	0.01936	0.04029	0.04025	0.02629	0.01396	0.02718	0.0175	0.08169	0.07008	0.1596	0.04258	0.05629	0.03152	0.04385	0.01943	0.04448	0.02585	0.03996	0.04672	0.1189	0.07953	0.02583	0.06877	0.02281	0.1155	0.03325	0.2838	0.02622	0.05733	0.1347	0.05224	0.1124	0.09571	0.02318	0.02902	0.01891	0.02834	0.02835	0.02229	0.01738	0.06375
105378798	0.009735	0.003801	0.003883	0.02209	0.09597	0.03662	0.007389	0.04959	0.02384	0.03537	0.008262	0.03022	0.01146	0.02811	0.01173	0.01467	0.02416	0.02816	0.03625	0.02995	0.009056	0.0137	0.01396	0.04473	0.007427	0.02417	0.03464	0.05696	0.03047	0.008564	0.01186	0.02621	0.05062	0.03307	0.2015	0.03014	0.06668	0.06453	0.0143	0.04674	0.05575	0.0185	0.01137	0.01164	0.003132	0.02664	0.02491	0	0.01195
339468	0	0	0	0.0525	0.1209	0.06767	0	0.08461	0.02203	0.05349	0	0.02094	0.01589	0.008659	0.01858	0.06779	0.02233	0.04461	0.03769	0.1329	0.1004	0.06075	0	0.04429	0.03088	0	0.012	0.04512	0.08448	0.01583	0.02191	0.01817	0.06237	0.04075	0.4158	0.02089	0.08699	0.07667	0.07926	0.09425	0.04121	0.06156	0	0	0.03473	0.01737	0.07892	0.01978	0.02208
105378799	0	0	0	0.03583	0	0.04618	0.1258	0	0	0	0	0	0	0	0	0	0	0	0	0	0	0.03109	0	0	0.02108	0.0343	0	0.09237	0	0	0	0	0	0	0	0	0	0	0	0	0	0	0	0	0	0	0	0	0.0452
105378800	0	0	0	0	0	0.081	0	0	0	0	0	0	0	0	0	0	0	0	0	0	0	0	0	0	0	0	0	0	0	0	0	0	0	0	0	0	0	0	0	0	0	0	0	0	0	0	0	0	0
101927295	0	0	0	0	0.01643	0	0	0	0	0	0	0	0	0	0	0.009211	0	0	0	0	0	0	0	0	0	0	0	0	0	0	0	0	0	0	0	0	0	0	0	0	0	0	0	0	0	0	0	0	0
105378801	0	0	0	0	0	0	0	0	0	0	0	0	0	0	0	0	0	0	0	0	0	0	0	0	0	0	0	0	0	0	0	0	0	0	0	0	0	0	0	0	0	0	0	0	0	0	0	0	0
107985391	0	0	0	0	0.3595	0	0.07612	0	0	0	0	0	0	0.09653	0	0	0	0	0	0	0	0	0	0.2633	0	0	0	0.1677	0.1569	0	0	0	0	0	0	0	0	0.09496	0	0	0	0	0	0	0	0.06456	0.07331	0.147	0
105378802	0	0	0	0	0	0	0	0	0	0	0	0	0	0	0	0.04572	0	0	0	0	0	0	0	0	0	0	0	0	0	0	0	0	0	0	0	0	0	0	0	0	0	0	0	0	0	0	0	0	0
109729166	0	0.01741	0.008894	0.02169	0	0.1211	0.03385	0.06991	0	0.02947	0	0.02596	0.03938	0.1037	0.02687	0.0224	0.01845	0.03686	0.01038	0.01372	0.08297	0.01882	0	0.08416	0.02552	0.006922	0.03472	0.08388	0	0.01308	0.0181	0.007505	0.01288	0.07576	0.03221	0.01726	0.02695	0	0.03274	0	0.02554	0.008477	0.01736	0.01778	0.01435	0.05383	0.0652	0.008171	0
[truncated: 37,984 more rows]
[truncated: 95 more columns]
