# Supplementary material for: Identification and verification of autophagy-related gene signatures and their association with immune infiltration and drug responsiveness in epilepsy
Source: Front Neurol. 2025 Jan 22;15:1503632. doi: 10.3389/fneur.2024.1503632 (PMC11794110; doi:10.3389/fneur.2024.1503632)
Supplement: Supplementary file 3 [file Data_Sheet_2.ZIP]

Archive with 8 entries (4 files):
- Code/Figure 1/
- Code/Figure 1/DEGs.zip
- Code/Figure 1/WGCNA.zip
- Code/Figure 3/
- Code/Figure 3/GO/
- Code/Figure 3/GO/caf7bdd2ef49d06cf5d0b1bb726ed2a2.zip
- Code/Figure 3/KEGG/
- Code/Figure 3/KEGG/439ce81471b07aecf02b796663c853f2.zip
